# Supplementary material for: Gene expression profile for different susceptibilities to sound stimulation: a comparative study on brainstems between two inbred laboratory mouse strains
Source: BMC Genomics. 2022 Nov 30;23:783. doi: 10.1186/s12864-022-09016-3 (PMC9710100; doi:10.1186/s12864-022-09016-3)
Supplement: Supplementary file 1 — Additional file 1. The details of all differentially expressed lncRNAs. [file 12864_2022_9016_MOESM1_ESM.xls]

## Sheet: up
# Fold Change cut-off: 2.0 # P-value cut-off: 0.05 #Group 5 and Group 6 respectively represent C57BL/6 and DBA/1 group # Column A: ProbeName it represents probe name. # Column B: P-value, P-value calculated from unpaired t-test. # Column C: FDR, FDR is calculated from Benjamini Hochberg FDR. # Column D: Fold Change, the absolute ratio (no log scale) of normalized intensities between two condition…
Group6_vs_Group5 2.0 fold up regulated LncRNAs
	P-value and FDR		Fold change and Regulation		Annotations																				Group--Raw Intensity		Group--Normalized Intensity		Raw Intensity								Normalized Intensity
ProbeName	P-value	FDR	Fold Change	Regulation	type	seqname	GeneSymbol	source	RNAlength	chrom	strand	txStart	txEnd	Xhyb	probeCoordinates	Sequence	EntrezID	relationship	Associated_gene_acc	Associated_gene_name	Associated_protein_name	Associated_gene_strand	Associated_gene_start	Associated_gene_end	group-Group6(raw)	group-Group5(raw)	group-Group6(normalized)	group-Group5(normalized)	[D11, Group6](raw)	[D12, Group6](raw)	[D15, Group6](raw)	[D17, Group6](raw)	[C10, Group5](raw)	[C11, Group5](raw)	[C12, Group5](raw)	[C13, Group5](raw)	[D11, Group6](normalized)	[D12, Group6](normalized)	[D15, Group6](normalized)	[D17, Group6](normalized)	[C10, Group5](normalized)	[C11, Group5](normalized)	[C12, Group5](normalized)	[C13, Group5](normalized)
ASMM10P011650	0.00271164	0.0459419	2.08188	up	noncoding	AK034319	AK034319	Genbank	1472	chr14	+	24833634	24835084		chr14:24834837+24835084	CTGTAAACAAGCTTTGCAGCCTTTTCTTAATTAGTGGTCAATTCCAGAGTGGGGGATCCA		intergenic							17.094	10.6084	4.27083	3.21295	22.2601	12.7263	13.6153	19.7742	7.98541	12.2146	10.0357	12.1977	4.49241	3.88602	4.39575	4.30915	2.94609	3.71015	3.10747	3.08806
ASMM10P010974	0.00174369	0.0343924	2.51547	up	noncoding	AK051979	AK051979	Genbank	2542	chr14	-	47005586	47008126		chr14:47005602-47008126	AACAAAGGCATCCTTGGGTACTCTCCCTGGTTGCCACAACACCAATTAAGGTAATCTTCA		intronic antisense	NM_001037221	Samd4	sterile alpha motif domain containing 4	+	46882964	47105817	230.964	135.792	8.09498	6.76415	214.282	206.108	248.8	254.666	94.1387	82.7929	165.553	200.685	7.98054	7.87139	8.57566	7.95233	6.48389	6.39409	7.11088	7.06775
ASMM10P010974	0.00174369	0.0343924	2.51547	up	noncoding	AK051979	AK051979	Genbank	2542	chr14	-	47005586	47008126		chr14:47005602-47008126	AACAAAGGCATCCTTGGGTACTCTCCCTGGTTGCCACAACACCAATTAAGGTAATCTTCA		intronic antisense	NM_001163433	Samd4	sterile alpha motif domain containing 4	+	47001339	47105817	230.964	135.792	8.09498	6.76415	214.282	206.108	248.8	254.666	94.1387	82.7929	165.553	200.685	7.98054	7.87139	8.57566	7.95233	6.48389	6.39409	7.11088	7.06775
ASMM10P010974	0.00174369	0.0343924	2.51547	up	noncoding	AK051979	AK051979	Genbank	2542	chr14	-	47005586	47008126		chr14:47005602-47008126	AACAAAGGCATCCTTGGGTACTCTCCCTGGTTGCCACAACACCAATTAAGGTAATCTTCA		intronic antisense	NM_028966	Samd4	sterile alpha motif domain containing 4	+	46882964	47105817	230.964	135.792	8.09498	6.76415	214.282	206.108	248.8	254.666	94.1387	82.7929	165.553	200.685	7.98054	7.87139	8.57566	7.95233	6.48389	6.39409	7.11088	7.06775
ASMM10P045453	4.24912e-05	0.00251481	3.487	up	noncoding	TCONS_00000418	XLOC_000997	Alexander et al 2013	1015	chr1	-	74788555	74792706		chr1:74788587-74789159	AGGGAGTACCCAGACTTGGTAGCAAAAGGTGGATCACTGCTGTGTGACTAGCAATTTAAA		intronic antisense	NM_009518	Wnt10a	wingless related MMTV integration site 10a	+	74792018	74804175	17.1915	5.97256	4.29579	2.4938	21.5539	15.5587	15.9417	15.7116	6.98517	5	5.15662	6.74846	4.43712	4.15582	4.61149	3.9787	2.77076	2.33816	2.40508	2.4612
ASMM10P001994	5.46973e-07	0.000154775	9.96683	up	noncoding	ENSMUST00000137728	AI847159	Ensembl	305	chr2	-	129178151	129178541		chr2:129178191-129178325	TCTGCTCTCAGAAGCCAATCCACAAAGAACACTCAAAATGCCTAAAATCTCCTTATGGCA	100048701	intergenic							484.996	67.3044	9.16045	5.84331	469.913	529.618	399.507	540.945	62.3724	73.3707	61.1613	72.3133	9.11109	9.22773	9.26169	9.04128	5.88441	6.22228	5.67257	5.59399
ASMM10P057899	0.0259935	0.202408	2.14829	up	noncoding	BF149588	mouselincRNA0181	lincRNA	489	chr10	+	67575884	67586387	NM_026823	chr10:67582638+67582729	TGAAACAGTGATGGTGGGCCCAACGAAGAAAGGCATGATGGGAAACTGCCCGAGCAACAC		intergenic							16.1949	9.49832	4.16136	3.05817	25.8534	11.2944	11.9712	15.6604	14.9538	8.65589	6.40061	7.983	4.73961	3.72015	4.21322	3.97248	3.85092	3.22978	2.55494	2.59705
ASMM10P021903	5.70778e-07	0.000158502	35.7561	up	noncoding	ENSMUST00000117627	Gm14201	Ensembl	289	chr2	-	158402726	158403015		chr2:158402740-158403015	GTGCAGAAAAATGTTATGAGAGTGTTGAAGGCACAAGCACAGATTCAGGCAGCAAAATAA		intergenic							579.008	22.6501	9.38968	4.22957	715.548	607.667	371.409	621.409	27.0829	12.8793	19.6876	30.9507	9.72148	9.42779	9.15803	9.25143	4.69354	3.7806	4.05367	4.39046
ASMM10P048286	0.000106712	0.004881	3.02817	up	noncoding	ENSMUST00000126162	Rtn4	Ensembl	907	chr11	+	29740997	29742285		chr11:29741377+29741499	TCTGGTTACCTTGATTACTATTGGCTTGATAGTATGATGTTGACTCCTAGAATGGTACCA	68585	exon sense-overlapping	NM_024226	Rtn4	reticulon 4	+	29718562	29744414	80.1107	35.6229	6.53258	4.93413	73.8219	66.143	86.2282	94.2495	34.4438	30.6511	35.9285	41.4682	6.37539	6.22439	7.0082	6.52232	5.04469	4.98474	4.91088	4.79621
ASMM10P048286	0.000106712	0.004881	3.02817	up	noncoding	ENSMUST00000126162	Rtn4	Ensembl	907	chr11	+	29740997	29742285		chr11:29741377+29741499	TCTGGTTACCTTGATTACTATTGGCTTGATAGTATGATGTTGACTCCTAGAATGGTACCA	68585	exon sense-overlapping	NM_194051	Rtn4	reticulon 4	+	29693773	29744414	80.1107	35.6229	6.53258	4.93413	73.8219	66.143	86.2282	94.2495	34.4438	30.6511	35.9285	41.4682	6.37539	6.22439	7.0082	6.52232	5.04469	4.98474	4.91088	4.79621
ASMM10P048286	0.000106712	0.004881	3.02817	up	noncoding	ENSMUST00000126162	Rtn4	Ensembl	907	chr11	+	29740997	29742285		chr11:29741377+29741499	TCTGGTTACCTTGATTACTATTGGCTTGATAGTATGATGTTGACTCCTAGAATGGTACCA	68585	exon sense-overlapping	NM_194052	Rtn4	reticulon 4	+	29692897	29744414	80.1107	35.6229	6.53258	4.93413	73.8219	66.143	86.2282	94.2495	34.4438	30.6511	35.9285	41.4682	6.37539	6.22439	7.0082	6.52232	5.04469	4.98474	4.91088	4.79621
ASMM10P048286	0.000106712	0.004881	3.02817	up	noncoding	ENSMUST00000126162	Rtn4	Ensembl	907	chr11	+	29740997	29742285		chr11:29741377+29741499	TCTGGTTACCTTGATTACTATTGGCTTGATAGTATGATGTTGACTCCTAGAATGGTACCA	68585	exon sense-overlapping	NM_194053	Rtn4	reticulon 4	+	29692897	29744414	80.1107	35.6229	6.53258	4.93413	73.8219	66.143	86.2282	94.2495	34.4438	30.6511	35.9285	41.4682	6.37539	6.22439	7.0082	6.52232	5.04469	4.98474	4.91088	4.79621
ASMM10P048286	0.000106712	0.004881	3.02817	up	noncoding	ENSMUST00000126162	Rtn4	Ensembl	907	chr11	+	29740997	29742285		chr11:29741377+29741499	TCTGGTTACCTTGATTACTATTGGCTTGATAGTATGATGTTGACTCCTAGAATGGTACCA	68585	exon sense-overlapping	NM_194054	Rtn4	reticulon 4	+	29692897	29744414	80.1107	35.6229	6.53258	4.93413	73.8219	66.143	86.2282	94.2495	34.4438	30.6511	35.9285	41.4682	6.37539	6.22439	7.0082	6.52232	5.04469	4.98474	4.91088	4.79621
ASMM10P016048	5.87973e-08	3.7755e-05	17.1431	up	noncoding	ENSMUST00000173149	H2-Bl	Ensembl	1072	chr17	-	36080114	36081987		chr17:36080128-36080188	GTGGAGTGACATAACTCAAAGTGCTGAAGCAGAAATAAATGGCAACATGGAGAACCTTCC	14963	exon sense-overlapping	NM_008199	H2-Bl	histocompatibility 2, blastocyst	-	36080188	36084249	2099.12	176.636	11.3139	7.21431	2271.98	1868.7	1907.15	2348.66	167.039	150.83	171.428	217.245	11.3952	11.0429	11.6146	11.2028	7.29558	7.22218	7.16131	7.17816
ASMM10P034671	2.18657e-05	0.0015941	2.3925	up	noncoding	uc009cjc.1	AK053994	UCSC_knowngene	670	chr6	+	72699213	72705090		chr6:72705013+72705090	GTACTGAAAAATGGAACAGCAAATTAGAAGGTGATATGCAACTGTCCCCTCAGGCTTCCC		intronic antisense	NM_001079822	Tcf7l1	transcription factor 7 like 1 (T cell specific, HMG box)	-	72626379	72788956	65.4642	37.617	6.25533	4.99681	66.824	62.7841	62.5993	69.6494	33.7189	29.2253	41.0162	46.5075	6.23539	6.14974	6.53849	6.0977	5.01443	4.9173	5.09946	4.95608
ASMM10P034671	2.18657e-05	0.0015941	2.3925	up	noncoding	uc009cjc.1	AK053994	UCSC_knowngene	670	chr6	+	72699213	72705090		chr6:72705013+72705090	GTACTGAAAAATGGAACAGCAAATTAGAAGGTGATATGCAACTGTCCCCTCAGGCTTCCC		intronic antisense	NM_009332	Tcf7l1	transcription factor 7 like 1 (T cell specific, HMG box)	-	72626379	72788956	65.4642	37.617	6.25533	4.99681	66.824	62.7841	62.5993	69.6494	33.7189	29.2253	41.0162	46.5075	6.23539	6.14974	6.53849	6.0977	5.01443	4.9173	5.09946	4.95608
ASMM10P012289	0.00538476	0.0749768	2.28806	up	noncoding	NR_073203	Trim52	RefSeq	588	chr14	+	106106197	106135862		chr14:106135799+106135862	GCGTGAGATATGTGTCGGCTCAGAGCCTCATCATTAAACTACCTCGTGTGTTTGTATCAA	212085	exon sense-overlapping	NM_198601	Trim52	tripartite motif-containing 52	+	106106197	106109280	62.0976	39.2794	6.13284	4.93872	56.9956	56.9134	45.0014	89.48	29.0451	18.2386	48.5729	61.2611	5.99575	6.00649	6.07536	6.45376	4.79621	4.26533	5.34245	5.35087
ASMM10P002298	5.12736e-06	0.000624827	3.22673	up	noncoding	ENSMUST00000142857	Tor4a	Ensembl	774	chr2	-	25195056	25196759		chr2:25195613-25196591	GCAGCTGCAGCCTGACAGAGCTGACTTCTAGGACACCCCGCAAGAGGCGCAGGCGTAGTC	227612	exon sense-overlapping	NM_146115	Tor4a	torsin family 4, member A	-	25192719	25196813	14.6435	5.09173	4.04358	2.35351	20.2744	13.4541	10.8909	13.9547	5	5	5.36694	5	4.32709	3.96464	4.07123	3.81136	2.32775	2.33816	2.42609	2.32204
ASMM10P020569	0.00115253	0.0256917	2.12218	up	noncoding	uc029txf.1	FJ654103	UCSC_knowngene	186	chr2	-	50546439	50546625	AK048379, AK133467, NM_134052, NR_027985, NR_033146, TCONS_00015067, TCONS_00024968, uc029qmv.1	chr2:50546554-50546625	TTCACTGATTTAGAAAAATAGAGGTGCACAATGCTCTGGCCGCTCCTTGAACCTGTGTGT		intergenic							1115.62	773.256	10.3789	9.29331	942.04	1025.95	1128.33	1366.15	620.607	548.424	836.814	1087.18	10.1148	10.1951	10.8146	10.3909	9.19928	9.04749	9.46033	9.46615
ASMM10P002587	0.00152054	0.0313399	2.31873	up	noncoding	ENSMUST00000147198	4632427E13Rik	Ensembl	3067	chr7	-	92737657	92741459		chr7:92739215-92739999	TGTAATGTTGATTTTAGCAGGCTCGGATAATTAAAGGGCACTAGAAAACATGTCTTTGCA	666737	bidirectional	NM_029494	Rab30	RAB30, member RAS oncogene family	+	92741713	92837117	102.058	62.1258	6.89915	5.68581	105.257	100.408	112.78	89.7863	46.396	45.803	71.1	85.2042	6.91508	6.82068	7.40278	6.45805	5.46828	5.54902	5.88981	5.83613
ASMM10P022076	9.26631e-06	0.000864251	2.09567	up	noncoding	NR_040367	Gm16796	RefSeq	3172	chr2	-	170499356	170511927		chr2:170499370-170499766	TAACGTTAAACTCCCAGGAGAATCTACTTTGTCTGAAACCTGTCTCGGTCTTGATCATGC	100502946	natural antisense	NM_001110152	Pfdn4	prefoldin 4	+	170511229	170519070	157.38	102.886	7.51533	6.44792	150.556	143.978	133.929	201.058	94.2783	88.5149	103.858	124.895	7.4413	7.34263	7.65155	7.62585	6.48644	6.48299	6.43342	6.38884
ASMM10P022076	9.26631e-06	0.000864251	2.09567	up	noncoding	NR_040367	Gm16796	RefSeq	3172	chr2	-	170499356	170511927		chr2:170499370-170499766	TAACGTTAAACTCCCAGGAGAATCTACTTTGTCTGAAACCTGTCTCGGTCTTGATCATGC	100502946	natural antisense	NM_001199902	Pfdn4	prefoldin 4	+	170511229	170519070	157.38	102.886	7.51533	6.44792	150.556	143.978	133.929	201.058	94.2783	88.5149	103.858	124.895	7.4413	7.34263	7.65155	7.62585	6.48644	6.48299	6.43342	6.38884
ASMM10P044322	0.00690131	0.0889832	2.10113	up	noncoding	AK136781	AK136781	Genbank	2828	chrX	-	105146943	105149771		chrX:105147496-105148112	AGGAGTTCTGATACCCTGAATCTGGCACCTAAAGGCACCATATGTATACATATATTATAA		intergenic							26.0763	15.9976	4.84604	3.77488	39.9901	26.8759	14.2977	23.1414	11.1827	14.7039	19.3083	18.7955	5.44722	4.9467	4.46073	4.5295	3.42527	3.96213	4.02668	3.68542
ASMM10P022177	0.0033203	0.0529946	2.59533	up	noncoding	NR_040745	B230312C02Rik	RefSeq	1336	chr2	-	180370857	180385885		chr2:180382652-180383052	TCACTGTGATGGACGGCATCCTCAAACTGTAAGCCAACAGATGCCCTTCCTTAAATTACT	320485	intergenic							22.7936	10.7843	4.60892	3.233	37.121	14.3941	12.6677	26.9916	8.5461	9.63609	11.8384	13.1168	5.33466	4.05412	4.2926	4.75431	3.03715	3.37383	3.33885	3.18217
ASMM10P039456	0.0053267	0.074605	2.04476	up	noncoding	TCONS_00032480	XLOC_024391	Alexander et al 2013	206	chr8	-	69576060	69585095	NM_009866	chr8:69576124-69576199	TGTGATGTCCTCAGTGAGTGAAGATATTCCATTCCAGAGGAGGTCTACTTGACACATCTG		intergenic							211.475	143.999	7.87319	6.84126	195.63	179.979	129.788	340.503	105.938	92.8562	139.415	237.789	7.83615	7.67392	7.60745	8.37525	6.64968	6.54478	6.86509	7.30549
ASMM10P048963	0.00264346	0.0452589	3.01001	up	noncoding	ENSMUST00000137819	Slc6a4	Ensembl	2149	chr11	+	77018176	77022346		chr11:77022209+77022346	AGATTTTAACTATATGTGTGTGAGAGTTTGGCCACCTGCAGAGGTCAGAGCAGAGTACTG	15567	exon sense-overlapping	NM_010484	Slc6a4	solute carrier family 6 (neurotransmitter transporter, serotonin), member 4	+	76998596	77032343	22.2158	8.95693	4.6349	3.04513	23.1373	14.9165	21.0635	29.7458	9.35119	11.2068	9.58298	5.68679	4.55719	4.09903	4.99917	4.88418	3.16895	3.59239	3.043	2.37617
ASMM10P023518	0.0015084	0.0311757	2.2487	up	noncoding	ENSMUST00000120404	Gm13967	Ensembl	380	chr2	+	113384680	113385199		chr2:113385062+113385199	AATGAAATAAAAAGGCAAGAAGCCAAAGAGAAAGGCGCCCGGTCACCTGGTCACAACAAA		intron sense-overlapping	NM_001043322	Fmn1	formin 1	+	113327735	113716767	46.6757	27.5105	5.73638	4.56729	65.0564	40.2581	36.5608	44.8274	29.9085	25.9643	24.6963	29.473	6.18911	5.51589	5.77896	5.46156	4.83992	4.74751	4.36346	4.31826
ASMM10P023518	0.0015084	0.0311757	2.2487	up	noncoding	ENSMUST00000120404	Gm13967	Ensembl	380	chr2	+	113384680	113385199		chr2:113385062+113385199	AATGAAATAAAAAGGCAAGAAGCCAAAGAGAAAGGCGCCCGGTCACCTGGTCACAACAAA		intron sense-overlapping	NM_010230	Fmn1	formin 1	+	113327735	113716767	46.6757	27.5105	5.73638	4.56729	65.0564	40.2581	36.5608	44.8274	29.9085	25.9643	24.6963	29.473	6.18911	5.51589	5.77896	5.46156	4.83992	4.74751	4.36346	4.31826
ASMM10P022118	1.07564e-05	0.00096547	4.77404	up	noncoding	ENSMUST00000181385	Gm26781	Ensembl	1477	chr1	+	136259406	136274406		chr1:136274178+136274406	CTAGAGAAAAAGAACATGGGTCCTTATATCTGTGACTTAGATACAAATGCTCCAAAATGT		natural antisense	NM_001081360	Camsap2	calmodulin regulated spectrin-associated protein family, member 2	-	136268122	136346104	25.5983	6.8503	4.87113	2.61592	24.3141	27.1176	20.9315	30.0298	5	5.99522	5.31796	11.088	4.63627	4.9588	4.99036	4.89912	2.32775	2.74641	2.42071	2.96882
ASMM10P022118	1.07564e-05	0.00096547	4.77404	up	noncoding	ENSMUST00000181385	Gm26781	Ensembl	1477	chr1	+	136259406	136274406		chr1:136274178+136274406	CTAGAGAAAAAGAACATGGGTCCTTATATCTGTGACTTAGATACAAATGCTCCAAAATGT		natural antisense	NM_001101516	Gpr25	G protein-coupled receptor 25	-	136258913	136260873	25.5983	6.8503	4.87113	2.61592	24.3141	27.1176	20.9315	30.0298	5	5.99522	5.31796	11.088	4.63627	4.9588	4.99036	4.89912	2.32775	2.74641	2.42071	2.96882
ASMM10P048106	0.000127698	0.00543855	2.33426	up	noncoding	uc007hxv.1	BC019819	UCSC_knowngene	2041	chr11	+	6006287	6008328		chr11:6007857+6008328	TAATGAAGTCAATGCTGCTTTTCCCCTTGAGCGCCCCGATTGGGATTACACCACTACAGA		intronic antisense	NM_001174053	Camk2b	calcium/calmodulin-dependent protein kinase II, beta	-	5969665	6065748	1497.01	927.637	10.8224	9.59939	1372.06	1499.88	1319.17	1796.92	939.605	823.297	988.589	959.058	10.6695	10.7454	11.0753	10.7993	9.80117	9.62263	9.68305	9.2907
ASMM10P048106	0.000127698	0.00543855	2.33426	up	noncoding	uc007hxv.1	BC019819	UCSC_knowngene	2041	chr11	+	6006287	6008328		chr11:6007857+6008328	TAATGAAGTCAATGCTGCTTTTCCCCTTGAGCGCCCCGATTGGGATTACACCACTACAGA		intronic antisense	NM_001174054	Camk2b	calcium/calmodulin-dependent protein kinase II, beta	-	5969665	6065748	1497.01	927.637	10.8224	9.59939	1372.06	1499.88	1319.17	1796.92	939.605	823.297	988.589	959.058	10.6695	10.7454	11.0753	10.7993	9.80117	9.62263	9.68305	9.2907
ASMM10P048106	0.000127698	0.00543855	2.33426	up	noncoding	uc007hxv.1	BC019819	UCSC_knowngene	2041	chr11	+	6006287	6008328		chr11:6007857+6008328	TAATGAAGTCAATGCTGCTTTTCCCCTTGAGCGCCCCGATTGGGATTACACCACTACAGA		intronic antisense	NM_007595	Camk2b	calcium/calmodulin-dependent protein kinase II, beta	-	5969665	6065748	1497.01	927.637	10.8224	9.59939	1372.06	1499.88	1319.17	1796.92	939.605	823.297	988.589	959.058	10.6695	10.7454	11.0753	10.7993	9.80117	9.62263	9.68305	9.2907
ASMM10P014591	7.91477e-05	0.00394867	2.85276	up	noncoding	AK046165	AK046165	Genbank	2347	chr16	-	74807662	74810009		chr16:74807713-74810009	AATGGATGTGGGATATGAACAATGGAGAAACTAACAAGAAGCGACTATGCCACACAAGAT		intergenic							487.002	238.49	9.15175	7.63939	616.941	518.322	373.014	439.732	208.236	201.792	254.214	289.717	9.50776	9.19363	9.16344	8.74216	7.62416	7.6309	7.71961	7.58288
ASMM10P027366	0.00171014	0.0339486	2.25108	up	noncoding	ENSMUST00000180666	Gm26525	Ensembl	3616	chr4	-	88784454	88794391		chr4:88784642-88785540	TCATTCTCTTCTGGAATCCTGAGAAAGATGTCTTATGTGACTCCTGTTTTGGGTGTGCGG		natural antisense	NM_001085532	Gm13276	predicted gene 13276	+	88785053	88786515	105.87	62.156	6.86384	5.69322	128.217	97.5247	54.261	143.477	50.1972	52.4027	55.5404	90.4835	7.19819	6.77942	6.33631	7.14142	5.57665	5.73875	5.53176	5.9257
ASMM10P021513	1.21919e-05	0.00104381	7.99179	up	noncoding	ENSMUST00000151051	Gm14029	Ensembl	1348	chr2	-	129182481	129183947		chr2:129182872-129183115	AAGCTCACGGGAACATGGGCCATCCTCACTTCCTATATTTGGCAAACAATGAGCACATTA		intergenic							63.6854	10.3075	6.19987	3.20136	52.5163	60.2709	67.5251	74.4294	11.4377	9.70403	10.8535	9.23498	5.86602	6.08778	6.65181	6.19388	3.45744	3.38286	3.21271	2.75241
ASMM10P054709	0.0252486	0.19902	3.38281	up	noncoding	ENSMUST00000174325	H2-D1	Ensembl	716	chr17	+	35265476	35266319		chr17:35265753+35265819	ATTGTGGAATTTCTTAAATCTTCCACACAGATTCCCCAAAGGCACATGTGACCCATCACC	14964	exon sense-overlapping	NM_001267808	H2-L	histocompatibility 2, D region locus L	+	35263122	35266730	345.308	122.247	8.42345	6.66523	164.503	159.102	424.277	633.35	117.176	168.884	111.367	91.5603	7.57395	7.4954	9.34387	9.28059	6.79659	7.38172	6.53805	5.94457
ASMM10P054709	0.0252486	0.19902	3.38281	up	noncoding	ENSMUST00000174325	H2-D1	Ensembl	716	chr17	+	35265476	35266319		chr17:35265753+35265819	ATTGTGGAATTTCTTAAATCTTCCACACAGATTCCCCAAAGGCACATGTGACCCATCACC	14964	exon sense-overlapping	NM_010380	H2-D1	histocompatibility 2, D region locus 1	+	35263093	35267497	345.308	122.247	8.42345	6.66523	164.503	159.102	424.277	633.35	117.176	168.884	111.367	91.5603	7.57395	7.4954	9.34387	9.28059	6.79659	7.38172	6.53805	5.94457
ASMM10P014374	0.00100441	0.023193	2.65841	up	noncoding	AK142586	AK142586	Genbank	1718	chr16	-	36490581	36492299		chr16:36490830-36492299	TTCAATTAAGATTCTTTCCGATTAGCCGCAAGGTAAGAAACCGCGGAACCATCAGTGTCA		intergenic							70.3916	35.7816	6.30738	4.89681	59.4125	64.3622	52.4427	105.349	36.6704	33.5389	23.9162	49.0009	6.05547	6.18647	6.29608	6.6915	5.12888	5.10596	4.32063	5.03179
ASMM10P051603	1.36119e-05	0.00111397	4.76257	up	noncoding	ENSMUST00000178294	Gmds	Ensembl	2003	chr13	-	32099226	32338585		chr13:32099324-32100356	GTTTCCATTCTTGATTGTAACAACTAAACTTATGCATGAACTTGAGCAGGAAGTACTAGT	218138	exon sense-overlapping	NM_146041	Gmds	GDP-mannose 4, 6-dehydratase	-	31819585	32338544	72.1175	21.1508	6.37842	4.12668	86.3675	77.1956	53.5951	71.3116	14.2756	15.8254	21.7419	32.7605	6.61637	6.4436	6.32149	6.1322	3.78355	4.06356	4.1899	4.4697
ASMM10P026457	2.94708e-06	0.000439299	4.20254	up	noncoding	NR_015566	A330023F24Rik	RefSeq	5195	chr1	+	195017398	195037908		chr1:195017491+195017551	GGAGACGACTGGTGGTCCAGTGTGGCTTAAGGACTTGATGGCGTAACCCACTTCTTCCAC	320977	intergenic							106.027	34.1365	6.94278	4.87152	119.877	89.0419	92.1517	123.04	33.6118	28.3688	35.4294	39.1359	7.10129	6.64723	7.10753	6.91508	5.0076	4.87662	4.8898	4.71206
ASMM10P047937	2.30231e-05	0.00165705	2.55017	up	noncoding	AK032665	AK032665	Genbank	2011	chr11	-	119256053	119258063		chr11:119256079-119256476	GGTGACTGTCCTCATATTTTACAGATGCTAGATGTATTAATTGTTTTCTTGCTGTGACAA		intronic antisense	NM_175430	Ccdc40	coiled-coil domain containing 40	+	119228571	119265212	113.771	60.5331	7.01636	5.66577	103.282	130.907	76.2041	144.688	47.3168	52.2198	60.3681	82.2279	6.88092	7.20944	6.82337	7.15172	5.49478	5.73329	5.65269	5.78234
ASMM10P035880	0.0206881	0.177213	2.0698	up	noncoding	ENSMUST00000140565	Kirrel2	Ensembl	3901	chr7	-	30447533	30457652		chr7:30447547-30447765	GAAGGGGACTCTTGGGCTAAGAATACTTATGTTTAATAATAAAAGGGGGAGGCAAAGACG	243911	exon sense-overlapping	NM_172898	Kirrel2	kin of IRRE like 2 (Drosophila)	-	30447765	30457515	557.639	368.146	9.31559	8.2661	764.6	662.865	381.825	421.267	428.777	366.137	381.781	295.887	9.82877	9.54903	9.19876	8.68582	8.67355	8.466	8.31077	7.61409
ASMM10P052293	0.000673459	0.0172975	3.45898	up	noncoding	AK028540	AK028540	Genbank	2615	chr13	-	114833081	114835695		chr13:114833119-114835695	GAGCCAGACAGAAACGTTTTATTTAACTGTAAATCATCCTTTTCATACCCTGTTGTTAAG		intergenic							68.6846	25.4035	6.19309	4.40274	51.1067	59.0772	42.2638	122.291	16.7784	22.4467	25.5819	36.8069	5.82259	6.05861	5.98275	6.9084	4.01566	4.54978	4.41975	4.62577
ASMM10P055763	0.00813953	0.0994798	2.56874	up	noncoding	AK007127	AK007127	Genbank	515	chr5	+	121835194	121835707		chr5:121835198+121835258	ACCTGCTCTGGAAAGGGTGTGATACAGGCCCAGGCAGCCGGAAGGGGCTCCCAAGCACCT		intronic antisense	NM_008507	Sh2b3	SH2B adaptor protein 3	-	121817214	121836801	30.9078	16.6716	5.11466	3.7536	33.5382	18.5846	37.2087	34.2995	12.8666	8.77276	18.3304	26.7166	5.16177	4.406	5.8047	5.08619	3.63197	3.24793	3.95437	4.18014
ASMM10P023757	0.00206411	0.0382919	2.89293	up	noncoding	uc008mhh.1	AK184713	UCSC_knowngene	586	chr2	+	129170696	129171282		chr2:129171115+129171282	ATCAAAGTAGGACTCGAGTCCTCCTCGTTTTTCACAGTGGCTTTGTTTCAGAGGTACACT		intergenic							1189.73	538.758	10.3299	8.79737	831.108	845.271	783.451	2299.07	485.162	427.635	529.351	712.883	9.94612	9.91591	10.2839	11.1737	8.84466	8.69204	8.7786	8.87418
ASMM10P034934	1.49076e-06	0.000279642	6.25264	up	noncoding	ENSMUST00000174018	Grm7	Ensembl	4210	chr6	+	110645580	111497090		chr6:111497009+111497090	TTCAAAGTAAGTGTGGTTTCCACTCGGAATGTCAACAGAGGAGATTCTATGGTGCGATGG	108073	exon sense-overlapping	NM_177328	Grm7	glutamate receptor, metabotropic 7	+	110645597	111567230	297.259	65.4344	8.43716	5.7927	363.381	317.331	212.046	296.278	53.3653	56.7343	74.9623	76.6755	8.7357	8.50713	8.33231	8.1735	5.66534	5.856	5.9699	5.67954
ASMM10P028620	1.34655e-05	0.0011129	3.78171	up	noncoding	uc008sfn.1	AK081204	UCSC_knowngene	2697	chr4	+	33020659	33023356		chr4:33023160+33023356	TGACCTTCCTTCCTCCATGCATGCAGAAATCTCAAAAACAAAACCAGAAATCTATATTAC		exon sense-overlapping	NM_027491	Rragd	Ras-related GTP binding D	+	32982997	33022180	716.138	268.104	9.73316	7.81412	813.744	816.106	560.713	673.989	248.01	263.181	238.389	322.838	9.91731	9.86728	9.7813	9.36674	7.88188	8.00064	7.63136	7.7426
ASMM10P051309	0.000110785	0.0049853	2.70872	up	noncoding	uc007pha.1	Zfp386	UCSC_knowngene	437	chr12	+	116047723	116055015		chr12:116054955+116055015	GAGCTTTAAAGAACAGTTGTGGGATCCTTGGCACACATAAAAGATGCTCCCGTTTCTTCT	56220	exon sense-overlapping	NM_001004066	Zfp386	zinc finger protein 386 (Kruppel-like)	+	116047723	116060594	60.1515	30.4263	6.10004	4.66243	49.9658	55.1781	53.8926	81.5694	24.9078	21.0471	32.2615	43.4889	5.78959	5.96234	6.3286	6.31965	4.57291	4.46177	4.75466	4.86038
ASMM10P051309	0.000110785	0.0049853	2.70872	up	noncoding	uc007pha.1	Zfp386	UCSC_knowngene	437	chr12	+	116047723	116055015		chr12:116054955+116055015	GAGCTTTAAAGAACAGTTGTGGGATCCTTGGCACACATAAAAGATGCTCCCGTTTCTTCT	56220	exon sense-overlapping	NM_019565	Zfp386	zinc finger protein 386 (Kruppel-like)	+	116047723	116060594	60.1515	30.4263	6.10004	4.66243	49.9658	55.1781	53.8926	81.5694	24.9078	21.0471	32.2615	43.4889	5.78959	5.96234	6.3286	6.31965	4.57291	4.46177	4.75466	4.86038
ASMM10P013703	1.68343e-05	0.00129786	2.35232	up	noncoding	TCONS_00010851	XLOC_008163	Alexander et al 2013	1289	chr15	+	80038450	80044894	TCONS_00010850, TCONS_00010852	chr15:80044712+80044894	TTCGTTTCCTTAAAAGCAGGTTCTCATGAGTTGTGCCTGATCCTTGGGTTTCTCCTCTTC		intergenic							40.9451	23.1979	5.54985	4.31577	40.1148	38.4634	31.927	53.2752	18.6119	21.4149	25.2818	27.4829	5.45166	5.4474	5.58509	5.71526	4.15795	4.48456	4.40183	4.21873
ASMM10P023628	6.85987e-05	0.00356778	2.64805	up	noncoding	ENSMUST00000151532	Ccndbp1	Ensembl	905	chr2	+	121008703	121010577		chr2:121010500+121010577	CTAAGTTCTCTTCAGTGCTGAGCCATGTCTTCAGCCCCTCAACTGACCCTTTATAAAAAA	17151	exon sense-overlapping	NM_010761	Ccndbp1	cyclin D-type binding-protein 1	+	121008407	121016912	129.786	67.4705	7.25403	5.8491	140.407	127.932	120.35	130.456	69.3698	59.7839	68.8955	71.8327	7.34022	7.18058	7.49878	6.99655	6.03657	5.93144	5.84463	5.58377
ASMM10P031501	8.03973e-06	0.000828538	5.12798	up	noncoding	NR_045040	2700038G22Rik	RefSeq	1370	chr5	+	23850596	23855033	NR_045042	chr5:23854973+23855033	TTGTGAGGCTGAGCAACCCCGAGCGCGCACGCATGGGAGCAATAAACATCTTGCCATTGC	67194	intergenic							25.9845	5.97645	4.90069	2.5423	26.8684	22.4365	23.6696	30.9637	5	5.36527	8.47086	5.06966	4.80491	4.68624	5.16914	4.94249	2.32775	2.62058	2.88124	2.33964
ASMM10P013648	0.000199802	0.00734733	2.54756	up	noncoding	uc007woq.1	AK043153	UCSC_knowngene	2124	chr15	+	78119705	78144142		chr15:78144053+78144142	TGCCAGAGAATCTCCTTCCTGCTTTGCAGTTACATTTCTCTAATTCGCCTCACATTTAAA		bidirectional	NM_007583	Cacng2	calcium channel, voltage-dependent, gamma subunit 2	-	77993622	78119280	1351.18	766.77	10.6805	9.3314	1272.37	1323.24	1316	1493.11	763.84	749.431	745.865	807.946	10.5625	10.5656	11.0721	10.5219	9.49974	9.48577	9.2907	9.04936
ASMM10P000020	3.32079e-05	0.00213534	4.34142	up	noncoding	ENSMUST00000181264	2900076A07Rik	Ensembl	344	chr7	+	81523617	81529240	ENSMUST00000181164	chr7:81523728+81528786	GAAGAGATGGGTATATATATGTATTACCTGAAAGCCCAGGGCAGTTGTTGCCTTGGGTCA	100504421	intergenic							20.6502	5.49035	4.55579	2.43762	20.6099	25.2751	18.2166	18.499	6.9614	5	5	5	4.35802	4.85439	4.79394	4.2168	2.76545	2.33816	2.32483	2.32204
ASMM10P016057	1.66644e-05	0.00129786	10.8643	up	noncoding	ENSMUST00000174778	Gm10499	Ensembl	1698	chr17	-	36141757	36145744		chr17:36142724-36142942	GAGCTGTGATCATCATTGGAGCTATGGTATCTTTTGTGTTGAAGAGCAGGAGAACAATAG	69717	intergenic							59.1765	6.75014	6.02945	2.58793	86.9461	59.5259	31.7934	58.4406	8.44277	5	5	8.55777	6.62803	6.07081	5.58088	5.83808	3.01893	2.33816	2.32483	2.66979
ASMM10P037227	3.19192e-06	0.000457289	7.63799	up	noncoding	ENSMUST00000180930	Gm26793	Ensembl	2732	chr7	-	144894559	144897461		chr7:144894647-144896905	TCTATTAAGTGGCTTTTTATAATTACAGCAATGTGGGAACGAATCGCAGGGTGTGAGGTG	102638461	natural antisense	NM_008003	Fgf15	fibroblast growth factor 15	+	144896531	144900951	37.3776	5.78991	5.40216	2.46897	51.723	36.7954	24.0506	36.9415	5	5.7931	5	7.36656	5.84094	5.38562	5.19141	5.19067	2.32775	2.70435	2.32483	2.51894
ASMM10P034431	0.00101632	0.0234357	2.0424	up	noncoding	ENSMUST00000154536	Krba1	Ensembl	5693	chr6	+	48409198	48419545		chr6:48413954+48414055	TTTTGAAATTGGCCGGAAGTGTAGAAATGGCATCTGGTATTACAAGCCACTTTACTCTCC	77827	exon sense-overlapping	NM_133922	Krba1	KRAB-A domain containing 1	+	48395585	48419855	22.5109	14.3783	4.66009	3.62982	21.7164	26.3665	14.9729	26.9877	13.6401	13.4225	10.9796	19.4712	4.44925	4.91689	4.52017	4.75404	3.71877	3.83864	3.22965	3.73222
ASMM10P055858	6.17376e-06	0.000713853	2.73133	up	noncoding	uc007gjn.1	Mif1	UCSC_knowngene	490	chr10	+	82354254	82400846		chr10:82368958+82383762	TAAAAGACATGAAAGGTCCCACCATCTCTAGAAGAGGCTTTGAACAGGAACCAGAAGTCA		intergenic							557.192	288.231	9.36672	7.91712	595.79	578.723	443.861	610.395	301.683	246.426	263.29	341.525	9.45343	9.36057	9.42198	9.2309	8.15754	7.91602	7.77674	7.81817
ASMM10P049168	0.000919926	0.0217846	3.10531	up	noncoding	ENSMUST00000138007	C030037D09Rik	Ensembl	3220	chr11	+	88718644	88722600		chr11:88722537+88722600	GGTTAGCCTTGTCTGCCTAGTAAGTCCCAGAGCAGAAAAGAATACATAATAAAACCCTGT	193280	bidirectional	NM_001201341	Msi2	musashi RNA-binding protein 2	-	88685953	88718267	23.4943	9.32642	4.71223	3.07749	26.6413	31.7921	14.6747	20.8689	10.9685	9.00155	10.2368	7.09887	4.79111	5.1834	4.49454	4.37987	3.39845	3.28253	3.13499	2.49402
ASMM10P049168	0.000919926	0.0217846	3.10531	up	noncoding	ENSMUST00000138007	C030037D09Rik	Ensembl	3220	chr11	+	88718644	88722600		chr11:88722537+88722600	GGTTAGCCTTGTCTGCCTAGTAAGTCCCAGAGCAGAAAAGAATACATAATAAAACCCTGT	193280	bidirectional	NM_054043	Msi2	musashi RNA-binding protein 2	-	88339381	88718229	23.4943	9.32642	4.71223	3.07749	26.6413	31.7921	14.6747	20.8689	10.9685	9.00155	10.2368	7.09887	4.79111	5.1834	4.49454	4.37987	3.39845	3.28253	3.13499	2.49402
ASMM10P014131	8.07514e-05	0.00401233	3.06771	up	noncoding	AK019328	AK019328	Genbank	205	chr16	-	14012922	14013123		chr16:14013054-14013123	AATTATTCATTTGCTCCACGCTCCACAAGACAAGAGCCAAATGCCCAGGAAAGTATTGGG		intronic antisense	NM_144518	2900011O08Rik	RIKEN cDNA 2900011O08 gene	+	13986636	14101494	31.1177	13.033	5.12874	3.51158	41.8631	28.8904	18.8157	34.9017	10.7608	12.8348	13.5795	14.9568	5.5194	5.04384	4.84024	5.1115	3.37171	3.77576	3.52788	3.37098
ASMM10P019071	0.00425496	0.0639188	3.42866	up	noncoding	AK087052	AK087052	Genbank	2141	chr19	-	22892165	22894371		chr19:22892179-22893321	GGCCAGACACTCGCATTATCAGAGAGATGAGTCTTCATTTCCTGTTTCTACTTTTATTCC		intronic antisense	NM_001035239	Trpm3	transient receptor potential cation channel, subfamily M, member 3	+	22139116	22989882	35.1625	15.0333	5.30894	3.5313	30.6634	28.4262	32.237	49.3235	10.8252	6.47812	28.0442	14.7855	5.01574	5.02109	5.59668	5.60227	3.37972	2.84278	4.54865	3.35404
ASMM10P019071	0.00425496	0.0639188	3.42866	up	noncoding	AK087052	AK087052	Genbank	2141	chr19	-	22892165	22894371		chr19:22892179-22893321	GGCCAGACACTCGCATTATCAGAGAGATGAGTCTTCATTTCCTGTTTCTACTTTTATTCC		intronic antisense	NM_001035240	Trpm3	transient receptor potential cation channel, subfamily M, member 3	+	22139116	22989882	35.1625	15.0333	5.30894	3.5313	30.6634	28.4262	32.237	49.3235	10.8252	6.47812	28.0442	14.7855	5.01574	5.02109	5.59668	5.60227	3.37972	2.84278	4.54865	3.35404
ASMM10P019071	0.00425496	0.0639188	3.42866	up	noncoding	AK087052	AK087052	Genbank	2141	chr19	-	22892165	22894371		chr19:22892179-22893321	GGCCAGACACTCGCATTATCAGAGAGATGAGTCTTCATTTCCTGTTTCTACTTTTATTCC		intronic antisense	NM_001035241	Trpm3	transient receptor potential cation channel, subfamily M, member 3	+	22139116	22989882	35.1625	15.0333	5.30894	3.5313	30.6634	28.4262	32.237	49.3235	10.8252	6.47812	28.0442	14.7855	5.01574	5.02109	5.59668	5.60227	3.37972	2.84278	4.54865	3.35404
ASMM10P019071	0.00425496	0.0639188	3.42866	up	noncoding	AK087052	AK087052	Genbank	2141	chr19	-	22892165	22894371		chr19:22892179-22893321	GGCCAGACACTCGCATTATCAGAGAGATGAGTCTTCATTTCCTGTTTCTACTTTTATTCC		intronic antisense	NM_001035242	Trpm3	transient receptor potential cation channel, subfamily M, member 3	+	22139116	22989882	35.1625	15.0333	5.30894	3.5313	30.6634	28.4262	32.237	49.3235	10.8252	6.47812	28.0442	14.7855	5.01574	5.02109	5.59668	5.60227	3.37972	2.84278	4.54865	3.35404
ASMM10P019071	0.00425496	0.0639188	3.42866	up	noncoding	AK087052	AK087052	Genbank	2141	chr19	-	22892165	22894371		chr19:22892179-22893321	GGCCAGACACTCGCATTATCAGAGAGATGAGTCTTCATTTCCTGTTTCTACTTTTATTCC		intronic antisense	NM_001035243	Trpm3	transient receptor potential cation channel, subfamily M, member 3	+	22139116	22989882	35.1625	15.0333	5.30894	3.5313	30.6634	28.4262	32.237	49.3235	10.8252	6.47812	28.0442	14.7855	5.01574	5.02109	5.59668	5.60227	3.37972	2.84278	4.54865	3.35404
ASMM10P019071	0.00425496	0.0639188	3.42866	up	noncoding	AK087052	AK087052	Genbank	2141	chr19	-	22892165	22894371		chr19:22892179-22893321	GGCCAGACACTCGCATTATCAGAGAGATGAGTCTTCATTTCCTGTTTCTACTTTTATTCC		intronic antisense	NM_001035244	Trpm3	transient receptor potential cation channel, subfamily M, member 3	+	22692618	22926489	35.1625	15.0333	5.30894	3.5313	30.6634	28.4262	32.237	49.3235	10.8252	6.47812	28.0442	14.7855	5.01574	5.02109	5.59668	5.60227	3.37972	2.84278	4.54865	3.35404
ASMM10P019071	0.00425496	0.0639188	3.42866	up	noncoding	AK087052	AK087052	Genbank	2141	chr19	-	22892165	22894371		chr19:22892179-22893321	GGCCAGACACTCGCATTATCAGAGAGATGAGTCTTCATTTCCTGTTTCTACTTTTATTCC		intronic antisense	NM_177341	Trpm3	transient receptor potential cation channel, subfamily M, member 3	+	22448207	22989884	35.1625	15.0333	5.30894	3.5313	30.6634	28.4262	32.237	49.3235	10.8252	6.47812	28.0442	14.7855	5.01574	5.02109	5.59668	5.60227	3.37972	2.84278	4.54865	3.35404
ASMM10P029889	8.26687e-06	0.000839389	4.41134	up	noncoding	ENSMUST00000120870	Gm13230	Ensembl	1575	chr4	+	145446739	145450888		chr4:145450804+145450888	CCTTACAAATACAATACAATGTGAGGCTGAGAAATCATCAGTTATTTCATACAGTAGAGG		intergenic							20.04	5	4.46941	2.32819	25.4605	22.374	10.7359	21.5897	5	5	5	5	4.71521	4.68142	4.05314	4.42788	2.32775	2.33816	2.32483	2.32204
ASMM10P052381	7.29472e-05	0.00371297	2.34511	up	noncoding	2_00007359	Tbce	Lei Sun et al 2012	259	chr13	+	14021502	14024860		chr13:14022806+14022893	AACAATCTTAGATGGCCTTAAATGCTCTTGAGACTGCCCTGATGTTATCCCCAGCTTTGG	70430	intronic antisense	NM_178337	Tbce	tubulin-specific chaperone E	-	13997950	14039600	150.057	89.318	7.45214	6.22249	140.381	130.547	143.943	185.357	78.4188	69.229	86.9638	122.66	7.33947	7.20673	7.75735	7.50502	6.20674	6.14015	6.18193	6.36114
ASMM10P036142	0.000165645	0.00647643	2.46271	up	noncoding	AK079694	AK079694	Genbank	1007	chr7	-	49608730	49609736		chr7:49608759-49609736	TTGTTCCTTTCAATGAGGAAGAAAATCAGTGCCATTCCAAAGAAAGCGAGCAGTTTTGGG		natural antisense	NM_001111016	Nav2	neuron navigator 2	+	48959072	49610088	592.324	327.582	9.40704	8.10679	530.339	774.335	366.839	697.784	290.11	324.536	328.012	367.669	9.28442	9.77906	9.14314	9.42151	8.10587	8.30107	8.09577	7.92444
ASMM10P036142	0.000165645	0.00647643	2.46271	up	noncoding	AK079694	AK079694	Genbank	1007	chr7	-	49608730	49609736		chr7:49608759-49609736	TTGTTCCTTTCAATGAGGAAGAAAATCAGTGCCATTCCAAAGAAAGCGAGCAGTTTTGGG		natural antisense	NM_175272	Nav2	neuron navigator 2	+	49246188	49610088	592.324	327.582	9.40704	8.10679	530.339	774.335	366.839	697.784	290.11	324.536	328.012	367.669	9.28442	9.77906	9.14314	9.42151	8.10587	8.30107	8.09577	7.92444
ASMM10P050752	0.000793597	0.0196283	2.87808	up	noncoding	AK156476	AK156476	Genbank	2961	chr12	+	34885946	34888922		chr12:34888708+34888922	AATATAGCAAGAACCAGAGGGGTCCTATGACATCATGGAAAGAGTGCTTCAGAAACCCCA		intronic antisense	NM_001271386	Hdac9	histone deacetylase 9	-	34047581	34917095	13.1031	5	3.8533	2.32819	20.8179	12.3821	10.2667	8.94554	5	5	5	5	4.37575	3.84985	3.98891	3.1987	2.32775	2.33816	2.32483	2.32204
ASMM10P032937	0.000161877	0.00637611	2.32831	up	noncoding	AK085877	AK085877	Genbank	3204	chr10	-	82210399	82213603		chr10:82210413-82212170	TTTGGTTAACGTTCAAACTAAATCGTAAAGAAAGACAGTTGTTCTTCACCTGCTCAAACC		intergenic							582.864	354.682	9.43617	8.21689	615.602	635.714	503.228	576.913	360.742	344.382	333.328	380.274	9.50451	9.48634	9.60603	9.14783	8.41544	8.37242	8.11496	7.96474
ASMM10P027867	1.98811e-06	0.000335268	3.43778	up	noncoding	ENSMUST00000149472	1700086P04Rik	Ensembl	1009	chr4	-	129050096	129057983		chr4:129050113-129050909	GAAAGCCTCATACCCTAGTCCTTTGTGTAACACAAAATGTTTAATAAATGTCAACCAACT	67349	bidirectional	NM_029219	Rnf19b	ring finger protein 19B	+	129058270	129084526	52.3541	20.4757	5.9164	4.13492	51.0413	59.4485	41.8427	57.0839	16.3286	17.5788	23.7816	24.214	5.82052	6.06809	5.96969	5.8073	3.97458	4.21216	4.31336	4.03958
ASMM10P042299	7.8736e-07	0.000196194	2.52958	up	noncoding	NR_045693	Oxsr1	RefSeq	4776	chr9	-	119238432	119322427		chr9:119290750-119290865	CCTTTCAAGATGGTGGTCAAGCATGGTTCTTTTCAGTATGGACAGATATGGGATCATTAG	108737	exon sense-overlapping	NM_133985	Oxsr1	oxidative-stress responsive 1	-	119238432	119322427	28.0119	14.7496	5.01103	3.67213	31.8348	28.7799	21.9111	29.5219	13.369	12.061	13.7511	19.8172	5.0765	5.03798	5.05474	4.87488	3.69254	3.69374	3.54589	3.75635
ASMM10P045140	0.000250527	0.00849241	4.17205	up	noncoding	uc007guo.1	AK043075	UCSC_knowngene	583	chr10	+	93317402	93322723		chr10:93322656+93322723	CCAAGTATGCTCATCTTTCTGTGTCCAGAGTGTTATATAACAGTAAAAGTCCACATTTAT		intergenic							83.0233	26.6493	6.51614	4.45538	53.9953	78.6361	69.682	129.78	18.2045	18.9747	30.2304	39.1876	5.9087	6.47014	6.70025	6.98547	4.12885	4.31986	4.65941	4.71341
ASMM10P026203	0.00964387	0.110353	2.37111	up	noncoding	AK134601	AK134601	Genbank	1777	chr1	+	191373266	191375042		chr1:191374982+191375042	CTGTAACCCTTTGTAACTTGTAGAGAAAATCCTCAGCATCCTTGCAGTCACTCATTTACT		intronic antisense	NM_144880	Ppp2r5a	protein phosphatase 2, regulatory subunit B', alpha	-	191351980	191397041	25.3812	14.1401	4.8114	3.56584	22.6577	38.4378	20.0071	20.422	8.11534	12.9412	19.1875	16.3165	4.52139	5.44626	4.92875	4.34921	2.96699	3.78758	4.01789	3.49089
ASMM10P011309	6.63425e-05	0.00350503	3.01083	up	noncoding	AK037626	AK037626	Genbank	2795	chr14	-	73346517	73349312		chr14:73346569-73349312	CCACTGAGCACATTAAGCCAAGCTCTATCCATTAAGCATTTTCATCTTTGTATTTATCTA		intergenic							164.897	74.8969	7.5793	5.98914	141.661	194.433	131.446	192.046	58.3501	75.5357	87.095	78.6067	7.35587	7.77819	7.62692	7.55622	5.79194	6.2636	6.1837	5.71729
ASMM10P042122	1.38857e-05	0.00112991	3.44829	up	noncoding	uc009ril.1	AK032255	UCSC_knowngene	1041	chr9	-	105469106	105470147		chr9:105469177-105470036	AGAGAACAGGAAGGGAATGCTCACTGAATATTCTTTTCGAGACACTAACTTTAGAAAAAA		exon sense-overlapping	NM_001253831	Atp2c1	ATPase, Ca++-sequestering	-	105411361	105521257	629.133	255.7	9.5382	7.75232	682.529	701.155	500.986	631.861	265.585	214.464	274.146	268.606	9.65304	9.62377	9.60108	9.27491	7.97977	7.72144	7.83753	7.47053
ASMM10P042122	1.38857e-05	0.00112991	3.44829	up	noncoding	uc009ril.1	AK032255	UCSC_knowngene	1041	chr9	-	105469106	105470147		chr9:105469177-105470036	AGAGAACAGGAAGGGAATGCTCACTGAATATTCTTTTCGAGACACTAACTTTAGAAAAAA		exon sense-overlapping	NM_001253836	Atp2c1	ATPase, Ca++-sequestering	-	105422766	105495133	629.133	255.7	9.5382	7.75232	682.529	701.155	500.986	631.861	265.585	214.464	274.146	268.606	9.65304	9.62377	9.60108	9.27491	7.97977	7.72144	7.83753	7.47053
ASMM10P042122	1.38857e-05	0.00112991	3.44829	up	noncoding	uc009ril.1	AK032255	UCSC_knowngene	1041	chr9	-	105469106	105470147		chr9:105469177-105470036	AGAGAACAGGAAGGGAATGCTCACTGAATATTCTTTTCGAGACACTAACTTTAGAAAAAA		exon sense-overlapping	NM_175025	Atp2c1	ATPase, Ca++-sequestering	-	105411361	105495133	629.133	255.7	9.5382	7.75232	682.529	701.155	500.986	631.861	265.585	214.464	274.146	268.606	9.65304	9.62377	9.60108	9.27491	7.97977	7.72144	7.83753	7.47053
humanlincRNA0691-_P1	0.0187224	0.166971	2.08198	up	noncoding	humanlincRNA0691-	humanlincRNA0691	lincRNA	14468	chr12	-	54129699	54144167		chr12:54129720-54129779	ATTTTAGGATTGATTTGTAGGGAAGAAGACGCCTGGGTCCTCAATCCCATCGTAAAATAC		intergenic							16.1576	10.5952	4.16941	3.11145	17.4286	19.6004	10.8104	16.791	13.0704	5	14.157	10.1535	4.06256	4.48085	4.06298	4.07123	3.66012	2.33816	3.5859	2.86163
ASMM10P027636	6.20329e-05	0.00335158	2.73351	up	noncoding	uc029uyy.1	AK035052	UCSC_knowngene	2322	chr4	-	116595312	116597634		chr4:116595405-116595841	GGGAGTTTTATTGTCTTGCTTATTCTCCAGCCTAGAACTGATCTTATTATTTGCATGTAA		natural antisense	NM_001037916	Ccdc17	coiled-coil domain containing 17	+	116596729	116600266	390.849	191.568	8.78983	7.33908	347.901	440.027	231.256	544.212	168.542	178.989	198.177	220.564	8.67213	8.96585	8.46656	9.05479	7.30493	7.46748	7.38435	7.19954
ASMM10P028187	1.03012e-06	0.000220335	5.04526	up	noncoding	uc008vpy.1	AK018156	UCSC_knowngene	1566	chr4	-	142598440	143074837		chr4:142598500-142598686	CCTGTATAGCAAGCATTTGCCAGAATGAACTGTCTCTTTAATCCCAAATCATATATACAT		intergenic							97.3712	26.7652	6.83243	4.4975	97.2531	99.883	90.6614	101.687	22.1734	22.9731	24.3875	37.5266	6.79479	6.81254	7.0837	6.63868	4.40765	4.58235	4.34729	4.65272
ASMM10P041537	0.000947647	0.0222831	2.37818	up	noncoding	NR_040714	Plet1os	RefSeq	1122	chr9	-	50488798	50504805		chr9:50489412-50489487	ATTGTAACCCTAAGATGGGTAACGGGGACTCAATTGTTGGAATGGTATTGAAACCTTCCC	69631	natural antisense	NM_029639	Plet1	placenta expressed transcript 1	+	50494524	50505639	14.733	7.613	4.02576	2.77591	17.2303	19.3957	10.1276	12.1783	5.4689	7.58705	7.39314	10.0029	4.04135	4.46803	3.97248	3.6212	2.49938	3.04124	2.71854	2.84447
ASMM10P049454	0.00399379	0.0608361	2.10643	up	noncoding	NR_045346	Arhgap27os3	RefSeq	2731	chr11	+	103344752	103350126		chr11:103349836+103350124	TGTACCTGTGTGAGTTTATGTATACAACATATGTGCAGTGCCCACCAAGACCAGAAGAGG	653030	intronic antisense	NM_001205236	Arhgap27	Rho GTPase activating protein 27	-	103331483	103363692	26.0289	15.3367	4.82543	3.75063	30.3459	18.116	16.602	39.0518	14.4113	15.002	17.0708	14.8628	4.99816	4.37209	4.66466	5.26682	3.7983	3.99031	3.85173	3.3622
ASMM10P034787	0.00449912	0.0662337	2.69179	up	noncoding	AK050092	AK050092	Genbank	1753	chr6	+	86498780	86500537		chr6:86500477+86500537	CTAAGATACCAGGCACACACGTGTGCATATACACATATGTAGGCAGACACTTGTACACAT		intergenic							26.4746	13.4219	4.92206	3.49349	28.4916	20.4194	26.7186	30.2688	11.0636	10.5785	22.048	9.99759	4.89536	4.54674	5.33678	4.90934	3.41221	3.50777	4.21039	2.84359
ASMM10P041442	0.000477995	0.0135028	2.45887	up	noncoding	uc029wyj.1	AK154309	UCSC_knowngene	2846	chr9	-	42251594	42254440		chr9:42251988-42254176	GTCTTGACATTTCTATACCAGTGCCAACACCACTCCTGGTCAAGACAGACAGATCCTTAA		exon sense-overlapping	NM_172769	Sc5d	sterol-C5-desaturase (fungal ERG3, delta-5-desaturase) homolog (S. cerevisae)	-	42254176	42264300	509.178	289.533	9.22235	7.92436	428.583	613.687	428.182	566.262	279.798	256.104	352.265	269.963	8.97327	9.44011	9.35795	9.11807	8.05653	7.96593	8.19697	7.47799
ASMM10P049076	0.000140892	0.0058079	4.91982	up	noncoding	ENSMUST00000176016	AA465934	Ensembl	471	chr11	+	83291742	83294630		chr11:83291863+83291966	CCTCAGTCCTCTTTCCCTACCAAGGATGGCTTCAGGCTCCCGAAGTTGGCGGGTTTGGAC	613254	intergenic							154.749	46.6952	7.49032	5.19171	139.065	160.529	124.703	194.697	23.0825	34.5121	56.7896	72.3967	7.32425	7.5108	7.54803	7.57819	4.46645	5.14207	5.56257	5.59577
ASMM10P049657	0.0130097	0.133331	2.12199	up	noncoding	ENSMUST00000119903	Gm11742	Ensembl	233	chr11	+	116550417	116550650		chr11:116550590+116550650	TTGGAAGAACAATACAAGACAGGAGAGAACAAATGGTTTTTCCACAAGCTATGCTTTTAG		intronic antisense	NM_173755	Ube2o	ubiquitin-conjugating enzyme E2O	-	116537752	116581447	70.4322	45.9287	6.25127	5.16586	72.3786	69.2301	33.6003	106.52	29.5666	27.9033	44.373	81.8717	6.34777	6.28768	5.65962	6.71003	4.82271	4.85311	5.21097	5.77665
ASMM10P028461	0.000187845	0.00693823	3.23433	up	noncoding	ENSMUST00000146481	4930412C18Rik	Ensembl	509	chr4	+	9770650	9776944		chr4:9776843+9776944	GACATGCCTCACCTCAACGTATTTTTATGAAATTGGTTCAAGCTGAATCTCAATTAAAGA	320152	intergenic							24.0083	9.33685	4.74593	3.05247	26.7934	31.4964	14.4575	23.2858	7.40154	9.37211	11.0298	9.54392	4.80148	5.16832	4.47491	4.53902	2.84733	3.33637	3.23549	2.79067
ASMM10P016624	0.000612396	0.0161261	2.0157	up	noncoding	ENSMUST00000136727	Unc80	Ensembl	1167	chr1	+	66468429	66486190		chr1:66486043+66486190	GGGTATGAGTATTTTATCTCAACAACCAGTTTATAGAAAATAGGGCTTTATCTTGATGGC	329178	exon sense-overlapping	NM_175510	Unc80	unc-80 homolog (C. elegans)	+	66468446	66699148	151.558	102.981	7.4487	6.43742	160.219	174.644	101.488	169.881	91.2409	106.516	82.2634	131.902	7.53309	7.63105	7.24925	7.38139	6.44108	6.73606	6.10239	6.47014
ASMM10P021866	0.00598024	0.08	2.54342	up	noncoding	NR_040505	4930405A21Rik	RefSeq	995	chr2	-	156714538	156720909		chr2:156714552-156715049	TCAGGGGAAATAGGAAGGGCCCAGAAATGGCTGAGTTGGAAAATAAATCTGTCAGTTTTA	74846	intronic antisense	ENSMUST00000169464	Dlgap4	discs, large homolog-associated protein 4 (Drosophila)	+	156613704	156764363	24.398	12.3095	4.681	3.33423	19.1201	26.1525	12.7908	39.5285	10.2167	8.85775	8.54639	21.617	4.22935	4.90542	4.30554	5.28369	3.29967	3.26081	2.89325	3.8832
ASMM10P021866	0.00598024	0.08	2.54342	up	noncoding	NR_040505	4930405A21Rik	RefSeq	995	chr2	-	156714538	156720909		chr2:156714552-156715049	TCAGGGGAAATAGGAAGGGCCCAGAAATGGCTGAGTTGGAAAATAAATCTGTCAGTTTTA	74846	intronic antisense	NM_001277186	Dlgap4	discs, large homolog-associated protein 4 (Drosophila)	+	156613696	156764363	24.398	12.3095	4.681	3.33423	19.1201	26.1525	12.7908	39.5285	10.2167	8.85775	8.54639	21.617	4.22935	4.90542	4.30554	5.28369	3.29967	3.26081	2.89325	3.8832
ASMM10P021866	0.00598024	0.08	2.54342	up	noncoding	NR_040505	4930405A21Rik	RefSeq	995	chr2	-	156714538	156720909		chr2:156714552-156715049	TCAGGGGAAATAGGAAGGGCCCAGAAATGGCTGAGTTGGAAAATAAATCTGTCAGTTTTA	74846	intronic antisense	NM_001277187	Dlgap4	discs, large homolog-associated protein 4 (Drosophila)	+	156613696	156764363	24.398	12.3095	4.681	3.33423	19.1201	26.1525	12.7908	39.5285	10.2167	8.85775	8.54639	21.617	4.22935	4.90542	4.30554	5.28369	3.29967	3.26081	2.89325	3.8832
ASMM10P009878	0.00367104	0.0570849	2.56604	up	noncoding	NR_027914	5430405H02Rik	RefSeq	1223	chr2	-	156852402	156862945		chr2:156853974-156862598	ACCTGCTGGAGGATGGTTGGAATGTGCACACCTGGCTCGACCAAAAGAGGCACAGCTTAG	74487	natural antisense	NM_173396	Tgif2	TGFB-induced factor homeobox 2	+	156840076	156855531	27.087	15.1087	4.9173	3.55775	26.0642	25.3493	18.4203	38.5144	11.1164	6.73205	15.6872	26.899	4.75353	4.86015	4.80909	5.24643	3.4187	2.88941	3.73378	4.18912
ASMM10P046077	0.0195655	0.171784	2.09712	up	noncoding	NR_102387	Grip1	RefSeq	2563	chr10	+	119992921	120087260		chr10:120077299+120077387	AGATCTGGGTTCGGCTGGAAGCTCCAGTACTCAGAATGTGGCGCAATTTCCCTCCGGGAA	74053	exon sense-overlapping	NM_001277292	Grip1	glutamate receptor interacting protein 1	+	119454033	120077161	14.6884	8.35192	3.97849	2.91007	26.9548	10.1122	10.6218	11.0647	10.57	6.29912	8.1891	8.34948	4.8098	3.57132	4.03796	3.49487	3.34711	2.80773	2.84278	2.64268
ASMM10P046077	0.0195655	0.171784	2.09712	up	noncoding	NR_102387	Grip1	RefSeq	2563	chr10	+	119992921	120087260		chr10:120077299+120077387	AGATCTGGGTTCGGCTGGAAGCTCCAGTACTCAGAATGTGGCGCAATTTCCCTCCGGGAA	74053	exon sense-overlapping	NM_001277293	Grip1	glutamate receptor interacting protein 1	+	119454033	120087260	14.6884	8.35192	3.97849	2.91007	26.9548	10.1122	10.6218	11.0647	10.57	6.29912	8.1891	8.34948	4.8098	3.57132	4.03796	3.49487	3.34711	2.80773	2.84278	2.64268
ASMM10P046077	0.0195655	0.171784	2.09712	up	noncoding	NR_102387	Grip1	RefSeq	2563	chr10	+	119992921	120087260		chr10:120077299+120077387	AGATCTGGGTTCGGCTGGAAGCTCCAGTACTCAGAATGTGGCGCAATTTCCCTCCGGGAA	74053	exon sense-overlapping	NM_001277294	Grip1	glutamate receptor interacting protein 1	+	119819388	120077161	14.6884	8.35192	3.97849	2.91007	26.9548	10.1122	10.6218	11.0647	10.57	6.29912	8.1891	8.34948	4.8098	3.57132	4.03796	3.49487	3.34711	2.80773	2.84278	2.64268
ASMM10P046077	0.0195655	0.171784	2.09712	up	noncoding	NR_102387	Grip1	RefSeq	2563	chr10	+	119992921	120087260		chr10:120077299+120077387	AGATCTGGGTTCGGCTGGAAGCTCCAGTACTCAGAATGTGGCGCAATTTCCCTCCGGGAA	74053	exon sense-overlapping	NM_001277295	Grip1	glutamate receptor interacting protein 1	+	119992921	120077161	14.6884	8.35192	3.97849	2.91007	26.9548	10.1122	10.6218	11.0647	10.57	6.29912	8.1891	8.34948	4.8098	3.57132	4.03796	3.49487	3.34711	2.80773	2.84278	2.64268
ASMM10P046077	0.0195655	0.171784	2.09712	up	noncoding	NR_102387	Grip1	RefSeq	2563	chr10	+	119992921	120087260		chr10:120077299+120077387	AGATCTGGGTTCGGCTGGAAGCTCCAGTACTCAGAATGTGGCGCAATTTCCCTCCGGGAA	74053	exon sense-overlapping	NM_028736	Grip1	glutamate receptor interacting protein 1	+	119819388	120077161	14.6884	8.35192	3.97849	2.91007	26.9548	10.1122	10.6218	11.0647	10.57	6.29912	8.1891	8.34948	4.8098	3.57132	4.03796	3.49487	3.34711	2.80773	2.84278	2.64268
ASMM10P046077	0.0195655	0.171784	2.09712	up	noncoding	NR_102387	Grip1	RefSeq	2563	chr10	+	119992921	120087260		chr10:120077299+120077387	AGATCTGGGTTCGGCTGGAAGCTCCAGTACTCAGAATGTGGCGCAATTTCCCTCCGGGAA	74053	exon sense-overlapping	NM_130891	Grip1	glutamate receptor interacting protein 1	+	119819388	120077161	14.6884	8.35192	3.97849	2.91007	26.9548	10.1122	10.6218	11.0647	10.57	6.29912	8.1891	8.34948	4.8098	3.57132	4.03796	3.49487	3.34711	2.80773	2.84278	2.64268
ASMM10P046077	0.0195655	0.171784	2.09712	up	noncoding	NR_102387	Grip1	RefSeq	2563	chr10	+	119992921	120087260		chr10:120077299+120077387	AGATCTGGGTTCGGCTGGAAGCTCCAGTACTCAGAATGTGGCGCAATTTCCCTCCGGGAA	74053	exon sense-overlapping	NM_133442	Grip1	glutamate receptor interacting protein 1	+	119454033	120077161	14.6884	8.35192	3.97849	2.91007	26.9548	10.1122	10.6218	11.0647	10.57	6.29912	8.1891	8.34948	4.8098	3.57132	4.03796	3.49487	3.34711	2.80773	2.84278	2.64268
ASMM10P040560	0.00492593	0.0703494	2.13943	up	noncoding	AK043070	AK043070	Genbank	555	chr8	+	71389121	71389673		chr8:71389588+71389673	GCTATGATGAATTGACACCTCTGAAGTCATGAGCCAAAACTTAACAATAACCTAATAAAC		intronic antisense	NM_181418	Ushbp1	Usher syndrome 1C binding protein 1	-	71384273	71395801	211.813	135.863	7.9452	6.84797	243.04	259.793	161.445	182.974	135.939	155.445	129.441	122.625	8.15887	8.2101	7.92299	7.48885	7.00373	7.26785	6.75959	6.36072
ASMM10P049718	4.04315e-07	0.000128161	20.6539	up	noncoding	NR_045099	Gm11762	RefSeq	1705	chr11	+	119548629	119569046		chr11:119568870+119569046	GAAACGACAGGAAATGAGGATATTGAAAACTGACACTACTATATCTACATTTGGTTTAGG	100503830	bidirectional	NM_008730	Nptx1	neuronal pentraxin 1	-	119538718	119547820	90.1245	5	6.69653	2.32819	117.426	70.0563	83.3437	89.6717	5	5	5	5	7.07301	6.30374	6.95326	6.45613	2.32775	2.33816	2.32483	2.32204
ASMM10P013341	0.000712923	0.0181097	2.50489	up	noncoding	uc007akd.1	AK135932	UCSC_knowngene	1009	chr1	+	17168404	17173103		chr1:17173016+17173103	GAATTTAGCCAATGCACTGATAACCAATTCCTTGCTTTTGTAAGACCTTCTGTATTTGTT		intergenic							25.9954	13.8903	4.87854	3.55379	21.139	30.3044	22.7287	29.8096	10.1657	9.8968	17.0687	18.4302	4.40307	5.11213	5.11063	4.88831	3.29319	3.41287	3.85141	3.65767
ASMM10P003784	3.02878e-07	0.000107586	4.95309	up	noncoding	NR_028363	AA465934	RefSeq	389	chr11	+	83291698	83294637	ENSMUST00000176016, ENSMUST00000176545	chr11:83292102+83294514	ACATTTGGAGGTCCAGGTGAGAAATCAGGGTTGAAAACTGCATGGAGGATTCATCATTTC	613254	intergenic							1048.48	300.58	10.2901	7.98176	1169.65	1078.75	797.138	1148.37	288.402	283.529	279.124	351.264	10.4441	10.2653	10.3054	10.1456	8.09611	8.11382	7.86414	7.85298
ASMM10P011058	4.14037e-05	0.00246573	2.59856	up	noncoding	ENSMUST00000147768	Mettl3	Ensembl	2159	chr14	-	52295506	52305124		chr14:52295520-52295706	GTGCCTAGGTTCAACTCTTAGGACCACCAAAGAAATTAAAATCCAATCAGTTTTTGTATT	56335	exon sense-overlapping	NM_019721	Mettl3	methyltransferase like 3	-	52294841	52305124	134	68.9166	7.2491	5.87139	138.286	131.243	85.4199	181.05	63.2762	66.4163	62.3037	83.6703	7.31867	7.21384	6.99153	7.47237	5.90141	6.08165	5.6952	5.8073
ASMM10P011058	4.14037e-05	0.00246573	2.59856	up	noncoding	ENSMUST00000147768	Mettl3	Ensembl	2159	chr14	-	52295506	52305124		chr14:52295520-52295706	GTGCCTAGGTTCAACTCTTAGGACCACCAAAGAAATTAAAATCCAATCAGTTTTTGTATT	56335	natural antisense	NM_023434	Tox4	TOX high mobility group box family member 4	+	52279145	52295509	134	68.9166	7.2491	5.87139	138.286	131.243	85.4199	181.05	63.2762	66.4163	62.3037	83.6703	7.31867	7.21384	6.99153	7.47237	5.90141	6.08165	5.6952	5.8073
ASMM10P046832	0.00020458	0.00742733	2.39818	up	noncoding	AK036198	AK036198	Genbank	3237	chr11	-	61498640	61501877		chr11:61498696-61501877	CACTTACCGAAAAGATTCCATTTGGTACTTCAGCTGTTGATATGTTTGGTAACTATGTAA		intergenic							64.6154	36.9973	6.22193	4.95999	53.9912	70.0956	60.715	73.6598	31.2288	33.5865	31.1311	52.0428	5.90856	6.30483	6.49662	6.1777	4.90255	5.10788	4.70567	5.12385
ASMM10P003628	0.0317549	0.227727	2.88049	up	noncoding	ENSMUST00000172588	Gm20536	Ensembl	406	chr6	+	72609835	72616190		chr6:72610179+72616148	ATTCTGGAATGATCAATGTTTCCAAAACTGGTAAGAGGGGCCGCGCAGTTTCGTTCAACT		natural antisense	NM_009443	Tgoln1	trans-golgi network protein	-	72608420	72617000	31.5115	15.924	5.01964	3.49332	20.4391	25.2501	21.7255	58.6314	5	9.12752	18.0401	31.5283	4.34149	4.85278	5.04153	5.84276	2.32775	3.30035	3.92976	4.41544
ASMM10P003756	0.000318603	0.010036	4.1956	up	noncoding	ENSMUST00000174821	Gm20528	Ensembl	802	chr1	-	88211968	88218554		chr1:88212453-88218280	TCACATCCAAGGAGTGGTACTGGGCCACAATGGAGCCACAGGGAAGGAAAGGGTCTGTCA		natural antisense	NM_013701	Ugt1a2	UDP glucuronosyltransferase 1 family, polypeptide A2	+	88200610	88220002	25.2141	7.53101	4.83815	2.76928	30.8508	29.0299	16.8098	24.166	11.7443	5.90877	5	7.47102	5.02564	5.05117	4.68347	4.59233	3.49275	2.72866	2.32483	2.53087
ASMM10P003756	0.000318603	0.010036	4.1956	up	noncoding	ENSMUST00000174821	Gm20528	Ensembl	802	chr1	-	88211968	88218554		chr1:88212453-88218280	TCACATCCAAGGAGTGGTACTGGGCCACAATGGAGCCACAGGGAAGGAAAGGGTCTGTCA		natural antisense	NM_145079	Ugt1a6a	UDP glucuronosyltransferase 1 family, polypeptide A6A	+	88134808	88220002	25.2141	7.53101	4.83815	2.76928	30.8508	29.0299	16.8098	24.166	11.7443	5.90877	5	7.47102	5.02564	5.05117	4.68347	4.59233	3.49275	2.72866	2.32483	2.53087
ASMM10P003756	0.000318603	0.010036	4.1956	up	noncoding	ENSMUST00000174821	Gm20528	Ensembl	802	chr1	-	88211968	88218554		chr1:88212453-88218280	TCACATCCAAGGAGTGGTACTGGGCCACAATGGAGCCACAGGGAAGGAAAGGGTCTGTCA		natural antisense	NM_201410	Ugt1a6b	UDP glucuronosyltransferase 1 family, polypeptide A6B	+	88103256	88218998	25.2141	7.53101	4.83815	2.76928	30.8508	29.0299	16.8098	24.166	11.7443	5.90877	5	7.47102	5.02564	5.05117	4.68347	4.59233	3.49275	2.72866	2.32483	2.53087
ASMM10P003756	0.000318603	0.010036	4.1956	up	noncoding	ENSMUST00000174821	Gm20528	Ensembl	802	chr1	-	88211968	88218554		chr1:88212453-88218280	TCACATCCAAGGAGTGGTACTGGGCCACAATGGAGCCACAGGGAAGGAAAGGGTCTGTCA		natural antisense	NM_201641	Ugt1a10	UDP glycosyltransferase 1 family, polypeptide A10	+	88055410	88220002	25.2141	7.53101	4.83815	2.76928	30.8508	29.0299	16.8098	24.166	11.7443	5.90877	5	7.47102	5.02564	5.05117	4.68347	4.59233	3.49275	2.72866	2.32483	2.53087
ASMM10P003756	0.000318603	0.010036	4.1956	up	noncoding	ENSMUST00000174821	Gm20528	Ensembl	802	chr1	-	88211968	88218554		chr1:88212453-88218280	TCACATCCAAGGAGTGGTACTGGGCCACAATGGAGCCACAGGGAAGGAAAGGGTCTGTCA		natural antisense	NM_201642	Ugt1a7c	UDP glucuronosyltransferase 1 family, polypeptide A7C	+	88095000	88220002	25.2141	7.53101	4.83815	2.76928	30.8508	29.0299	16.8098	24.166	11.7443	5.90877	5	7.47102	5.02564	5.05117	4.68347	4.59233	3.49275	2.72866	2.32483	2.53087
ASMM10P003756	0.000318603	0.010036	4.1956	up	noncoding	ENSMUST00000174821	Gm20528	Ensembl	802	chr1	-	88211968	88218554		chr1:88212453-88218280	TCACATCCAAGGAGTGGTACTGGGCCACAATGGAGCCACAGGGAAGGAAAGGGTCTGTCA		natural antisense	NM_201643	Ugt1a5	UDP glucuronosyltransferase 1 family, polypeptide A5	+	88166011	88220002	25.2141	7.53101	4.83815	2.76928	30.8508	29.0299	16.8098	24.166	11.7443	5.90877	5	7.47102	5.02564	5.05117	4.68347	4.59233	3.49275	2.72866	2.32483	2.53087
ASMM10P003756	0.000318603	0.010036	4.1956	up	noncoding	ENSMUST00000174821	Gm20528	Ensembl	802	chr1	-	88211968	88218554		chr1:88212453-88218280	TCACATCCAAGGAGTGGTACTGGGCCACAATGGAGCCACAGGGAAGGAAAGGGTCTGTCA		natural antisense	NM_201644	Ugt1a9	UDP glucuronosyltransferase 1 family, polypeptide A9	+	88070778	88220002	25.2141	7.53101	4.83815	2.76928	30.8508	29.0299	16.8098	24.166	11.7443	5.90877	5	7.47102	5.02564	5.05117	4.68347	4.59233	3.49275	2.72866	2.32483	2.53087
ASMM10P003756	0.000318603	0.010036	4.1956	up	noncoding	ENSMUST00000174821	Gm20528	Ensembl	802	chr1	-	88211968	88218554		chr1:88212453-88218280	TCACATCCAAGGAGTGGTACTGGGCCACAATGGAGCCACAGGGAAGGAAAGGGTCTGTCA		natural antisense	NM_201645	Ugt1a1	UDP glucuronosyltransferase 1 family, polypeptide A1	+	88211958	88220002	25.2141	7.53101	4.83815	2.76928	30.8508	29.0299	16.8098	24.166	11.7443	5.90877	5	7.47102	5.02564	5.05117	4.68347	4.59233	3.49275	2.72866	2.32483	2.53087
ASMM10P011065	0.000231088	0.00812212	3.65522	up	noncoding	AK134063	AK134063	Genbank	3116	chr14	-	52889502	52892617		chr14:52889516-52892617	TCCTTGACTTCCCTTGATGATGGACCGTAACCTGTGAGTCAAATAAACTCTTTGCTCTCC		intergenic							21.044	6.8456	4.51027	2.64031	20.5318	29.5483	11.0373	23.0588	5	6.7442	7.20472	8.43347	4.3511	5.07691	4.09001	4.52304	2.32775	2.89176	2.68657	2.65515
ASMM10P036510	5.04302e-05	0.00285401	2.00741	up	noncoding	ENSMUST00000098305	4632427E13Rik	Ensembl	3811	chr7	-	92737657	92741468	uc029wmy.1	chr7:92739343-92739999	TCCTGCATGGCTTAAGGTAAATGGAACAACTGTCTCTCAAAATTTGAAATCTAAATGACA	666737	bidirectional	NM_029494	Rab30	RAB30, member RAS oncogene family	+	92741713	92837117	85.7947	57.7768	6.61328	5.60794	92.1383	100.046	56.7475	94.2475	52.911	45.0257	61	72.1706	6.7113	6.81557	6.40467	6.52158	5.65094	5.52224	5.66787	5.59073
ASMM10P046772	0.000169174	0.00653504	2.21305	up	noncoding	uc007jcw.1	AK009977	UCSC_knowngene	3201	chr11	-	58965747	58978050		chr11:58965766-58968579	TATGTGTTCTTACCTTTGCCTGCCACTCGTTAGTTAATAAACGTGGCTACTGTAGACCAT		natural antisense	NM_031172	Trim17	tripartite motif-containing 17	+	58963780	58971729	91.7951	57.2215	6.72696	5.58093	74.9414	101.134	81.9194	109.185	49.326	47.4091	50.5489	81.6017	6.3994	6.83248	6.92944	6.74654	5.55246	5.59873	5.39991	5.77261
ASMM10P053298	0.000653359	0.0168331	2.06724	up	noncoding	uc029wrj.1	BC086760	UCSC_knowngene	2036	chr8	+	20580546	20582582		chr8:20581975+20582035	GAAATAAATACTGTAAACATAAATATAAATATGTACGTGTGGCACCATTCTTTATTTCTG		intergenic							1202.35	820.384	10.443	9.39534	990.224	1043.86	900.917	1874.38	685.437	665.426	816.225	1114.45	10.191	10.22	10.4965	10.8648	9.34134	9.31567	9.41984	9.50451
ASMM10P033943	7.12228e-05	0.00366995	3.14749	up	noncoding	ENSMUST00000152012	Grin2b	Ensembl	2461	chr6	-	135869702	136173511		chr6:135869719-135870390	AAGTGCTCCTTGGATCTGGGCCACACATCACATTATCAAATAAAAGCAACACCTTGAGAT	14812	exon sense-overlapping	NM_008171	Grin2b	glutamate receptor, ionotropic, NMDA2B (epsilon 2)	-	135729804	136173511	21.2695	8.37823	4.57945	2.92525	22.5232	27.4451	14.0342	21.0756	8.12546	8.43135	8.14492	8.8112	4.51045	4.97717	4.43636	4.39381	2.96882	3.19729	2.8364	2.69847
ASMM10P045898	0.000609775	0.0161194	2.47196	up	noncoding	ENSMUST00000122339	Gm7209	Ensembl	333	chrX	+	168546008	168546341		chrX:168546193+168546341	TGAAGCCTTTGAGGAGTGTCTTCACTTGAATGAGGCAGCAGTTGGCAACTGTGTTAAACA	637566	intronic antisense	NM_001033330	Frmpd4	FERM and PDZ domain containing 4	-	167471308	168577233	20.4241	10.6471	4.52315	3.2175	20.6461	25.5425	14.0547	21.4532	8.47744	9.76686	14.0445	10.2998	4.36185	4.87266	4.43913	4.41897	3.02485	3.39347	3.57488	2.8768
ASMM10P025319	6.21017e-07	0.000167224	8.86789	up	noncoding	ENSMUST00000161336	Agl	Ensembl	4355	chr3	-	116750445	116808042		chr3:116789784-116789875	AGACATCCATGATATTCACATCAAATTAGCAAACCACATATGGACACATAGCTACCAATG	77559	exon sense-overlapping	NM_001081326	Agl	amylo-1,6-glucosidase, 4-alpha-glucanotransferase	-	116739998	116808166	315.639	49.4752	8.55548	5.40688	316.578	320.246	295.615	330.117	46.4837	49.0746	48.3134	54.029	8.53937	8.51727	8.83561	8.32965	5.47075	5.64729	5.33441	5.17509
ASMM10P023794	0.00087829	0.0211064	2.03264	up	noncoding	AK021082	AK021082	Genbank	780	chr2	+	130840195	130840968		chr2:130840780+130840968	GACTAGTTTCCCTGCTACAATGATCAGCCTTTGAATTATTTATAAATAGTACTGGCTGAA		bidirectional	NM_029432	4930402H24Rik	RIKEN cDNA 4930402H24 gene	-	130707852	130840110	32.9328	21.4192	5.22944	4.20609	31.6934	40.9167	23.9191	35.2019	22.6586	19.8757	17.359	25.7836	5.07001	5.54074	5.18359	5.12344	4.43864	4.38259	3.87445	4.12868
ASMM10P016986	0.000285123	0.0093153	3.2607	up	noncoding	ENSMUST00000139013	Abcg1	Ensembl	1085	chr17	+	31057773	31098759		chr17:31098680+31098759	TTTAAAAATAACTCCCTTCTGCCCACATACCTTCGCAAGGAGGAATTGGGCTCTTTCGTC	11307	exon sense-overlapping	NM_009593	Abcg1	ATP-binding cassette, sub-family G (WHITE), member 1	+	31057693	31117981	34.4617	14.0991	5.24254	3.53736	30.5797	30.6683	22.4503	54.1485	10.5424	8.84697	14.3884	22.6188	5.0118	5.12862	5.09299	5.73675	3.34241	3.25851	3.60811	3.94041
ASMM10P043871	0.000172948	0.00659218	2.42981	up	noncoding	AK047977	AK047977	Genbank	2539	chr10	+	82164246	82166784		chr10:82166724+82166784	TTTAAAGATGATCTTTGGTTGGTTGCCTCAATACCTTCCCCAAATACAGCTGGAGGAAGC		intergenic							85.0968	47.832	6.62684	5.34599	89.6465	88.099	69.2048	93.4371	48.6993	48.9194	37.7819	55.9272	6.67213	6.63308	6.69007	6.51207	5.53543	5.64234	4.98231	5.22388
ASMM10P017128	0.0122755	0.12857	2.53936	up	noncoding	ENSMUST00000172583	H2-Q3	Ensembl	608	chr17	+	35358988	35359972		chr17:35359805+35359972	TTGCCCTGAACGAAGACCTGAAAACCTGGACTGCTGTGGACATGGCGGCGCAGAAAACCT	625285	intergenic							570.567	290.062	9.27033	7.92587	361.002	331.135	595.619	994.512	239.887	316.696	270.616	333.05	8.72595	8.56513	9.86544	9.9248	7.83228	8.26929	7.81817	7.78372
ASMM10P028462	7.3716e-06	0.000794842	10.2065	up	noncoding	uc008ryr.1	AK019984	UCSC_knowngene	2018	chr4	+	9770678	9780707		chr4:9780630+9780707	CACTCTTTAAACATACCAGATGACTATACATGGAACACCCAATAAAGCCCAAATATGTTA		intergenic							206.552	27.8339	7.92865	4.57724	236.675	216.998	198.6	173.936	30.9748	26.096	22.5393	31.7255	8.11872	7.94813	8.23349	7.41428	4.89052	4.75443	4.23985	4.42417
ASMM10P040338	0.00252733	0.0439354	3.70196	up	noncoding	ENSMUST00000125492	6430573F11Rik	Ensembl	1258	chr8	+	36505488	36512593		chr8:36505491+36505551	ACACATTAACTTGCATCGTTCCAGGAAGGACAGCATGTGACGCTGGTTTTTCTCTTACAG	319582	exon sense-overlapping	NM_176952	6430573F11Rik	RIKEN cDNA 6430573F11 gene	+	36489190	36513013	27.8232	11.1461	4.98369	3.0954	26.2598	21.1435	30.9117	32.9777	5.14279	7.55971	8.73058	23.1514	4.76726	4.59583	5.54138	5.03029	2.45274	3.03639	2.91745	3.97502
ASMM10P031429	1.31076e-05	0.00109965	2.52451	up	noncoding	ENSMUST00000181751	Gm26825	Ensembl	2026	chr5	+	5781529	5783636		chr5:5783576+5783636	GCTGCGCTGACGACGAGACCACACGAATGCCCGGCAGCTGCCTCTGCGTTCAATGAGACC		intergenic							350.904	195.784	8.68598	7.34998	346.855	386.496	264.304	405.959	142.942	181.265	214.771	244.159	8.66798	8.78394	8.66266	8.62935	7.07634	7.48453	7.49564	7.34341
ASMM10P010375	8.75777e-07	0.000200254	5.36621	up	noncoding	AK084340	AK084340	Genbank	1078	chr13	+	75777200	75778277		chr13:75778217+75778277	GTGCCTTGTCTGGGTAAACACTTCTGTAGTTAGAGCAAGAAATGTAGACCACACACACAC		intergenic							151.118	38.1666	7.45433	5.03043	162.13	177.218	107.031	158.093	36.6823	32.3938	42.068	41.5224	7.55171	7.64987	7.33122	7.28454	5.12941	5.05623	5.13802	4.79806
ASMM10P049342	9.27256e-05	0.00439788	3.27754	up	noncoding	ENSMUST00000153599	Gm11940	Ensembl	417	chr11	+	99387339	99387897		chr11:99387809+99387897	TTGAAGAAAGCTGTCACTTTAAAACACACCCTCCTTTAACGATTGCCCAAAAGATATGAC		natural antisense	NM_010660	Krt10	keratin 10	-	99385255	99389364	710.945	313.993	9.73262	8.02	758.53	795.276	673.169	616.804	242.827	268.136	349.896	395.112	9.81178	9.82085	10.0558	9.24206	7.84977	8.02749	8.1851	8.01765
ASMM10P057383	0.000868694	0.0209882	2.2831	up	noncoding	uc012glp.1	Mlycd	UCSC_knowngene	263	chr8	+	119401480	119407705		chr8:119401593+119407555	TCAGAAGATCAGCGAGGCATTGTGAAGGAGTGCCCTCCGACTGAAACCGAGGAGAGGAAC	56690	exon sense-overlapping	NM_019966	Mlycd	malonyl-CoA decarboxylase	+	119394891	119411088	50.1988	28.7303	5.82059	4.62959	56.9337	41.2486	33.1929	69.4201	28.8043	30.0648	24.9605	31.0916	5.99441	5.55427	5.64097	6.09271	4.78363	4.95699	4.38121	4.39654
ASMM10P003915	0.000597514	0.0159608	2.60101	up	noncoding	ENSMUST00000180385	2900076A07Rik	Ensembl	914	chr7	+	81523562	81530146		chr7:81523681+81529346	TGGTGTCCAGGATTGGTGTCAGCAGAAAACCAACAGTGATGTGGTGGCACACAGTGAACT	100504421	intergenic							89.8034	45.2881	6.65231	5.27324	78.5917	68.9934	73.3139	138.315	37.1564	47.382	46.18	50.434	6.47267	6.2835	6.7679	7.08518	5.14801	5.59776	5.27186	5.07533
ASMM10P016017	0.000315357	0.00999031	5.79285	up	noncoding	AK017289	AK017289	Genbank	1337	chr17	-	35262268	35263604		chr17:35262282-35263604	CCGTTGTCCACTGGGAAGAGGGCTTGGTATCAAAGGAACATAAATTTTATTAATCACCCC		natural antisense	NM_001267808	H2-L	histocompatibility 2, D region locus L	+	35263122	35266730	50.7527	11.2968	5.83336	3.29908	55.9977	41.7654	33.3205	71.9273	15.9236	12.4411	8.22442	8.59834	5.96895	5.57297	5.64668	6.14484	3.93955	3.73447	2.84807	2.67425
ASMM10P016017	0.000315357	0.00999031	5.79285	up	noncoding	AK017289	AK017289	Genbank	1337	chr17	-	35262268	35263604		chr17:35262282-35263604	CCGTTGTCCACTGGGAAGAGGGCTTGGTATCAAAGGAACATAAATTTTATTAATCACCCC		natural antisense	NM_010380	H2-D1	histocompatibility 2, D region locus 1	+	35263093	35267497	50.7527	11.2968	5.83336	3.29908	55.9977	41.7654	33.3205	71.9273	15.9236	12.4411	8.22442	8.59834	5.96895	5.57297	5.64668	6.14484	3.93955	3.73447	2.84807	2.67425
ASMM10P057649	0.00312178	0.0507479	2.40538	up	noncoding	BY763917	mouselincRNA1290	lincRNA	696	chr6	+	82840664	82841362	NM_009352	chr6:82840809+82840926	AATTTCATCTTCTCAGCGGTTGAGCTTTTAGTTCCACTCCTCTTCACCACACATGGAACA		intergenic							36.0693	20.5234	5.38381	4.11754	39.1025	40.8394	32.6286	31.7066	22.1489	14.4352	28.1548	17.3548	5.41044	5.53804	5.61379	4.97297	4.40532	3.93542	4.55511	3.57432
mouselincRNA1480+_P1	0.000682267	0.017486	2.72028	up	noncoding	mouselincRNA1480+	mouselincRNA1480	lincRNA	8025	chr8	+	92367647	92375672		chr8:92375593+92375652	AACCAGGGCAGACCAGTGGATACAGGGCATTTTATTTGTTTGGTTCTCTTAAAAAACAAA		intergenic							39.4298	19.3435	5.51451	4.07075	45.7715	37.6258	35.698	38.6241	23.1779	17.8343	19.3154	17.0466	5.6511	5.41298	5.74252	5.25142	4.47156	4.23358	4.027	3.55086
ASMM10P002773	0.0295222	0.217892	2.43481	up	noncoding	ENSMUST00000150529	Gm13227	Ensembl	545	chr4	+	145410265	145449756		chr4:145412285+145449466	AAGGATCCAGGAAATCATTGCATATATGGAATGTATGGGAAGGTCATGGATCAAGACAGC	102634244	intergenic							14.7743	7.37132	4.01271	2.7289	22.7296	9.95691	9.68412	16.7264	5	14.4853	5	5	4.52545	3.54888	3.91071	4.06581	2.32775	3.94099	2.32483	2.32204
ASMM10P003862	1.2236e-07	6.8094e-05	5.15522	up	noncoding	ENSMUST00000177533	AA465934	Ensembl	308	chr11	+	83291741	83294629		chr11:83292072+83294514	GATGCCCGAGGTCCAGGTGAGAAATCAGGGTTGAAAACTGCATGGAGGATTCATCATTTC	613254	intergenic							1025.93	282.111	10.2451	7.87905	1102.15	1009.09	713.338	1279.15	272.737	245.198	251.607	358.9	10.3484	10.1719	10.144	10.316	8.01765	7.90995	7.70309	7.88551
ASMM10P048270	0.00954582	0.109757	2.4661	up	noncoding	AK037446	AK037446	Genbank	2749	chr11	+	29229608	29232356		chr11:29232238+29232356	TAAGTCAAGTTATCACAATGGTCCCAACCCCTTCCAGTTTAAGGCCAGTAACTTGACCCT		natural antisense	NM_025740	Ccdc104	coiled-coil domain containing 104	-	29221535	29247272	20.8459	12.4929	4.57802	3.27579	25.5333	21.5055	16.5214	19.8233	10.4255	5	17.8551	16.691	4.71941	4.62234	4.65752	4.31279	3.32811	2.33816	3.91487	3.52201
ASMM10P040159	0.0096257	0.11022	2.03832	up	noncoding	ENSMUST00000131707	Gm16347	Ensembl	622	chr8	+	16433185	16437040		chr8:16436953+16437040	GGAGATTTGGCAAAGAGACAATTAGCACCAGGGTGGTAGTGATGATGACTAAAAACAAGT	102639135	intronic antisense	NM_053171	Csmd1	CUB and Sushi multiple domains 1	-	15892544	17535385	12.2239	7.3776	3.77488	2.7475	18.0286	10.2742	10.3105	10.2825	5	8.90157	8.78224	6.8266	4.12232	3.5927	3.99455	3.38997	2.32775	3.26744	2.92522	2.4696
ASMM10P027869	0.00208698	0.038499	2.14629	up	noncoding	NR_045350	4930405J17Rik	RefSeq	629	chr10	-	20199246	20201854		chr10:20199294-20199545	AGAGCCTCAGTGTGGAAAAGCTTTACTCCAAATTGCAACAGCCTTATTATCTTCAAAAAA	73811	intronic antisense	NM_001198635	Map7	microtubule-associated protein 7	+	20148919	20281590	82.2835	54.1704	6.57837	5.47653	101.709	82.323	74.7547	70.3471	45.819	33.9047	62.6713	74.2867	6.86056	6.54138	6.79697	6.11459	5.44837	5.12177	5.7035	5.63249
ASMM10P027869	0.00208698	0.038499	2.14629	up	noncoding	NR_045350	4930405J17Rik	RefSeq	629	chr10	-	20199246	20201854		chr10:20199294-20199545	AGAGCCTCAGTGTGGAAAAGCTTTACTCCAAATTGCAACAGCCTTATTATCTTCAAAAAA	73811	intronic antisense	NM_008635	Map7	microtubule-associated protein 7	+	20148919	20281590	82.2835	54.1704	6.57837	5.47653	101.709	82.323	74.7547	70.3471	45.819	33.9047	62.6713	74.2867	6.86056	6.54138	6.79697	6.11459	5.44837	5.12177	5.7035	5.63249
ASMM10P010684	0.028215	0.212471	2.26434	up	noncoding	ENSMUST00000148363	Vangl2	Ensembl	836	chr1	-	172004762	172009029		chr1:172008933-172009029	GAAAATTAGCTCCTACCAGGCTTGTGGTCAGAGGTCAGCGGCATCTCTTAGGTCCTATCA	93840	exon sense-overlapping	NM_033509	Vangl2	vang-like 2 (van gogh, Drosophila)	-	172004370	172027268	20.159	11.9851	4.52114	3.34205	21.6034	18.5575	23.8017	16.6733	8.3055	13.6288	18.2587	7.74745	4.44122	4.40435	5.17764	4.06134	2.99665	3.85842	3.94734	2.56578
ASMM10P013019	8.77738e-06	0.00085695	3.88431	up	noncoding	uc007xij.1	AK131781	UCSC_knowngene	715	chr15	-	92126078	92128954		chr15:92126092-92126296	ATGAAGACTACATGGTTAAAGTATCTAAGATAAATCGCTCAACACTTGAACTGTTGTACC		intergenic							539.379	198.901	9.3222	7.36454	592.223	584.395	454.217	526.682	197.522	144.634	181.731	271.718	9.44662	9.37694	9.46309	9.00215	7.54692	7.16653	7.25833	7.48637
ASMM10P021090	1.73704e-07	8.2857e-05	3.76266	up	noncoding	AK139637	AK139637	Genbank	1399	chr2	-	91638474	91639874		chr2:91638581-91639874	TATTATTTGTTGATGAGAAAAGGCCATCGGCATGTAAAGGCACCTGTGTTCAGGCCTGAC		intergenic							16.9024	5	4.23995	2.32819	17.4952	17.9471	11.6768	20.4907	5	5	5	5	4.06953	4.35948	4.17662	4.35416	2.32775	2.33816	2.32483	2.32204
ASMM10P031139	0.000112348	0.00500328	2.39857	up	noncoding	ENSMUST00000137857	Prmt2	Ensembl	1967	chr10	-	76207975	76237857		chr10:76207992-76208411	CTCAGGTCTTAAAGGGTTGCGGGGAAATTAGAGCTCTGCTTTCGAATACAGCATTAATGT	15468	exon sense-overlapping	NM_001077638	Prmt2	protein arginine N-methyltransferase 2	-	76207221	76237865	89.4974	51.8422	6.70407	5.4419	95.7466	88.4105	79.2445	94.5877	45.4893	48.998	41.2606	71.6207	6.7684	6.63821	6.88069	6.52899	5.4369	5.64479	5.10797	5.57793
ASMM10P023382	0.00112305	0.0252785	2.24817	up	noncoding	ENSMUST00000146134	Gm13920	Ensembl	1663	chr2	+	102057586	102061430		chr2:102061318+102061430	GCCAGCCATTTTGATTTTCATCTGTATTACAATGACTTGATTTGGCTATTGTACTGATAC	100504371	intronic antisense	NM_178886	Ldlrad3	low density lipoprotein receptor class A domain containing 3	-	101950200	102186377	14.4883	7.93655	3.97564	2.80689	12.6022	17.8662	10.059	17.4257	6.79804	5.78825	7.9587	11.2012	3.45649	4.35361	3.9625	4.12998	2.73449	2.70322	2.80902	2.98084
ASMM10P021715	0.00210996	0.0386812	2.11548	up	noncoding	ENSMUST00000147128	Gm14136	Ensembl	768	chr2	-	150704535	150706876		chr2:150704896-150705019	CAGCGACCCACAGAGCAGAGTCCGGGCGGACTCTGGTGGACCCGCCCAAACTTTAAACCC		intergenic							16.7764	10.5755	4.23404	3.15305	24.9484	15.2789	12.2021	14.6763	8.06564	7.27686	10.4544	16.5052	4.68369	4.1308	4.23996	3.8817	2.9595	2.98274	3.16398	3.50599
ASMM10P017126	0.0249001	0.19773	4.30629	up	noncoding	ENSMUST00000172994	H2-Q1	Ensembl	2860	chr17	+	35320404	35325099		chr17:35324120+35324181	TGAGTGGTGGGTTGTTGGGATGTTGTCTTCACAGTGATGGTTCATGACTCTCTTTCTCTA	15006	exon sense-overlapping	NM_010390	H2-Q1	histocompatibility 2, Q region locus 1	+	35320557	35325099	624.565	150.371	9.07473	6.96829	205.258	197.531	744.712	1350.76	112.299	128.363	162.145	198.678	7.91071	7.80281	10.2113	10.3741	6.73506	6.99981	7.08416	7.05412
ASMM10P025320	0.00011768	0.00517237	3.20572	up	noncoding	TCONS_00021071	XLOC_016153	Alexander et al 2013	1020	chr3	-	116835597	116837042		chr3:116835632-116836284	GCTATGAACAGAGACAAAGGAAATTGTAGTGACACATTTTTTATGAAAACACCTCTTGCA		intergenic							19.7754	7.48605	4.46276	2.78211	27.4403	15.059	13.3703	23.2319	7.52952	6.09072	9.40395	6.91999	4.83819	4.11121	4.3664	4.53526	2.87144	2.76465	3.01583	2.47654
ASMM10P035230	0.00431138	0.0644968	2.00326	up	noncoding	AK006793	AK006793	Genbank	434	chr6	+	134792359	134820678		chr6:134820476+134820678	GAAAAATGACTCTCCTGCTCATCAATTGAACTTGTGGATTGCCAACAGTTCCTCGGCTGT		natural antisense	NM_001048054	Dusp16	dual specificity phosphatase 16	-	134715472	134792628	24.7313	16.0306	4.75478	3.75243	19.0617	27.2451	16.8162	35.8021	12.8455	11.4949	15.3384	24.4435	4.22391	4.96597	4.68434	5.14491	3.62959	3.62732	3.69933	4.05349
ASMM10P035230	0.00431138	0.0644968	2.00326	up	noncoding	AK006793	AK006793	Genbank	434	chr6	+	134792359	134820678		chr6:134820476+134820678	GAAAAATGACTCTCCTGCTCATCAATTGAACTTGTGGATTGCCAACAGTTCCTCGGCTGT		natural antisense	NM_130447	Dusp16	dual specificity phosphatase 16	-	134715472	134792628	24.7313	16.0306	4.75478	3.75243	19.0617	27.2451	16.8162	35.8021	12.8455	11.4949	15.3384	24.4435	4.22391	4.96597	4.68434	5.14491	3.62959	3.62732	3.69933	4.05349
ASMM10P035184	0.00451272	0.0662619	2.12183	up	noncoding	AK145314	AK145314	Genbank	730	chr6	+	128839749	128843449		chr6:128843389+128843449	ATTTTCAACAAAACCACAAATCCACGGTTATACTGCGCCCCCAAACAAACTTTCAACCTC		intergenic							35.8293	23.0865	5.37612	4.29081	34.3354	36.9361	35.2163	36.8295	19.6444	20.0204	32.8692	19.8119	5.20377	5.39028	5.72408	5.18633	4.23388	4.39286	4.78043	3.75606
ASMM10P001897	0.000383326	0.0114839	2.55568	up	noncoding	ENSMUST00000136331	Tor1aip1	Ensembl	2723	chr1	-	156006233	156036480		chr1:156018218-156019967	CTGAGGGGCTGCCACACAATCAGGACTTCCCAGCTCATGAGAATCAGCCATTACTGCTGA	208263	exon sense-overlapping	NM_001160018	Tor1aip1	torsin A interacting protein 1	-	156004598	156036480	61.4137	31.9588	6.13441	4.78071	66.1446	73.9333	42.715	62.8618	28.598	34.648	34.1561	30.4331	6.21704	6.37851	5.99983	5.94228	4.77314	5.14831	4.83648	4.36491
ASMM10P001897	0.000383326	0.0114839	2.55568	up	noncoding	ENSMUST00000136331	Tor1aip1	Ensembl	2723	chr1	-	156006233	156036480		chr1:156018218-156019967	CTGAGGGGCTGCCACACAATCAGGACTTCCCAGCTCATGAGAATCAGCCATTACTGCTGA	208263	exon sense-overlapping	NM_001160019	Tor1aip1	torsin A interacting protein 1	-	156004598	156034817	61.4137	31.9588	6.13441	4.78071	66.1446	73.9333	42.715	62.8618	28.598	34.648	34.1561	30.4331	6.21704	6.37851	5.99983	5.94228	4.77314	5.14831	4.83648	4.36491
ASMM10P001897	0.000383326	0.0114839	2.55568	up	noncoding	ENSMUST00000136331	Tor1aip1	Ensembl	2723	chr1	-	156006233	156036480		chr1:156018218-156019967	CTGAGGGGCTGCCACACAATCAGGACTTCCCAGCTCATGAGAATCAGCCATTACTGCTGA	208263	exon sense-overlapping	NM_144791	Tor1aip1	torsin A interacting protein 1	-	156004598	156036480	61.4137	31.9588	6.13441	4.78071	66.1446	73.9333	42.715	62.8618	28.598	34.648	34.1561	30.4331	6.21704	6.37851	5.99983	5.94228	4.77314	5.14831	4.83648	4.36491
ASMM10P001897	0.000383326	0.0114839	2.55568	up	noncoding	ENSMUST00000136331	Tor1aip1	Ensembl	2723	chr1	-	156006233	156036480		chr1:156018218-156019967	CTGAGGGGCTGCCACACAATCAGGACTTCCCAGCTCATGAGAATCAGCCATTACTGCTGA	208263	natural antisense	NM_001160180	Tor1aip2	torsin A interacting protein 2	+	156035726	156053736	61.4137	31.9588	6.13441	4.78071	66.1446	73.9333	42.715	62.8618	28.598	34.648	34.1561	30.4331	6.21704	6.37851	5.99983	5.94228	4.77314	5.14831	4.83648	4.36491
ASMM10P001897	0.000383326	0.0114839	2.55568	up	noncoding	ENSMUST00000136331	Tor1aip1	Ensembl	2723	chr1	-	156006233	156036480		chr1:156018218-156019967	CTGAGGGGCTGCCACACAATCAGGACTTCCCAGCTCATGAGAATCAGCCATTACTGCTGA	208263	natural antisense	NM_172843	Tor1aip2	torsin A interacting protein 2	+	156035663	156068859	61.4137	31.9588	6.13441	4.78071	66.1446	73.9333	42.715	62.8618	28.598	34.648	34.1561	30.4331	6.21704	6.37851	5.99983	5.94228	4.77314	5.14831	4.83648	4.36491
ASMM10P021911	1.43816e-07	7.5031e-05	3.71391	up	noncoding	NR_040358	Gm14204	RefSeq	5401	chr2	-	158598172	158610723		chr2:158598186-158603048	CACTGATACTGGCCCCCTTTGACACTGATACATTATTAAATTTTGGTTTTGTAACCTGAA	100045469	bidirectional	NM_009508	Slc32a1	solute carrier family 32 (GABA vesicular transporter), member 1	+	158610757	158615747	553.034	210.913	9.3414	7.44846	560.263	624.043	406.073	621.758	173.315	176.454	203.862	290.019	9.3643	9.46159	9.28577	9.25394	7.3464	7.44492	7.41763	7.58489
ASMM10P015311	8.9384e-06	0.000858014	2.86346	up	noncoding	AK046212	AK046212	Genbank	2059	chr16	+	72611002	72613058		chr16:72612844+72613058	TATTTGGCTTTAGAGTTCCACGTATAGTCCATCCCTGAGGGAAGTCAGTGGAGAAACTCA		intergenic							76.5061	35.6268	6.4509	4.93314	71.6906	93.2824	54.9946	86.057	33.1494	30.841	38.6311	39.8856	6.33359	6.7142	6.35758	6.3982	4.98499	4.99399	5.01361	4.73995
ASMM10P031852	1.0111e-07	6.0287e-05	4.3883	up	noncoding	NR_015582	C330024D21Rik	RefSeq	2763	chr5	+	67463897	67470831		chr5:67470698+67470831	GTCTTCAGGTTCTCTATTGTCATCAAGAAACTGAGCTTTCAAAAAATATACAGTAGGTGA	320479	intergenic							19.2548	5	4.46185	2.32819	22.9607	17.7998	16.108	20.1508	5	5	5	5	4.54369	4.34786	4.62375	4.33211	2.32775	2.33816	2.32483	2.32204
ASMM10P013241	4.98465e-06	0.000611902	4.1111	up	noncoding	AK081595	AK081595	Genbank	2192	chr1	+	15716879	15719068		chr1:15718828+15719068	TTGCAGCATATGGGTTATGCTTTTTGCTTTATTTTTCCCTGCAAGTTTTATCCAAAGCAC		intergenic							231.464	79.8135	8.09766	6.05814	228.739	260.198	210.128	226.793	72.8192	63.0303	71.6513	111.753	8.07337	8.21271	8.31658	7.788	6.10223	6.00536	5.90168	6.22329
ASMM10P039827	8.83497e-07	0.000200254	2.45641	up	noncoding	AK140846	AK140846	Genbank	3523	chr8	-	109228829	109232350		chr8:109228846-109230094	TGTCTTTTGGGTTGGTGGATACCAGGAGTCTGTTTTATCTGCCCAGTTAATCAAAATGAT		intergenic							57.0026	31.4273	6.03643	4.73987	62.9703	62.2798	41.571	61.1891	27.3552	25.6576	33.0471	39.6492	6.14312	6.13759	5.95947	5.90552	4.70768	4.73181	4.78781	4.73218
ASMM10P012277	0.0373321	0.248231	2.24134	up	noncoding	NR_015593	D130009I18Rik	RefSeq	2663	chr14	+	104639146	104966783		chr14:104966644+104966783	CTTTCCTTTTTAAAGCTAACTGTGTATTTGGGGGTCTAAGTTACTTCAGAAAACAATCTC	320249	intergenic							54.1773	33.4094	5.94025	4.77589	63.3478	34.7456	66.8973	51.7185	23.3191	52.5646	28.5644	29.1897	6.15155	5.30373	6.63635	5.66939	4.48133	5.74315	4.57432	4.30476
ASMM10P003944	0.00283201	0.0472804	2.43414	up	noncoding	ENSMUST00000181492	2900076A07Rik	Ensembl	720	chr7	+	81528791	81531498	ENSMUST00000180879, NR_045299, uc009icc.2	chr7:81529496+81531210	GCAAACTGTTGCCTTGCGTTTAGCTCTGTTAACCATTGACAGTAAGATTTATCAGAGGTT	100504421	intergenic							53.8396	32.9608	5.9527	4.66929	48.3332	53.3137	45.3469	68.3647	22.6622	16.6819	33.0503	59.4488	5.73724	5.92063	6.08644	6.0665	4.43922	4.13918	4.7879	5.31087
ASMM10P037438	0.000128183	0.00544532	2.19836	up	noncoding	AK033843	AK033843	Genbank	1237	chr7	+	18864165	18865402		chr7:18865342+18865402	GCCCCCACTTTAGAGAGAAAGTCCTGTCAGACAGAAAATAAAGCTTGCTTAATTTGACTG		intergenic							197.079	121.583	7.80171	6.66528	171.833	194.315	133.633	288.537	109.507	88.9246	124.558	163.342	7.64496	7.77747	7.64832	8.13609	6.69672	6.48938	6.70328	6.77174
ASMM10P051943	0.00565578	0.0769979	3.46647	up	noncoding	ENSMUST00000166080	RP24-242F4.8	Ensembl	779	chr13	-	67345245	67375733		chr13:67345301-67345349	GTGTGAGAAGGAGGGTGTCAGAGAACAGAGTGGGAAACTCTGAGATCTAACATAAATCAC		exon sense-overlapping	NM_001001186	Zfp456	zinc finger protein 456	-	67363583	67375763	35.2124	13.4509	5.3273	3.53383	39.1143	44.5568	24.418	32.7604	15.1961	18.4391	14.0789	6.08944	5.41094	5.66558	5.21186	5.02084	3.87333	4.28089	3.57828	2.40284
ASMM10P051943	0.00565578	0.0769979	3.46647	up	noncoding	ENSMUST00000166080	RP24-242F4.8	Ensembl	779	chr13	-	67345245	67375733		chr13:67345301-67345349	GTGTGAGAAGGAGGGTGTCAGAGAACAGAGTGGGAAACTCTGAGATCTAACATAAATCAC		exon sense-overlapping	NM_001038651	Zfp953	zinc finger protein 953	-	67339308	67360572	35.2124	13.4509	5.3273	3.53383	39.1143	44.5568	24.418	32.7604	15.1961	18.4391	14.0789	6.08944	5.41094	5.66558	5.21186	5.02084	3.87333	4.28089	3.57828	2.40284
ASMM10P035972	0.000282949	0.00926243	2.74989	up	noncoding	ENSMUST00000059110	Gm5590	Ensembl	345	chr7	-	39445829	39446174		chr7:39445903-39446108	ATGGAAAGAATCTTGAAGAAGGCGTCAAAAACCCACAAGCAGAGAGTGGAGGACTTCAAC	434168	intergenic							156.244	77.1364	7.50098	6.0416	198.981	154.53	112.322	159.144	87.7682	70.69	72.2645	77.8228	7.86183	7.45217	7.39638	7.29354	6.38175	6.1688	5.91359	5.70227
ASMM10P046071	2.15913e-06	0.000360466	4.79028	up	noncoding	AK044208	AK044208	Genbank	1520	chr10	+	119067473	119068687		chr10:119068627+119068687	AGGCCAAGGAAAGGAACTGACAGAGGGAAAAGAGATCAACACATGTCATAAACTGGCACT		intergenic							24.626	6.44736	4.82221	2.5621	30.1815	25.5424	19.6644	23.1156	5	5.39559	6.79242	8.60145	4.98777	4.87247	4.90087	4.52771	2.32775	2.62652	2.61955	2.67457
ASMM10P021905	0.0125805	0.130779	3.07245	up	noncoding	ENSMUST00000122256	Gm14200	Ensembl	192	chr2	-	158468168	158468360		chr2:158468230-158468360	TTCAAGCAGAAACAAAAGGAGAAACAGAAGAAACTAGAGGAGCTAAAAGCCAAGGCCGCC	628935	intronic antisense	NM_177658	Ralgapb	Ral GTPase activating protein, beta subunit (non-catalytic)	+	158409852	158499253	221.296	105.178	7.95419	6.3348	322.462	232.609	124.797	205.316	195.103	58.8379	71.5227	95.2494	8.56376	8.04767	7.55006	7.65525	7.53049	5.90895	5.89838	6.00138
ASMM10P003814	9.59787e-06	0.000890203	5.98862	up	noncoding	ENSMUST00000176545	AA465934	Ensembl	356	chr11	+	83291719	83294632		chr11:83291834+83291973	AATGAAGAATCCAGAACCTGTGTGTAAGTCCTCTCTGGTCAGCAAAGGAATCTGTGCAGA	613254	intergenic							434.039	100.148	8.99699	6.41477	484.221	497.986	347.303	406.643	91.2384	111.499	92.1597	105.695	9.15496	9.13637	9.0661	8.63055	6.44077	6.80376	6.26992	6.14463
ASMM10P003860	2.5354e-05	0.00176565	4.36646	up	noncoding	ENSMUST00000177526	Gm13147	Ensembl	1173	chr4	+	147253296	147259338		chr4:147256923+147258393	TCTTTTGTTCAAAATCATTGCATACGTGGAAAGTATAGGAAGGTCTTGGATCAAGACAGC	100503403	intron sense-overlapping	NM_001039209	Gm13152	predicted gene 13152	+	147175865	147513420	43.5346	13.6705	5.6565	3.53004	52.0441	40.4277	37.5764	44.0903	14.7884	8.38389	12.0553	19.4542	5.85159	5.52131	5.81569	5.43742	3.83501	3.18839	3.3656	3.73115
ASMM10P030363	0.000712388	0.0181097	2.13913	up	noncoding	AK076377	AK076377	Genbank	2296	chr5	-	43039740	43044060		chr5:43039757-43040831	GATACCAGTAAGTTCACTTTCACTGCTACCCGGAGATACCAGTTTAAGAAGGTATAGATC		intergenic							33.5033	20.9144	5.27802	4.18099	35.4511	37.5509	30.131	30.8802	21.2233	17.8014	23.8016	20.8311	5.25559	5.40979	5.50835	4.93834	4.34786	4.23112	4.31485	3.83014
ASMM10P050679	4.20821e-06	0.000539964	3.15673	up	noncoding	TCONS_00006700	XLOC_005006	Alexander et al 2013	444	chr12	+	21616717	21623620	NR_015521	chr12:21623554+21623620	TTGCTGTGTTTGGAGCCAACTGAGTTGGGAAAGGCTGGCATGGACTATTCTGACTAAATT		intergenic							14.5546	5.09461	4.01218	2.35374	17.1667	11.6211	10.2887	19.142	5	5	5.37846	5	4.03534	3.76042	3.99174	4.26121	2.32775	2.33816	2.42703	2.32204
ASMM10P016530	0.00159233	0.0324988	3.24019	up	noncoding	AK039478	AK039478	Genbank	1453	chr17	-	86443334	86444786		chr17:86443351-86444786	TTATTTACTGAGTTTGGGGGCAGCCTGTGCTACGTGAGTCCACGTGTCAAAACAAAACAA		intronic antisense	NM_011104	Prkce	protein kinase C, epsilon	+	86167784	86657919	354.363	145.729	8.61638	6.9203	469.691	390.638	166.947	390.177	173.713	136.597	101.869	170.734	9.11	8.79833	7.98217	8.57502	7.34852	7.08821	6.40583	6.83865
ASMM10P050402	0.00245833	0.0433086	2.13497	up	noncoding	ENSMUST00000165968	Serpina3e-ps	Ensembl	1228	chr12	-	104189516	104192926		chr12:104192332-104192926	TGGTCTCAGACCTGGATAAGAGCACGTTGATGGTGCTGGTGAATTATATCTACTTTAAAG	628883	intergenic							36.9846	23.3095	5.3701	4.27588	28.7914	33.7855	31.4588	53.9026	16.099	18.5889	23.419	35.1311	4.91439	5.26703	5.56807	5.7309	3.95445	4.29089	4.29286	4.56532
ASMM10P018077	0.00997507	0.112918	2.23916	up	noncoding	TCONS_00015254	XLOC_011626	Alexander et al 2013	644	chr18	-	77182469	77183182		chr18:77182994-77183182	TTAATAGGACCCAGTGTGTCTGTTAGGCAAGCATTATACTACCATACTACTACATGGCCA		intergenic							20.4764	12.076	4.54493	3.38197	25.8597	19.5147	15.5637	20.9676	17.8682	11.7568	9.11625	9.56264	4.73995	4.47539	4.57667	4.38771	4.1025	3.65989	2.97213	2.79337
ASMM10P025753	3.21673e-05	0.00209779	2.53484	up	noncoding	uc029ukz.1	Sox2ot	UCSC_knowngene	3486	chr3	+	34638251	34680851		chr3:34680577+34680682	CCTGTACTCAGATGTGGGATGAAATAATAGGGATAGGATCTTACATAAATCAATTTTCCA	320478	intron sense-overlapping	NM_011443	Sox2	SRY (sex determining region Y)-box 2	+	34650004	34652460	681.538	376.258	9.6399	8.29801	573.65	845.131	518.884	788.487	339.013	344.723	396.156	425.14	9.40102	9.91461	9.65304	9.59094	8.32502	8.37342	8.36767	8.12593
ASMM10P022008	0.00025532	0.00859387	2.30179	up	noncoding	AK084378	AK084378	Genbank	882	chr2	-	166068751	166069633		chr2:166068772-166069633	AAGAACAGGCAAGAGGAAGGTTTATGTGATCTTTTTCAAATAAGGGGATGAGGGGGTTTG		natural antisense	NM_008679	Ncoa3	nuclear receptor coactivator 3	+	165992636	166073242	55.0597	32.5605	5.96073	4.75798	64.2832	59.0744	33.6795	63.2017	31.3602	21.5376	30.1279	47.2163	6.17144	6.05821	5.66355	5.94973	4.90702	4.49229	4.65429	4.97832
ASMM10P027104	4.91284e-07	0.000141413	4.76205	up	noncoding	ENSMUST00000154377	Gm12496	Ensembl	668	chr4	-	53401947	53404030		chr4:53403507-53404030	ATCTGTAATGGCAGCACTCTTACGGTGAGATGCAAGGCGAAGACAAAGAATAATCTGGAA	102636602	intergenic							24.5722	6.51886	4.81406	2.56248	28.0156	25.2138	18.1799	26.8794	7.11478	5	6.72192	7.23874	4.86776	4.84968	4.79111	4.7477	2.79556	2.33816	2.60976	2.50644
ASMM10P018474	8.42391e-07	0.000200254	2.28409	up	noncoding	AK143731	AK143731	Genbank	2837	chr18	+	44426682	44429519		chr18:44429459+44429519	TTTTCCCTTGGAAGAGGCAGGAAGAAATCCAGGTGTCAAAAGAAAAGTCAACAACCTATG		natural antisense	NM_001085373	Mcc	mutated in colorectal cancers	-	44425059	44812182	755.911	465.755	9.79333	8.60172	715.677	766.283	565.609	976.075	437.861	399.433	476.78	548.944	9.7223	9.76368	9.79275	9.89461	8.70033	8.59674	8.62453	8.48527
ASMM10P018474	8.42391e-07	0.000200254	2.28409	up	noncoding	AK143731	AK143731	Genbank	2837	chr18	+	44426682	44429519		chr18:44429459+44429519	TTTTCCCTTGGAAGAGGCAGGAAGAAATCCAGGTGTCAAAAGAAAAGTCAACAACCTATG		natural antisense	NM_001085374	Mcc	mutated in colorectal cancers	-	44425059	44662266	755.911	465.755	9.79333	8.60172	715.677	766.283	565.609	976.075	437.861	399.433	476.78	548.944	9.7223	9.76368	9.79275	9.89461	8.70033	8.59674	8.62453	8.48527
ASMM10P021105	2.37924e-05	0.0016975	2.52464	up	noncoding	ENSMUST00000149653	Mapk8ip1	Ensembl	1816	chr2	-	92389901	92392732		chr2:92389958-92391035	TCTAGTCAAAGGCTCAGCCGCTTTAACGCATATTTCGCTGTGTCTTTTCCTCTCTGGTAA	19099	exon sense-overlapping	NM_001202445	Mapk8ip1	mitogen-activated protein kinase 8 interacting protein 1	-	92383675	92392683	1315.14	732.965	10.5972	9.26109	1076.9	1347.55	1044.69	1791.43	696.304	653.842	732.642	849.071	10.3153	10.5848	10.7008	10.7878	9.36326	9.29215	9.26571	9.12327
ASMM10P021105	2.37924e-05	0.0016975	2.52464	up	noncoding	ENSMUST00000149653	Mapk8ip1	Ensembl	1816	chr2	-	92389901	92392732		chr2:92389958-92391035	TCTAGTCAAAGGCTCAGCCGCTTTAACGCATATTTCGCTGTGTCTTTTCCTCTCTGGTAA	19099	exon sense-overlapping	NM_001202446	Mapk8ip1	mitogen-activated protein kinase 8 interacting protein 1	-	92383675	92392683	1315.14	732.965	10.5972	9.26109	1076.9	1347.55	1044.69	1791.43	696.304	653.842	732.642	849.071	10.3153	10.5848	10.7008	10.7878	9.36326	9.29215	9.26571	9.12327
ASMM10P021105	2.37924e-05	0.0016975	2.52464	up	noncoding	ENSMUST00000149653	Mapk8ip1	Ensembl	1816	chr2	-	92389901	92392732		chr2:92389958-92391035	TCTAGTCAAAGGCTCAGCCGCTTTAACGCATATTTCGCTGTGTCTTTTCCTCTCTGGTAA	19099	exon sense-overlapping	NM_011162	Mapk8ip1	mitogen-activated protein kinase 8 interacting protein 1	-	92383675	92401263	1315.14	732.965	10.5972	9.26109	1076.9	1347.55	1044.69	1791.43	696.304	653.842	732.642	849.071	10.3153	10.5848	10.7008	10.7878	9.36326	9.29215	9.26571	9.12327
ASMM10P040301	0.00027232	0.00900929	2.11341	up	noncoding	ENSMUST00000181702	Gm26578	Ensembl	4611	chr8	+	32008503	32015759		chr8:32015696+32015759	CTTTGAAATACACTTTCCCGTGCCTGGGAAAAGAGTCCTCCCTATTAAATTTATAATGAT		intergenic							61.1447	38.2587	6.11662	5.03704	58.8293	55.455	44.5917	85.7027	34.3441	39.1038	37.6722	41.9147	6.04288	5.96833	6.06317	6.39209	5.04034	5.32206	4.97614	4.80963
ASMM10P012438	6.79535e-05	0.00354526	3.8349	up	noncoding	uc007vit.1	AK083927	UCSC_knowngene	3522	chr15	-	24981619	25027358		chr15:24981636-24983380	TAACCCCACATCTCTTTGCACATAGGAAGCACTAATTGGATTCAGTGGGCTATTAACAAC		intergenic							118.995	41.9156	7.10446	5.16527	133.881	144.684	94.3544	103.061	45.2043	37.2168	42.7826	42.4585	7.26595	7.3511	7.14114	6.65962	5.42669	5.24954	5.1597	4.82515
ASMM10P019412	0.000126186	0.0053879	4.53	up	noncoding	uc008ibz.1	AK087340	UCSC_knowngene	3120	chr19	-	60787573	60790693		chr19:60787587-60790468	CTGACATCCAAAGGCATGCATGTGTGGTACATGTAAGCAAAAAACTCATACACATAAAGT		exon sense-overlapping	NM_010123	Eif3a	eukaryotic translation initiation factor 3, subunit A	-	60761115	60790693	171.838	50.9693	7.61938	5.43987	181.387	183.018	107.433	215.516	54.2991	58.1167	48.8389	42.6225	7.72853	7.69753	7.33636	7.71511	5.68764	5.89055	5.35031	4.83097
ASMM10P034475	0.000483833	0.0136247	2.53353	up	noncoding	AK033721	AK033721	Genbank	2909	chr6	+	50203198	50206103		chr6:50205980+50206103	GTTTATAGGTAGACCTAAGAGATAAAACTGCAGGGTATCACATTAACGTTGGTTAAAAGA		intergenic							719.995	404.256	9.74515	8.404	811.183	774.843	608.539	685.416	382.557	457.775	366.138	410.555	9.91148	9.78049	9.89372	9.39491	8.50184	8.78773	8.25348	8.07296
ASMM10P050200	2.97074e-05	0.00198386	2.19221	up	noncoding	ENSMUST00000019829	Synj2bp	Ensembl	790	chr12	-	81501795	81504962		chr12:81504653-81504962	TTGTTCACTTAAGAGACTTAGTCTTTTGCCTTTCTGACTTCTCTCTCTTGCTATTGACAG	24071	exon sense-overlapping	NM_025292	Synj2bp	synaptojanin 2 binding protein	-	81492193	81532907	239.966	154.076	8.14139	7.00901	225.732	242.77	205.556	285.806	117.827	129.12	178.628	190.727	8.0526	8.10721	8.28372	8.12205	6.80164	7.00682	7.23052	6.99707
ASMM10P020837	0.00880035	0.104293	2.23293	up	noncoding	AK143382	AK143382	Genbank	1340	chr2	-	80498485	80499823		chr2:80498520-80499823	GGTGTTGAAATCACCTAGACCTGAACTGAAGATGATCAGAATAAGCTTTTGGATTTTTAT		intergenic							55.6676	31.9002	5.8903	4.73135	34.9275	65.4647	34.2597	88.0186	27.2796	29.0682	24.3292	46.9239	5.23349	6.20962	5.68693	6.43115	4.70265	4.90958	4.34374	4.96945
ASMM10P018076	0.00059245	0.0159018	2.86946	up	noncoding	AK015663	AK015663	Genbank	736	chr18	-	77064393	77065127	AK015627, AK015850	chr18:77064552-77064647	TATTTTTCCTGACCTTGAAGGGGATGTCAACGGCCTGGACAGCAACGTTGAAAGAATTGT		bidirectional	NM_001164167	Pias2	protein inhibitor of activated STAT 2	+	77065207	77155708	33.0918	15.3224	5.20266	3.68188	29.6586	25.312	27.152	50.2448	9.95807	12.633	16.0398	22.6587	4.96157	4.85653	5.36401	5.62854	3.26319	3.75534	3.76541	3.94359
ASMM10P018076	0.00059245	0.0159018	2.86946	up	noncoding	AK015663	AK015663	Genbank	736	chr18	-	77064393	77065127	AK015627, AK015850	chr18:77064552-77064647	TATTTTTCCTGACCTTGAAGGGGATGTCAACGGCCTGGACAGCAACGTTGAAAGAATTGT		bidirectional	NM_001164168	Pias2	protein inhibitor of activated STAT 2	+	77065679	77155708	33.0918	15.3224	5.20266	3.68188	29.6586	25.312	27.152	50.2448	9.95807	12.633	16.0398	22.6587	4.96157	4.85653	5.36401	5.62854	3.26319	3.75534	3.76541	3.94359
ASMM10P018076	0.00059245	0.0159018	2.86946	up	noncoding	AK015663	AK015663	Genbank	736	chr18	-	77064393	77065127	AK015627, AK015850	chr18:77064552-77064647	TATTTTTCCTGACCTTGAAGGGGATGTCAACGGCCTGGACAGCAACGTTGAAAGAATTGT		bidirectional	NM_001164169	Pias2	protein inhibitor of activated STAT 2	+	77065207	77146939	33.0918	15.3224	5.20266	3.68188	29.6586	25.312	27.152	50.2448	9.95807	12.633	16.0398	22.6587	4.96157	4.85653	5.36401	5.62854	3.26319	3.75534	3.76541	3.94359
ASMM10P018076	0.00059245	0.0159018	2.86946	up	noncoding	AK015663	AK015663	Genbank	736	chr18	-	77064393	77065127	AK015627, AK015850	chr18:77064552-77064647	TATTTTTCCTGACCTTGAAGGGGATGTCAACGGCCTGGACAGCAACGTTGAAAGAATTGT		bidirectional	NM_001164170	Pias2	protein inhibitor of activated STAT 2	+	77065679	77146939	33.0918	15.3224	5.20266	3.68188	29.6586	25.312	27.152	50.2448	9.95807	12.633	16.0398	22.6587	4.96157	4.85653	5.36401	5.62854	3.26319	3.75534	3.76541	3.94359
ASMM10P018076	0.00059245	0.0159018	2.86946	up	noncoding	AK015663	AK015663	Genbank	736	chr18	-	77064393	77065127	AK015627, AK015850	chr18:77064552-77064647	TATTTTTCCTGACCTTGAAGGGGATGTCAACGGCCTGGACAGCAACGTTGAAAGAATTGT		bidirectional	NM_008602	Pias2	protein inhibitor of activated STAT 2	+	77065207	77155708	33.0918	15.3224	5.20266	3.68188	29.6586	25.312	27.152	50.2448	9.95807	12.633	16.0398	22.6587	4.96157	4.85653	5.36401	5.62854	3.26319	3.75534	3.76541	3.94359
ASMM10P021641	3.19112e-05	0.00208924	8.95194	up	noncoding	uc008mqp.1	AK085768	UCSC_knowngene	771	chr2	-	144059137	144068806		chr2:144059151-144059564	ATGTGCTTTTGTGACGTGTATGCCCCAACCTCAGTGTAATAAACAGTGTTTTTAAACTTG		intronic antisense	NM_207275	Banf2	barrier to autointegration factor 2	+	144033101	144073977	157.448	24.1748	7.51498	4.35278	133.993	146.553	149.567	199.681	16.9953	31.2868	27.0955	21.3215	7.26739	7.36868	7.80893	7.61491	4.03395	5.0118	4.50018	3.86519
ASMM10P011465	4.01112e-06	0.000523169	23.4966	up	noncoding	uc007uzp.1	AK038711	UCSC_knowngene	1329	chr14	-	120089942	120195452		chr14:120089956-120090066	CAAGAGAAGAAGGACGCCTAATAAGGAACACATGGCAACCGGTCAGACTCTTTATTTCCT		intergenic							118.682	6.5571	7.06344	2.50906	89.9402	85.6778	127.433	171.679	5	5	5.46486	10.7636	6.67852	6.59676	7.58211	7.39638	2.32775	2.33816	2.43852	2.93183
ASMM10P036348	0.000387591	0.0115757	3.176	up	noncoding	AK035926	AK035926	Genbank	3377	chr7	-	78182996	78186373		chr7:78183018-78186373	ATGGTACTTACAGACCCAAATAGTCACATCCACTAGTCAAATTAAACTACCTCACACATC		intergenic							1466.86	668.119	10.7969	9.12966	1459.25	1419.02	1629.13	1360.03	628.619	665.049	670.291	708.516	10.7572	10.6558	11.3904	10.3841	9.22077	9.3145	9.1225	8.86088
ASMM10P028312	0.0106726	0.117921	2.62642	up	noncoding	ENSMUST00000152907	H6pd	Ensembl	392	chr4	-	149999775	150001290		chr4:149999789-150000026	TGTGCTGACTTGGTGATGAGCATGCAAGGCCGGGCGTGGGCTTTTTGTTTTCTCCCTTTG	100198	intron sense-overlapping	NM_173371	H6pd	hexose-6-phosphate dehydrogenase (glucose 1-dehydrogenase)	-	149979480	150009023	20.5576	10.5707	4.48623	3.09314	14.3657	19.6571	20.8385	27.3689	9.81953	5	13.3967	14.0665	3.70288	4.48602	4.98396	4.77207	3.23973	2.33816	3.51116	3.2835
ASMM10P025978	0.029303	0.217042	2.12416	up	noncoding	NR_045502	4921511C10Rik	RefSeq	1463	chr3	+	79212918	79253913		chr3:79248501+79248561	AGTCAGCCGTCTGAGAAGATAAGGCACTGACTGAAGGGTCCGGAGTACAAGGATAAACCG	70924	intergenic							23.7369	13.9406	4.68289	3.596	40.9513	15.1902	16.13	22.676	16.792	15.6156	10.3949	12.9597	5.48281	4.12264	4.62527	4.50082	4.01702	4.04589	3.1571	3.16398
ASMM10P016920	0.00729297	0.0926607	2.24254	up	noncoding	ENSMUST00000133274	Gm15420	Ensembl	382	chr17	+	27635342	27636862		chr17:27636802+27636862	GCTGTTAACTAATGGGCCCTCCAGTTAGCTCATCCCAGGAAATCCATAAAAGCCTTTTGT	102638735	bidirectional	NM_025963	Rps10	ribosomal protein S10	-	27630428	27635242	25.8014	14.1096	4.77769	3.61256	17.7643	20.8625	21.7881	42.7908	13.1743	12.05	12.2453	18.969	4.09388	4.57667	5.04483	5.39538	3.6725	3.69229	3.38716	3.69828
ASMM10P055266	0.00795612	0.0982178	2.13667	up	noncoding	uc008pfm.1	Fam48a	UCSC_knowngene	3763	chr3	+	54693102	54728763		chr3:54722529+54722589	GGTTCACTCATTTTTAACACCCAGCAGCAACAGCAGCAGACGCAGCTCCCTCACTTTATA		exon sense-overlapping	NM_019995	Supt20	suppressor of Ty 20	+	54693104	54716837	2953.31	2212.97	11.8142	10.7189	2899.7	3016.97	2754.39	3142.16	1299.47	1390.2	3152.95	3009.24	11.7398	11.7544	12.1555	11.6072	10.2571	10.3579	11.3478	10.9127
ASMM10P055266	0.00795612	0.0982178	2.13667	up	noncoding	uc008pfm.1	Fam48a	UCSC_knowngene	3763	chr3	+	54693102	54728763		chr3:54722529+54722589	GGTTCACTCATTTTTAACACCCAGCAGCAACAGCAGCAGACGCAGCTCCCTCACTTTATA		natural antisense	NM_001163570	Exosc8	exosome component 8	-	54728678	54735364	2953.31	2212.97	11.8142	10.7189	2899.7	3016.97	2754.39	3142.16	1299.47	1390.2	3152.95	3009.24	11.7398	11.7544	12.1555	11.6072	10.2571	10.3579	11.3478	10.9127
ASMM10P055266	0.00795612	0.0982178	2.13667	up	noncoding	uc008pfm.1	Fam48a	UCSC_knowngene	3763	chr3	+	54693102	54728763		chr3:54722529+54722589	GGTTCACTCATTTTTAACACCCAGCAGCAACAGCAGCAGACGCAGCTCCCTCACTTTATA		natural antisense	NM_027148	Exosc8	exosome component 8	-	54728678	54735364	2953.31	2212.97	11.8142	10.7189	2899.7	3016.97	2754.39	3142.16	1299.47	1390.2	3152.95	3009.24	11.7398	11.7544	12.1555	11.6072	10.2571	10.3579	11.3478	10.9127
ASMM10UP212	0.0168827	0.15624	2.43944	up	noncoding	uc.31+	uc.31	UCR	253	chr3	-	143101123	143101376		chr3:143101124-143101183	TAAAAATGGGCACAATAACAGCAAATTTCATCAAGCCGCGCTCTCTGATTAATCTGCTCT		intergenic							51.6085	30.562	5.82236	4.53581	34.683	38.9109	54.2892	78.5507	17.5028	18.9705	25.6271	60.1478	5.22049	5.46383	6.33752	6.2676	4.07625	4.31954	4.42167	5.32577
ASMM10P027229	0.00291348	0.0483024	2.19316	up	noncoding	ENSMUST00000137448	Alad	Ensembl	1769	chr4	-	62509168	62519881		chr4:62511027-62511523	TCAACCTCAGAGAGAGAGATTAAGGCCTAGTGTTGGATGAGACTGGATTAGAAGTCCTTC	17025	exon sense-overlapping	NM_001276446	Alad	aminolevulinate, delta-, dehydratase	-	62505983	62519909	33.2844	18.964	5.17782	4.04481	29.0187	39.5933	17.9721	46.5535	16.3173	20.049	19.8944	19.5953	4.92817	5.49058	4.77377	5.51878	3.97346	4.39466	4.07096	3.74019
ASMM10P027229	0.00291348	0.0483024	2.19316	up	noncoding	ENSMUST00000137448	Alad	Ensembl	1769	chr4	-	62509168	62519881		chr4:62511027-62511523	TCAACCTCAGAGAGAGAGATTAAGGCCTAGTGTTGGATGAGACTGGATTAGAAGTCCTTC	17025	exon sense-overlapping	NM_008525	Alad	aminolevulinate, delta-, dehydratase	-	62505983	62520063	33.2844	18.964	5.17782	4.04481	29.0187	39.5933	17.9721	46.5535	16.3173	20.049	19.8944	19.5953	4.92817	5.49058	4.77377	5.51878	3.97346	4.39466	4.07096	3.74019
ASMM10P037717	0.0295879	0.218185	2.02989	up	noncoding	ENSMUST00000133179	Gm17077	Ensembl	279	chr7	+	30955824	30958004		chr7:30957915+30958004	AGAAAAAGTGTTAATTGTACGGGCTGGAGGAAGAGGCGTCCTGAAGATCTGAAGTCAAAG		natural antisense	NM_001164184	Lsr	lipolysis stimulated lipoprotein receptor	-	30957769	30973469	15.604	10.1787	4.13445	3.11305	16.7846	13.5414	19.0544	13.0357	14.1986	7.13043	6.21793	13.1679	3.99579	3.97143	4.85631	3.71428	3.7759	2.95987	2.52912	3.18732
ASMM10P037717	0.0295879	0.218185	2.02989	up	noncoding	ENSMUST00000133179	Gm17077	Ensembl	279	chr7	+	30955824	30958004		chr7:30957915+30958004	AGAAAAAGTGTTAATTGTACGGGCTGGAGGAAGAGGCGTCCTGAAGATCTGAAGTCAAAG		natural antisense	NM_001164185	Lsr	lipolysis stimulated lipoprotein receptor	-	30957769	30973469	15.604	10.1787	4.13445	3.11305	16.7846	13.5414	19.0544	13.0357	14.1986	7.13043	6.21793	13.1679	3.99579	3.97143	4.85631	3.71428	3.7759	2.95987	2.52912	3.18732
ASMM10P037717	0.0295879	0.218185	2.02989	up	noncoding	ENSMUST00000133179	Gm17077	Ensembl	279	chr7	+	30955824	30958004		chr7:30957915+30958004	AGAAAAAGTGTTAATTGTACGGGCTGGAGGAAGAGGCGTCCTGAAGATCTGAAGTCAAAG		natural antisense	NM_011680	Usf2	upstream transcription factor 2	-	30945247	30956803	15.604	10.1787	4.13445	3.11305	16.7846	13.5414	19.0544	13.0357	14.1986	7.13043	6.21793	13.1679	3.99579	3.97143	4.85631	3.71428	3.7759	2.95987	2.52912	3.18732
ASMM10P037717	0.0295879	0.218185	2.02989	up	noncoding	ENSMUST00000133179	Gm17077	Ensembl	279	chr7	+	30955824	30958004		chr7:30957915+30958004	AGAAAAAGTGTTAATTGTACGGGCTGGAGGAAGAGGCGTCCTGAAGATCTGAAGTCAAAG		natural antisense	NM_017405	Lsr	lipolysis stimulated lipoprotein receptor	-	30957769	30973469	15.604	10.1787	4.13445	3.11305	16.7846	13.5414	19.0544	13.0357	14.1986	7.13043	6.21793	13.1679	3.99579	3.97143	4.85631	3.71428	3.7759	2.95987	2.52912	3.18732
ASMM10P009794	0.00404145	0.0613382	2.04055	up	noncoding	NR_003946	Hyi	RefSeq	861	chr4	+	118359998	118362744		chr4:118360236+118361615	ACGCCGCGGGGATCCACCTGATGGCTGGCCGAGTACCCCAAGGGGCTGACCGGGCTGCAG	68180	exon sense-overlapping	NM_026601	Hyi	hydroxypyruvate isomerase homolog (E. coli)	+	118359998	118362744	41.0731	27.2715	5.57068	4.54172	39.8986	37.6199	40.8146	45.9595	24.6059	25.5369	35.3802	23.5629	5.44218	5.41282	5.92956	5.49815	4.55605	4.72412	4.88781	3.99889
ASMM10P009794	0.00404145	0.0613382	2.04055	up	noncoding	NR_003946	Hyi	RefSeq	861	chr4	+	118359998	118362744		chr4:118360236+118361615	ACGCCGCGGGGATCCACCTGATGGCTGGCCGAGTACCCCAAGGGGCTGACCGGGCTGCAG	68180	natural antisense	NM_198170	Szt2	seizure threshold 2	-	118362739	118409263	41.0731	27.2715	5.57068	4.54172	39.8986	37.6199	40.8146	45.9595	24.6059	25.5369	35.3802	23.5629	5.44218	5.41282	5.92956	5.49815	4.55605	4.72412	4.88781	3.99889
ASMM10P030495	0.000158183	0.00626555	2.08975	up	noncoding	uc008xqu.1	AK021280	UCSC_knowngene	1831	chr5	-	70958562	70960393		chr5:70958576-70960393	AAAGGGGCTGTGCTTCTTTTTCTCCTACTTTCAATAACAATAAATACAGCAAAAGAGGTG		intergenic							1482.82	989.789	10.7448	9.68151	1607.13	1766.82	848.423	1708.91	886.503	847.817	950.36	1274.48	10.8935	10.9671	10.4021	10.7166	9.7256	9.67499	9.63793	9.68753
ASMM10P029812	3.45862e-05	0.00219406	5.09453	up	noncoding	ENSMUST00000129181	Sdhb	Ensembl	1232	chr4	+	140961400	140976796		chr4:140976616+140976796	TGTTTCTAACTTTCCGGTAAAAGGGAAGTCACTGGCTATGTGACCGTACAGTAGTGTCGA	67680	exon sense-overlapping	NM_023374	Sdhb	succinate dehydrogenase complex, subunit B, iron sulfur (Ip)	+	140961270	140979192	24.9494	5.48693	4.8165	2.46755	22.3263	20.5354	23.7921	33.1439	5	6.55598	5	5.39175	4.49753	4.55497	5.17661	5.03687	2.32775	2.8586	2.32483	2.35901
ASMM10P021498	0.00213063	0.0390032	2.25047	up	noncoding	NR_028589	Gm14005	RefSeq	2797	chr2	-	128298662	128429351		chr2:128298848-128300996	GACCTCCACATCGATACATTTCTTGGAATTCACATGTGAGTAAGAAAAGATAAGATAGGC	100043424	intergenic							19.0555	11.1898	4.40062	3.23039	18.3542	22.5843	11.9389	23.3446	6.778	8.36489	14.2219	15.3944	4.15557	4.69521	4.20814	4.54357	2.73041	3.18454	3.59281	3.41381
ASMM10P031606	8.70918e-06	0.000855292	4.65398	up	noncoding	ENSMUST00000129577	Clk1	Ensembl	3191	chr1	-	58416142	58424066		chr1:58416156-58416456	TAAGTTGGGCATGTTGATGCATGCCTCTAATTTTTAGCCCTAGCAGATGGCAAAAACAAT	12747	exon sense-overlapping	NM_001042634	Clk1	CDC-like kinase 1	-	58411987	58424088	249.202	74.849	8.19562	5.97715	221.958	294.779	204.187	275.885	69.79	56.0559	95.7108	77.8391	8.03375	8.4005	8.27485	8.07337	6.04687	5.83867	6.32036	5.7027
ASMM10P041946	3.61576e-06	0.000498885	4.80582	up	noncoding	AK013077	AK013077	Genbank	2029	chr9	-	83085969	83087997		chr9:83086012-83087997	TCATTGGTTCAATTTGACACTGCACCACATACCTGTAGCTAAAGAGGACCACTATTTTTT		intergenic							21.2325	5	4.59298	2.32819	19.0597	23.7241	18.9705	23.1757	5	5	5	5	4.2235	4.76501	4.85131	4.53209	2.32775	2.33816	2.32483	2.32204
ASMM10P041502	0.0368779	0.246627	2.20017	up	noncoding	AK041049	AK041049	Genbank	930	chr9	-	45861428	45862355		chr9:45862246-45862355	AACACCAGTTACTAGGGTAAATAACAACTAGGTTGAGTTCTCTCTCTCTCTCCCTTTTTT		natural antisense	NM_001145947	Bace1	beta-site APP cleaving enzyme 1	+	45838528	45862484	1107.75	704.387	10.2262	9.08863	569.387	858.557	971.709	2031.35	513.27	372.936	849.624	1081.72	9.39042	9.93642	10.5884	10.9898	8.92498	8.48949	9.47972	9.46033
ASMM10P041502	0.0368779	0.246627	2.20017	up	noncoding	AK041049	AK041049	Genbank	930	chr9	-	45861428	45862355		chr9:45862246-45862355	AACACCAGTTACTAGGGTAAATAACAACTAGGTTGAGTTCTCTCTCTCTCTCCCTTTTTT		natural antisense	NM_011792	Bace1	beta-site APP cleaving enzyme 1	+	45838528	45862484	1107.75	704.387	10.2262	9.08863	569.387	858.557	971.709	2031.35	513.27	372.936	849.624	1081.72	9.39042	9.93642	10.5884	10.9898	8.92498	8.48949	9.47972	9.46033
ASMM10P023241	3.42584e-06	0.000477733	5.38565	up	noncoding	AK136371	AK136371	Genbank	2447	chr2	+	90918042	90920491		chr2:90919875+90920183	GTGCACCTGCTTTTAAATTTATTTTTGTGTGTTGGATCAGGGAGGATGCTTGGCAGAACA		natural antisense	NM_025576	Ptpmt1	protein tyrosine phosphatase, mitochondrial 1	-	90910712	90918050	135.493	34.1273	7.30707	4.87795	158.439	127.862	110.49	145.18	32.3479	33.087	37.0527	34.0218	7.5167	7.17963	7.3745	7.15744	4.94865	5.08806	4.95161	4.52346
ASMM10P047312	1.66247e-05	0.00129786	6.72565	up	noncoding	ENSMUST00000129337	Gm11508	Ensembl	440	chr11	-	88011990	88048006		chr11:88012004-88012332	CGTAGCCTATAACAAATGTTAAGCCATCAGACTCTCAGAATAAAGAGCAAATACGTAGAA		natural antisense	NM_001078167	Srsf1	serine/arginine-rich splicing factor 1	+	88047372	88053757	177.863	35.4931	7.67679	4.92712	229.42	205.261	119.844	156.925	33.3448	37.4633	31.8273	39.337	8.07981	7.86183	7.49214	7.2734	4.9933	5.25962	4.73576	4.71979
ASMM10P047312	1.66247e-05	0.00129786	6.72565	up	noncoding	ENSMUST00000129337	Gm11508	Ensembl	440	chr11	-	88011990	88048006		chr11:88012004-88012332	CGTAGCCTATAACAAATGTTAAGCCATCAGACTCTCAGAATAAAGAGCAAATACGTAGAA		natural antisense	NM_173374	Srsf1	serine/arginine-rich splicing factor 1	+	88047372	88053757	177.863	35.4931	7.67679	4.92712	229.42	205.261	119.844	156.925	33.3448	37.4633	31.8273	39.337	8.07981	7.86183	7.49214	7.2734	4.9933	5.25962	4.73576	4.71979
ASMM10P003937	3.6472e-05	0.00225518	2.50808	up	noncoding	ENSMUST00000180879	2900076A07Rik	Ensembl	725	chr7	+	81523570	81531494	ENSMUST00000180705, ENSMUST00000181164	chr7:81528925+81529346	CAATATCAACACTTGAGTGTTCTGTAAACGGATTGGTGTCAGCAGAAAACCAACAGTGAT	100504421	intergenic							119.378	64.8892	7.11043	5.78385	109.924	127.852	90.5866	149.147	59.8611	65.4741	55.3901	78.8314	6.98029	7.17935	7.08166	7.20043	5.82527	6.06237	5.52749	5.72025
ASMM10P041519	0.00260925	0.0450575	2.04043	up	noncoding	AK079279	AK079279	Genbank	599	chr9	-	48459422	48460020		chr9:48459669-48460020	TTCATATGTGTGAATGCTTTGCCTTAGTGTATATCTGTGCACCATGTGTGTGTATATTAG		intergenic							27.554	17.2152	4.93489	3.90601	21.6254	26.1321	22.3798	40.0786	17.5561	15.892	15.3233	20.0894	4.44329	4.90338	5.08701	5.30586	4.08022	4.0701	3.69782	3.7759
ASMM10P042491	3.69533e-05	0.00226814	4.58371	up	noncoding	AK020405	AK020405	Genbank	1017	chr9	+	20687817	20688832		chr9:20688707+20688832	CTCTTTCCACCTTCATGTAGGTTCCAGGAATCTAACTCAGATCCCCAAGTTTGAACAGCA		intronic antisense	NM_173777	Olfm2	olfactomedin 2	-	20667985	20728214	25.7588	6.75235	4.8535	2.65698	25.1667	29.8987	16.579	31.3906	5	6.87699	9.26875	5.86367	4.69734	5.09288	4.66294	4.96083	2.32775	2.91639	2.99781	2.38597
ASMM10P015709	0.000275245	0.00906354	5.40611	up	noncoding	ENSMUST00000181014	D330041H03Rik	Ensembl	1903	chr17	-	24404648	24414429		chr17:24404666-24405338	CGAGCACTGAATCCCATGGAACTGGAGTTACAGGCAGATTTTTTAAAAATAGTTTTTAAA	654822	natural antisense	NM_013855	Abca3	ATP-binding cassette, sub-family A (ABC1), member 3	+	24352045	24410201	28.3796	6.08772	4.88935	2.45476	18.0991	38.6997	16.6477	40.072	5	5	5.13715	9.21372	4.12885	5.45487	4.66814	5.30553	2.32775	2.33816	2.40324	2.74989
ASMM10P012636	0.00466625	0.067683	2.31892	up	noncoding	ENSMUST00000167700	Camk1g	Ensembl	815	chr1	-	193355992	193362087		chr1:193356006-193356316	CTTCCCAAGCACTCAGCCACTGAAGAGGAAAATGTCAGGTATAATGTAAACCCCCAAAAC	215303	exon sense-overlapping	NM_144817	Camk1g	calcium/calmodulin-dependent protein kinase I gamma	-	193346345	193370282	23.4269	12.7319	4.70425	3.4908	37.0738	22.9364	16.5576	17.1396	13.3772	12.0487	11.6264	13.8753	5.33341	4.71726	4.66039	4.10594	3.69412	3.69217	3.31278	3.26411
ASMM10UP246	0.00625768	0.0831919	2.20801	up	noncoding	uc.335+	uc.335	UCR	214	chr6	+	138379555	138379769		chr6:138379690+138379749	AGACCTGCTTCTGCTGCCATCAGTCAACATGATAAATGTGGCAAGTTCAGTAATGCATGG		intronic antisense	NM_207222	Lmo3	LIM domain only 3	-	138364480	138581968	52.5945	31.9722	5.85232	4.70958	69.6952	42.4396	27.8636	70.3797	24.1261	19.513	44.1678	40.0818	6.29002	5.59947	5.40473	6.11506	4.52873	4.35912	5.20358	4.74687
ASMM10P035247	0.00020553	0.00742733	2.29675	up	noncoding	ENSMUST00000181537	Gm26653	Ensembl	1214	chr6	+	136173060	136175664		chr6:136175583+136175664	ACAGTACTATTGGCAATTCAATCATGATAGTCTCAATCACACAAAGGAACCATTATTGAC	102640808	natural antisense	NM_008171	Grin2b	glutamate receptor, ionotropic, NMDA2B (epsilon 2)	-	135729804	136173511	101.506	59.6728	6.86889	5.6693	106.92	124.098	72.3393	102.666	55.085	54.5004	67.4	61.7058	6.93897	7.13469	6.74893	6.65299	5.70714	5.79524	5.81492	5.3599
ASMM10P054756	0.00580405	0.0782735	2.38128	up	noncoding	uc012avm.1	Pot1b	UCSC_knowngene	3558	chr17	-	55652024	55712628		chr17:55672820-55672866	ATGAGGTGGAAAGATGTCAACCACTCTGTGCTACAAGTAAGCCCTTTTCCAGTGTAGTCA	72836	exon sense-overlapping	NM_028370	Pot1b	protection of telomeres 1B	-	55652024	55712628	18.6321	9.95102	4.4028	3.15106	20.8483	18.3771	20.9267	14.3765	10.0175	11.5117	8.50436	9.77047	4.3791	4.39112	4.99007	3.85092	3.27193	3.6293	2.88624	2.81677
ASMM10P052736	0.0182051	0.163581	4.84036	up	noncoding	uc007dlv.1	Ddr2	UCSC_knowngene	259	chr1	-	170088794	170110730		chr1:170110652-170110730	AAGTCTTCTGGGTTGGGGGAACCTATTGGATTATAACCGTTTCCTTCTCTTCAAACCTGG	18214	exon sense-overlapping	NM_022563	Ddr2	discoidin domain receptor family, member 2	-	169972306	170088944	63.366	19.6831	5.94564	3.67053	76.4734	49.1447	18.2702	109.576	9.21973	5	30.6821	33.8306	6.42962	5.80358	4.79857	6.7508	3.14775	2.33816	4.68175	4.51445
ASMM10P016831	1.30745e-06	0.000253813	7.03155	up	noncoding	ENSMUST00000142000	Ift140	Ensembl	5632	chr17	+	25025639	25096687		chr17:25096511+25096687	ATACCCTTACAGATACAGTCACCTTCTTATTAGATCTATCCAATAACAGCATTCTAAGAG	106633	exon sense-overlapping	NM_134126	Ift140	intraflagellar transport 140	+	25016085	25099497	31.3106	5	5.14204	2.32819	35.4068	39.9884	19.6903	30.1572	5	5	5	5	5.25345	5.50666	4.9037	4.90435	2.32775	2.33816	2.32483	2.32204
ASMM10P001888	2.86662e-06	0.000435074	2.29037	up	noncoding	ENSMUST00000136162	Rfk	Ensembl	693	chr19	+	17394567	17399858		chr19:17394624+17395197	GTCTGACTACCCAATTTTCCTGAACAAGTGGTGGACAATCTTCCAGCTGATGTGTCTACT	54391	exon sense-overlapping	NM_019437	Rfk	riboflavin kinase	+	17394042	17401349	122.388	74.4364	7.15621	5.96063	121.199	118.475	102.105	147.775	59.6137	62.183	73.5454	102.403	7.11504	7.06593	7.25997	7.1839	5.81981	5.98596	5.93948	6.09725
ASMM10P041887	0.00826307	0.100402	2.18929	up	noncoding	AK015693	AK015693	Genbank	764	chr9	-	75070389	75071154		chr9:75070403-75071071	TGTTCTCTCCAGCCACACTTTCGTGCTCACTTGGAATACTCTTTAAAATTTTTAGCCTTT		bidirectional	NM_010864	Myo5a	myosin VA	+	75071205	75223687	26.9771	16.7627	4.89859	3.76813	21.6948	34.4767	18.4176	33.3193	14.8371	12.7176	10.5249	28.9714	4.44819	5.2926	4.80887	5.04469	3.84016	3.76406	3.17344	4.29484
ASMM10P010835	0.00046573	0.0132685	2.94087	up	noncoding	ENSMUST00000132370	4933439K11Rik	Ensembl	599	chr1	-	172538132	172550669		chr1:172538387-172538481	ATATAGCTACTGACATGCTGGTATAGAGAAAAACAGAGGCAGGAGGCAGTACAGTGTGAC	71319	natural antisense	NM_027972	Ccdc19	coiled-coil domain containing 19	+	172521129	172545870	72.6679	33.6826	6.38816	4.83191	88.1877	58.4808	60.9903	83.0129	38.5788	31.8101	24.548	39.7936	6.65166	6.0457	6.50496	6.35031	5.20051	5.03412	4.35564	4.73737
ASMM10P003975	1.2757e-05	0.00108111	2.4032	up	noncoding	NR_045299	2900076A07Rik	RefSeq	854	chr7	+	81523549	81531498	ENSMUST00000181492, uc009icc.2	chr7:81529263+81529346	CCAAATTTGAGATTGGTGTCAGCAGAAAACCAACAGTGATGTGGTGGCACACAGTGAACT	100504421	intergenic							70.7521	40.1989	6.34635	5.0814	63.131	70.2816	59.8948	89.7008	32.7247	35.1819	37.9167	54.9724	6.14651	6.30836	6.47395	6.45661	4.96718	5.17007	4.98797	5.20036
ASMM10P002023	0.000492752	0.013826	2.33566	up	noncoding	ENSMUST00000138170	Gm4876	Ensembl	390	chr6	-	17162078	17171746		chr6:17162079-17171370	AATCCACTCGTCAGGGCTGGAATCTCCTAACAGTTCCTTCCTCCAGAATTAGCCTATGAA	232599	intergenic							36.9004	22.1816	5.41774	4.19391	39.2745	41.682	30.7103	35.9347	16.015	14.2797	27.3697	31.062	5.41805	5.57003	5.53341	5.14948	3.94678	3.9196	4.51421	4.39507
ASMM10P031500	0.000112133	0.00500328	3.78936	up	noncoding	NR_045042	2700038G22Rik	RefSeq	1351	chr5	+	23850596	23855033	NR_045040	chr5:23854699+23854924	AATATGACTATTCAACCCTCCATAAAAAGAGTATAAAAAGAGCTGTGCTTGGGCTGGTGA	67194	intergenic							120.293	42.27	7.05227	5.13032	112.926	115.266	68.0923	184.887	38.0765	34.97	32.7286	63.305	7.01134	7.02952	6.66508	7.50315	5.18302	5.16116	4.77468	5.40242
ASMM10P024592	7.42019e-05	0.0037426	3.49418	up	noncoding	AK080448	AK080448	Genbank	821	chr3	-	34565264	34572202		chr3:34565393-34565778	AATGCACACATTCCTGCATTACCACGGAAGAATCTCAGAGGTATCTCCTGGTGCATAAGT		intergenic							46.7441	18.7716	5.74607	3.94111	45.592	46.1591	36.7975	58.4279	16.7516	9.97566	19.4258	28.9334	5.64515	5.71332	5.78788	5.83791	4.01328	3.42396	4.03435	4.29286
ASMM10P024698	4.79424e-07	0.000141413	5.85443	up	noncoding	AK155705	AK155705	Genbank	1745	chr3	-	54757745	54759490		chr3:54757759-54759490	AGAATAAACAGAAGTCTACGCTAAGCTCTGTCAAAACATTGGGATTTAATGCCATGTTTC		intronic antisense	ENSMUST00000029371	Smad9	SMAD family member 9	+	54755581	54801257	28.2613	6.06341	5.01395	2.46443	30.5002	32.4519	20.3618	29.7313	5.44965	5	5	8.80398	5.00681	5.21312	4.95227	4.88362	2.4969	2.33816	2.32483	2.69782
ASMM10P021299	0.000263834	0.00880943	2.45349	up	noncoding	ENSMUST00000123562	Zfp770	Ensembl	2597	chr2	-	114198559	114201440		chr2:114198573-114201052	GCATTGCTCCCAGTTTAAAGAATCTCAAATTCTCCTTTCTTCCTGACACACGAACTATAC	228491	exon sense-overlapping	NM_175466	Zfp770	zinc finger protein 770	-	114193460	114201432	81.9192	45.3538	6.57113	5.27629	97.6092	87.3044	72.1212	70.642	40.2009	41.8173	48.4173	50.9799	6.79945	6.62085	6.74398	6.12023	5.25971	5.41587	5.33773	5.09185
ASMM10P027777	0.00179988	0.0348192	2.54025	up	noncoding	ENSMUST00000137546	1700121C08Rik	Ensembl	677	chr4	-	123833621	123859513		chr4:123833655-123833725	AAGCCAAGTACATGAAGACTGTTCCTCGGCCAAGAACCTTCATCTGGTTATTGTCGTCAA	78641	intergenic							25.806	13.579	4.85324	3.50827	26.6716	36.6297	19.6665	20.2562	9.90259	9.10432	16.1449	19.1641	4.7932	5.37928	4.90138	4.3391	3.25234	3.29752	3.77307	3.71015
ASMM10P051444	0.00097881	0.0228478	2.4189	up	noncoding	uc029rzf.1	BC057675	UCSC_knowngene	3103	chr13	-	21764228	21767331	AK144717	chr13:21764389-21767331	TTGTGGCTTTAATACAAGCTCTATATATACAGACAAAGAGAGCTGTTGACATCTGCAGAG		intergenic							1094.75	671.012	10.351	9.07667	1234.03	1195.91	796.942	1152.11	471.538	496.003	971.002	745.504	10.5233	10.4251	10.3047	10.151	8.80622	8.90055	9.66272	8.93718
ASMM10P050645	0.000181781	0.00678061	3.17888	up	noncoding	uc011ykm.1	Rock2	UCSC_knowngene	2019	chr12	+	16894977	16958431		chr12:16955724+16955799	TAATCTAGTCATAGTCTGCTTCCCATTTGGAGTACTGCACCTACCCAAGAGACTTCCCAT	19878	exon sense-overlapping	NM_009072	Rock2	Rho-associated coiled-coil containing protein kinase 2	+	16894977	16988274	121.246	53.8299	7.12628	5.45776	98.3159	109.659	113.809	163.202	40.759	34.8606	64.7384	74.9617	6.80785	6.95152	7.4157	7.33004	5.27901	5.15599	5.75073	5.64531
ASMM10P041655	1.33136e-05	0.00111135	3.4417	up	noncoding	AK019094	AK019094	Genbank	412	chr9	-	57541476	57541888		chr9:57541742-57541888	AGGCAAGTGCTCTACCAGCCTGTGAGCCCTGTGCTGGGGAGAGAAATGTGCCTTGTTAGA		natural antisense	NM_001166364	Fam219b	family with sequence similarity 219, member B	+	57537527	57543187	102.226	40.7332	6.90449	5.12137	109.998	93.3668	98.475	107.063	40.669	34.2499	42.4396	45.5742	6.98184	6.71634	7.20334	6.71643	5.27534	5.13347	5.15098	4.92569
ASMM10P041655	1.33136e-05	0.00111135	3.4417	up	noncoding	AK019094	AK019094	Genbank	412	chr9	-	57541476	57541888		chr9:57541742-57541888	AGGCAAGTGCTCTACCAGCCTGTGAGCCCTGTGCTGGGGAGAGAAATGTGCCTTGTTAGA		natural antisense	NM_175273	Fam219b	family with sequence similarity 219, member B	+	57537527	57543187	102.226	40.7332	6.90449	5.12137	109.998	93.3668	98.475	107.063	40.669	34.2499	42.4396	45.5742	6.98184	6.71634	7.20334	6.71643	5.27534	5.13347	5.15098	4.92569
ASMM10P047223	0.00854574	0.102733	4.34883	up	noncoding	AK079793	AK079793	Genbank	591	chr11	-	83023751	83024342	AK134114	chr11:83023795-83024342	CTCCTAATTTCTAGGAGTATAAACCTTATAGACCTTCATAACACACTCAGAAACCTCAAC		intergenic							77.2226	26.3422	6.48204	4.36141	78.0904	73.51	92.4743	64.8158	46.0773	25.0504	22.2056	12.0355	6.46118	6.36835	7.11364	5.98499	5.45684	4.69832	4.21908	3.0714

## Sheet: down
# Fold Change cut-off: 2.0 # P-value cut-off: 0.05 #Group 5 and Group 6 respectively represent C57BL/6 and DBA/1 group # Column A: ProbeName it represents probe name. # Column B: P-value, P-value calculated from unpaired t-test. # Column C: FDR, FDR is calculated from Benjamini Hochberg FDR. # Column D: Fold Change, the absolute ratio (no log scale) of normalized intensities between two condition…
Group6_vs_Group5 2.0 fold down regulated LncRNAs
	P-value and FDR		Fold change and Regulation		Annotations																				Group--Raw Intensity		Group--Normalized Intensity		Raw Intensity								Normalized Intensity
ProbeName	P-value	FDR	Fold Change	Regulation	type	seqname	GeneSymbol	source	RNAlength	chrom	strand	txStart	txEnd	Xhyb	probeCoordinates	Sequence	EntrezID	relationship	Associated_gene_acc	Associated_gene_name	Associated_protein_name	Associated_gene_strand	Associated_gene_start	Associated_gene_end	group-Group6(raw)	group-Group5(raw)	group-Group6(normalized)	group-Group5(normalized)	[D11, Group6](raw)	[D12, Group6](raw)	[D15, Group6](raw)	[D17, Group6](raw)	[C10, Group5](raw)	[C11, Group5](raw)	[C12, Group5](raw)	[C13, Group5](raw)	[D11, Group6](normalized)	[D12, Group6](normalized)	[D15, Group6](normalized)	[D17, Group6](normalized)	[C10, Group5](normalized)	[C11, Group5](normalized)	[C12, Group5](normalized)	[C13, Group5](normalized)
ASMM10P023048	0.000171721	0.00656038	2.01873	down	noncoding	AK169514	AK169514	Genbank	1652	chr2	+	75682181	75683832		chr2:75683723+75683832	GACCTTGAACACTGAAGCCATATTATATTTCAAGCCAGTCTTTGAACAAACATTTAGCAA		intronic antisense	NM_010902	Nfe2l2	nuclear factor, erythroid derived 2, like 2	-	75675518	75704641	48.233	132.375	5.79469	6.80814	47.8544	55.6326	36.8238	52.6214	145.721	105.394	133.167	145.22	5.72159	5.97262	5.78934	5.6952	7.10358	6.72201	6.7974	6.60956
ASMM10P025936	0.0398714	0.256813	4.3828	down	noncoding	AK157428	AK157428	Genbank	1112	chr3	+	66086686	66087792		chr3:66087596+66087792	TATTTATGAAGAAGAAGGCCAATTAGAGCCACTAGGCTCACAGATCCCTGTAAATGCGGG		natural antisense	NM_145820	Veph1	ventricular zone expressed PH domain-containing 1	-	66053557	66296837	14.5551	90.9939	3.68611	5.81797	17.7567	10.3741	5	25.0898	224.947	25.8167	52.1766	61.0353	4.09311	3.60514	2.399	4.64721	7.74146	4.73947	5.44546	5.34547
ASMM10P032113	1.9468e-08	1.9119e-05	28.0948	down	noncoding	TCONS_00025043	XLOC_018501	Alexander et al 2013	7538	chr5	+	104636253	104645041		chr5:104644848+104645041	TGCCCTATCGGGATATTTTTCCTGCCATGAAAGAAACATATCTTAGTATGTTGTATAGGA		intergenic							5.63865	176.26	2.41153	7.22377	7.55461	5	5	5	175.639	177.768	162.887	188.744	2.56283	2.34925	2.399	2.33505	7.36831	7.45583	7.08933	6.98159
ASMM10P024558	2.20596e-06	0.000362776	24.1471	down	noncoding	uc008ouc.1	AK007174	UCSC_knowngene	477	chr3	-	28738779	28780700		chr3:28738793-28738962	ATATCTGAAAACCTCTGTAAGTTGCCTCATGCTGCCTAATAAAGAATGAATAAAGTAAGG		bidirectional	NM_177586	Eif5a2	eukaryotic translation initiation factor 5A2	+	28781310	28798846	6.71384	195.662	2.77338	7.36716	5	6.73723	5	10.1181	193.224	180.577	174.392	234.454	2.3218	3.00472	2.399	3.36802	7.51371	7.48041	7.19153	7.28299
ASMM10P032001	2.53947e-05	0.00176565	3.04332	down	noncoding	NR_028429	Thap6	RefSeq	3673	chr5	+	91962881	91972137	uc008yca.2	chr5:91971848+91972137	GGTACGAAGGACTCGATGTGGCATTTTCTTCTCCATATCAAGTTTAAACTTTGGAAAATA	381650	natural antisense	ENSMUST00000031345	Rchy1	ring finger and CHY zinc finger domain containing 1	-	91948903	91963068	52.3545	213.606	5.89695	7.5026	54.31	60.0228	34.5927	60.4924	223.657	192.017	220.122	218.627	5.91773	6.08201	5.69934	5.88873	7.73252	7.56476	7.52823	7.18489
ASMM10P032001	2.53947e-05	0.00176565	3.04332	down	noncoding	NR_028429	Thap6	RefSeq	3673	chr5	+	91962881	91972137	uc008yca.2	chr5:91971848+91972137	GGTACGAAGGACTCGATGTGGCATTTTCTTCTCCATATCAAGTTTAAACTTTGGAAAATA	381650	natural antisense	NM_001271797	Rchy1	ring finger and CHY zinc finger domain containing 1	-	91948841	91963068	52.3545	213.606	5.89695	7.5026	54.31	60.0228	34.5927	60.4924	223.657	192.017	220.122	218.627	5.91773	6.08201	5.69934	5.88873	7.73252	7.56476	7.52823	7.18489
ASMM10P049624	0.000436376	0.0126922	3.11858	down	noncoding	ENSMUST00000141556	Mrps7	Ensembl	572	chr11	+	115604866	115607001		chr11:115604962+115605022	TTTCTGCTGAGGGATCCGGAGTACAGCCCGGGAAAGCTAACCATGTTTTTCTCCTTGAAG	50529	exon sense-overlapping	NM_025305	Mrps7	mitchondrial ribosomal protein S7	+	115604150	115607624	5.44537	20.7344	2.47771	4.1186	5	5	5	6.78149	13.24	23.5122	18.0561	28.1295	2.3218	2.34925	2.399	2.8408	3.68007	4.61141	3.93141	4.25154
ASMM10P030653	0.00576111	0.0779846	2.31572	down	noncoding	AK147983	AK147983	Genbank	1575	chr5	-	93171757	93173322		chr5:93171843-93173322	AATGAAAAAGCCATAGGAGGGGAAAAGCTATCTCGGATGCTCACTCAAGTTTCTGCCTAC		natural antisense	NM_001009818	Sept11	septin 11	+	93093456	93174958	25.0024	78.0958	4.83785	6.04931	27.3124	21.5009	30.258	20.9383	82.4124	79.0794	61.1815	89.7098	4.82927	4.62198	5.5153	4.38483	6.28359	6.32839	5.6729	5.91235
ASMM10P044460	0.0161892	0.152442	2.38861	down	noncoding	ENSMUST00000150465	Armcx6	Ensembl	743	chrX	-	134749969	134751347		chrX:134751088-134751149	TTGCACAAAATCCAAGCAAAGAAAGAACCGCCAGGCATCGCGTCCCGGGTGCTGGTCTGT	278097	exon sense-overlapping	NM_001007578	Armcx6	armadillo repeat containing, X-linked 6	-	134748454	134751419	8.07768	22.7489	2.97395	4.23012	5	9.5925	5	12.7182	18.5827	15.9938	19.8705	36.5484	2.3218	3.49652	2.399	3.67848	4.15499	4.08117	4.06897	4.61534
ASMM10P039306	0.0439615	0.270747	2.99405	down	noncoding	AK086706	AK086706	Genbank	3321	chr8	-	41377437	41380752		chr8:41377454-41378056	TAGGATAGAAGTCATTAATGTGAACTTTTGTAGCATTTGCAAAGCCCTATGTTCACTGCA		intergenic							18.9385	60.8663	4.09991	5.68201	40.7423	20.9605	8.6286	5.42256	64.4358	45.1538	64.6409	69.2347	5.47553	4.58454	3.75228	2.58727	5.9259	5.52595	5.74868	5.52749
ASMM10P022895	0.000314928	0.00999031	2.3432	down	noncoding	ENSMUST00000137582	Gm13594	Ensembl	476	chr2	+	65238755	65239675		chr2:65239615+65239675	ACAGCAGAGATTTAGTGGCCTCCTGGAAGTTTCACAGGAATAAAGGAATCTCAGACAGTG	69822	bidirectional	NM_027225	Cobll1	Cobl-like 1	-	65088338	65238626	38.6025	119.552	5.43412	6.66261	41.2913	45.7368	21.9857	45.3961	130.434	98.1416	113.997	135.636	5.49851	5.70072	5.05912	5.47815	6.94641	6.62205	6.57244	6.50953
ASMM10P022895	0.000314928	0.00999031	2.3432	down	noncoding	ENSMUST00000137582	Gm13594	Ensembl	476	chr2	+	65238755	65239675		chr2:65239615+65239675	ACAGCAGAGATTTAGTGGCCTCCTGGAAGTTTCACAGGAATAAAGGAATCTCAGACAGTG	69822	bidirectional	NM_177025	Cobll1	Cobl-like 1	-	65088338	65238626	38.6025	119.552	5.43412	6.66261	41.2913	45.7368	21.9857	45.3961	130.434	98.1416	113.997	135.636	5.49851	5.70072	5.05912	5.47815	6.94641	6.62205	6.57244	6.50953
ASMM10P028366	0.00137269	0.0291565	4.5383	down	noncoding	ENSMUST00000138795	Gm13112	Ensembl	1258	chr4	-	154864505	154869487		chr4:154864785-154865050	ATCCAGTCTCACAGCATACAACACCATAAACTCTAAAGCCTTCAGAGGCAGGTAAAGCTC	100126240	natural antisense	NM_172878	Ttc34	tetratricopeptide repeat domain 34	+	154856199	154867127	9.65366	57.1035	3.38582	5.56797	5.75119	8.76947	11.218	12.876	53.3895	37.2109	64.1565	73.6572	2.3628	3.36985	4.1156	3.69501	5.66651	5.24912	5.73839	5.61785
ASMM10P018498	0.000441512	0.012797	3.41685	down	noncoding	ENSMUST00000181828	Dmxl1	Ensembl	4613	chr18	+	49950098	49954711		chr18:49954648+49954711	TCCTAAATGATTGGGATTTACAGGTGTGAGTCCCTTACTAGCATGTACTGTTTTTATAAT	240283	exon sense-overlapping	NM_001081371	Dmxl1	Dmx-like 1	+	49832996	49965473	46.3755	216.434	5.7353	7.50797	36.7659	50.6769	43.6476	54.4117	192.695	228.314	263.9	180.828	5.32112	5.84682	6.03011	5.74315	7.50976	7.81761	7.78012	6.92437
ASMM10P034487	0.00034144	0.0106309	2.34496	down	noncoding	ENSMUST00000155724	Snx10	Ensembl	2124	chr6	+	51523981	51564088		chr6:51564025+51564088	AAGGATACATCTTTATTAATGAATGGATGGATCACTGGGTATTTGGCAGAGAAACCCCCC	71982	exon sense-overlapping	NM_028035	Snx10	sorting nexin 10	+	51544522	51590670	75.323	244.245	6.45551	7.68508	82.5559	79.4057	72.1555	67.1748	240.905	209.714	259.502	266.861	6.55065	6.48536	6.74488	6.04116	7.83779	7.68618	7.75235	7.46399
ASMM10P019309	0.000158374	0.00626555	2.03916	down	noncoding	NR_040418	2310034G01Rik	RefSeq	788	chr19	-	46348200	46348988		chr19:46348217-46348988	AGCCTTTCTGAACCCCTTAGCTATCACATCTGTAAAACACATAAAGTTAGGTGTTCAAAG	75579	intergenic							41.0106	113.731	5.55734	6.58532	38.2536	48.1126	32.1658	45.5102	95.4196	113.478	102.206	143.821	5.37819	5.77435	5.59385	5.48297	6.50627	6.82787	6.41252	6.59461
ASMM10P042712	7.97742e-06	0.000828538	3.17954	down	noncoding	uc009paj.1	AK084170	UCSC_knowngene	2991	chr9	+	41474936	41615180		chr9:41528140+41528200	TAAGAAATCGGCAACACGGAAGCTGATTATAAAATATTCATAAGAAGCTGGCTTTTACAG		intergenic							14.0138	60.0984	3.96717	5.63599	16.6263	12.7032	9.64148	17.0843	54.199	45.0438	51.2932	89.8574	3.97941	3.88391	3.90466	4.10069	5.68529	5.52282	5.42069	5.91514
humanlincRNA1016-_P1	0.000615562	0.0161585	2.22582	down	noncoding	humanlincRNA1016-	humanlincRNA1016	lincRNA	25958	chr17	-	73729589	73755547		chr17:73729593-73729652	GGGAAATGGTGTTTAAATGACAATAGAAAGAAAGAAAGTGGTGCTGACCTTGAGCTTGCT		intergenic							617.597	1915.97	9.4413	10.5956	686.098	520.895	365.298	898.096	1646.83	1420	2034.22	2562.85	9.66057	9.20021	9.13436	9.77007	10.5931	10.3881	10.726	10.6753
ASMM10P023906	0.00060661	0.0161007	2.82904	down	noncoding	TCONS_00017466	XLOC_013436	Alexander et al 2013	1033	chr2	+	144828843	144865380		chr2:144864448+144865380	AGATTTTGCTTGCAAACTGGACATTGACAGGTGGTGGTGAGAAAAGGAGAAAGAAGAGAG		intergenic							17.3125	63.0605	4.25095	5.75126	24.0299	10.6343	12.7553	21.8305	60.7664	58.7023	63.0987	69.6746	4.61911	3.63889	4.30181	4.44399	5.84724	5.9061	5.71314	5.53857
ASMM10P011270	6.49443e-05	0.00345301	13.4109	down	noncoding	AK038254	AK038254	Genbank	2314	chr14	-	69622549	69624863		chr14:69622613-69624863	TATGTATTCCTCTAACCCAAGTACTGGATAAGTAAACAGGTGGGTCCTGGGTACTTGCTG		intronic antisense	NM_033325	Loxl2	lysyl oxidase-like 2	+	69609475	69695834	8.76803	134.912	3.04503	6.79037	7.43571	12.1909	5	10.4455	128.365	117.204	94.5269	199.552	2.54209	3.82821	2.399	3.41084	6.92201	6.87672	6.30303	7.05971
ASMM10P033689	9.39971e-05	0.00444556	2.43042	down	noncoding	NR_040527	1700069P05Rik	RefSeq	787	chr6	-	118246694	118248454		chr6:118246728-118246822	CAGCCACAGCCACCCCCATCAATCAATATTTTTAATTACCTTTACATGATTGACTAATAA	73531	intergenic							14.0552	44.4295	3.96132	5.24253	16.814	17.263	9.24476	12.8991	39.1569	38.7955	48.3715	51.3942	3.9992	4.30255	3.84514	3.69841	5.22125	5.30912	5.33653	5.10323
ASMM10P039507	7.39477e-05	0.00374108	7.49551	down	noncoding	uc009mew.1	AK142664	UCSC_knowngene	2310	chr8	-	71752025	71781322		chr8:71752044-71753995	GGGAAGAACTCATCAAATGTGTTCCCCATATTCCCATTTTTGCCTTTTAAAAAACATTGC		intergenic							5.41959	53.2011	2.60201	5.50804	5	5	6.67836	5	46.5853	55.7809	57.9492	52.4891	2.3218	2.34925	3.40194	2.33505	5.4735	5.83014	5.59275	5.13576
ASMM10UP317	0.000366951	0.0111997	5.47582	down	noncoding	uc.402+	uc.402	UCR	245	chr8	+	91234215	91234460		chr8:91234401+91234460	AAAGAAAGAGATGAAAGCCTGGAAAGGTTACTCGGTTTCAACTAATAACCTCAAGCCCTC		intronic antisense	NM_173431	Rpgrip1l	Rpgrip1-like	-	91217029	91313222	13.7113	92.2165	3.81252	6.2656	20.4933	18.1162	5.10315	11.1327	87.8691	67.8234	83.9297	129.244	4.34729	4.37228	3.02757	3.50296	6.38314	6.11034	6.12931	6.43961
ASMM10P028127	0.0182989	0.164159	3.22872	down	noncoding	ENSMUST00000141076	Gm15270	Ensembl	370	chr10	-	24580047	24593758		chr10:24580061-24580107	GTAAGAAAGAAAGGAACAGGGCTGGGCTCAGGGGGTAAAGTGATTGCTGCTCCAGCATAT	100379605	intergenic							35.9183	128.494	5.08047	6.77143	42.3198	59.8578	8.04411	33.4517	127.066	122.724	115.22	148.966	5.53593	6.07835	3.6579	5.04969	6.9099	6.93929	6.58905	6.64748
ASMM10P043133	0.00627692	0.0833545	2.04337	down	noncoding	AK043294	AK043294	Genbank	1656	chr9	+	82976165	82977820		chr9:82977760+82977820	TCCATGCAGAAGCCATGGGAGCTTTTTCTTGAGACTGAAAACAAAAATAAAAAACTGTTT		bidirectional	NM_001081216	Phip	pleckstrin homology domain interacting protein	-	82866158	82975489	31.5038	84.5118	5.09318	6.12413	25.5079	37.4532	18.0271	45.0272	53.9302	79.7018	87.3662	117.049	4.71817	5.40698	4.77904	5.46852	5.67919	6.33906	6.18773	6.29052
ASMM10P051846	0.00324109	0.0522297	2.30959	down	noncoding	ENSMUST00000170555	Agtpbp1	Ensembl	4601	chr13	-	59449879	59557286		chr13:59473834-59474531	TCTGATGTGTATTCAGTTGGCATTGCCTTGAATCCTTTTGTTTTGCTGTCTCTGTGTGTA	67269	exon sense-overlapping	NM_001048008	Agtpbp1	ATP/GTP binding protein 1	-	59493403	59557319	5.47831	15.0257	2.48344	3.69108	5	5	5	6.91324	20.3405	12.6201	11.3486	15.7935	2.3218	2.34925	2.399	2.86371	4.28545	3.75387	3.27635	3.44864
ASMM10P051846	0.00324109	0.0522297	2.30959	down	noncoding	ENSMUST00000170555	Agtpbp1	Ensembl	4601	chr13	-	59449879	59557286		chr13:59473834-59474531	TCTGATGTGTATTCAGTTGGCATTGCCTTGAATCCTTTTGTTTTGCTGTCTCTGTGTGTA	67269	exon sense-overlapping	NM_023328	Agtpbp1	ATP/GTP binding protein 1	-	59449534	59557319	5.47831	15.0257	2.48344	3.69108	5	5	5	6.91324	20.3405	12.6201	11.3486	15.7935	2.3218	2.34925	2.399	2.86371	4.28545	3.75387	3.27635	3.44864
ASMM10P048856	0.0378993	0.249794	2.51807	down	noncoding	ENSMUST00000128648	Txndc17	Ensembl	579	chr11	+	72207614	72208677		chr11:72208581+72208677	GCAGAAAGTGACACATAAGTTACAGTTCTCAAAATGTTTAAAGGTTAACAAAAGCAGTGG	52700	exon sense-overlapping	NM_026559	Txndc17	thioredoxin domain containing 17	+	72207553	72210487	7.16026	20.1665	2.75934	4.09166	5	13.641	5	5	30.1916	17.3317	17.0225	16.1201	2.3218	3.9815	2.399	2.33505	4.853	4.19391	3.84618	3.47355
ASMM10P018328	0.000300431	0.00970154	2.78857	down	noncoding	AK030286	AK030286	Genbank	3287	chr18	+	34932168	34935452		chr18:34935358+34935452	TGGGGATCATGAAAAATGCATGCTGAAATACTTTTAGGGTTAAAAAAGCATGAGTGTGAA		bidirectional	NM_144866	Etf1	eukaryotic translation termination factor 1	-	34902784	34932003	38.4216	141.471	5.42925	6.90877	50.4779	41.2818	21.8725	40.0541	156.561	124.126	132.961	152.238	5.8047	5.55591	5.05149	5.3049	7.20738	6.95475	6.79513	6.67784
ASMM10P015356	0.0101856	0.114434	3.35403	down	noncoding	AK031656	AK031656	Genbank	3247	chr16	+	85900748	85903992		chr16:85903842+85903992	CATGTTTAGCTGGAGCCATTGATTACCTTTTTGCTTTAACAGCTATTTTTGTACATAGGT		natural antisense	NM_011782	Adamts5	a disintegrin-like and metallopeptidase (reprolysin type) with thrombospondin type 1 motif, 5 (aggrecanase-2)	-	85858156	85901125	9.03087	35.7467	3.07621	4.8221	5	10.2108	5	15.9126	20.785	27.0632	33.4037	61.7349	2.3218	3.58429	2.399	3.99975	4.31812	4.80461	4.80491	5.36078
ASMM10P021571	9.48546e-05	0.00447344	4.32126	down	noncoding	NR_029381	5330413P13Rik	RefSeq	3631	chr2	-	131820005	131847656		chr2:131820044-131823504	TGAAGCCACATTAAAAGGGACAGATTCACCTGAAATTCCCACAATTTGTAAAACTATAAG	414081	intergenic							6.37689	32.2751	2.68112	4.79257	7.03906	7.82405	5	5.64444	32.0715	33.7624	27.9804	35.2861	2.48765	3.21164	2.399	2.6262	4.93747	5.1155	4.54558	4.57174
ASMM10P015872	0.000837473	0.0205009	2.14669	down	noncoding	AK153778	AK153778	Genbank	3142	chr17	-	29432309	29435456		chr17:29432325-29432908	AATGTCCCCAGCAGACCAAATCCTAAAATAAACGCTCTCATTTGCTAGCTAGCGCTATCT		intergenic							34.904	99.7124	5.30103	6.40314	45.4428	36.8173	21.6571	35.6989	112.452	77.9823	99.3368	109.078	5.64017	5.38655	5.03695	5.14045	6.73722	6.31004	6.37366	6.19165
ASMM10P036033	8.77793e-05	0.00424345	2.55504	down	noncoding	ENSMUST00000148180	Gm15396	Ensembl	1089	chr7	-	44579967	44590624		chr7:44580305-44580405	CAGAGAAAACCTGTCTCAAACAACAAGCAAACAAACAAACCAACCAAAAAAGGTATGTGT	102632404	natural antisense	NM_008437	Napsa	napsin A aspartic peptidase	+	44572444	44586846	26.7106	90.8643	4.89662	6.24996	26.067	32.4847	16.0051	32.2857	80.1583	73.7646	83.2233	126.311	4.7539	5.21473	4.61615	5.0017	6.24291	6.23107	6.11731	6.40857
ASMM10P030216	0.000972692	0.0227757	2.98277	down	noncoding	ENSMUST00000072180	Gm10062	Ensembl	1470	chr5	-	25659812	25661282		chr5:25659912-25661275	CACAAAGCTGAAGACTCCTGAAACAAAGATGTTCAGAAAGAACAAACCACCAAAATTATA	100038373	intergenic							8.70872	33.3206	3.26379	4.84044	10.1671	9.75525	9.01339	5.89913	30.4701	31.544	33.7827	37.4855	3.04823	3.5218	3.81185	2.67327	4.86719	5.02084	4.82184	4.65189
ASMM10P052569	0.00274271	0.0462397	2.59676	down	noncoding	ENSMUST00000153269	Mboat1	Ensembl	795	chr13	+	30136545	30163623		chr13:30163538+30163623	ACCCCAGGTTCAGTGAGAGTATTTCTAGTCAATGGCATGTCTACTTTAATTATATGTCTC	218121	exon sense-overlapping	NM_153546	Mboat1	membrane bound O-acyltransferase domain containing 1	+	30136489	30246694	11.7872	39.8245	3.65776	5.03447	10.112	13.5393	8.12881	15.3687	25.9857	40.8423	34.016	58.4538	3.03824	3.97129	3.67264	3.94884	4.63714	5.38259	4.83056	5.28758
ASMM10P037679	6.1394e-05	0.00333037	10.4872	down	noncoding	ENSMUST00000149302	Zfp260	Ensembl	641	chr7	+	30095161	30100118		chr7:30100051+30100118	AGTGCCCATAGGCATCTGCACTTGTGTGCAAATACACAAATATGTAAGATAGATAAAAAA	26466	exon sense-overlapping	NM_011981	Zfp260	zinc finger protein 260	+	30095075	30107614	7.13967	94.1391	2.93798	6.32854	8.66829	5.65334	9.23704	5	87.9853	97.8107	93.2613	97.4992	2.77266	2.80084	3.84337	2.33505	6.38413	6.61747	6.28415	6.02841
ASMM10P022630	0.00164782	0.033185	2.22111	down	noncoding	AK006171	AK006171	Genbank	279	chr2	+	32082361	32082638		chr2:32082577+32082638	ACTCACATGCCCTGCTCCCCGTACTGGTTGTAAAACTCCATATGGCTGCACGCCTGAATC		natural antisense	NM_175511	Fam78a	family with sequence similarity 78, member A	-	32066884	32083705	192.614	638.085	7.80128	8.95256	210.049	208.161	131.237	221.011	410.592	405.915	701.606	1034.23	7.94635	7.8863	7.62416	7.74832	8.61118	8.61589	9.18871	9.39447
ASMM10P018446	0.000120991	0.00528782	2.84026	down	noncoding	TCONS_00000098	XLOC_000288	Alexander et al 2013	583	chr1	+	85957529	85973365		chr1:85973305+85973365	GAGAAGTATGACAATGCACTTGGAAATACAACCAGCTTCTTCAAATAAAATGATTCCGTA		intronic antisense	NM_001033290	Gpr55	G protein-coupled receptor 55	-	85939536	85961055	5	17.2273	2.35128	3.8573	5	5	5	5	11.459	14.3629	23.1936	19.8937	2.3218	2.34925	2.399	2.33505	3.46063	3.92787	4.27933	3.76136
ASMM10P003496	0.00305942	0.0500871	2.15505	down	noncoding	NR_073362	1700091H14Rik	RefSeq	1388	chr14	-	42089749	42095277		chr14:42091772-42092512	AAATCAGTTCTACTGCACAAAGTCAGGATGTTGAGGAAGGAGAACAGACAGCTGCTAAGG	73553	intergenic							8.11614	20.1564	2.98605	4.09377	10.5898	9.23202	5	7.64277	17.6137	13.815	22.5045	26.6923	3.12249	3.43911	2.399	2.98361	4.08422	3.8751	4.23692	4.17886
ASMM10P049345	0.0263376	0.204229	2.6479	down	noncoding	uc007lit.1	AK158612	UCSC_knowngene	3413	chr11	+	99417242	99423098		chr11:99422967+99423098	TGTAGTAAATCTGTTGGCTGAATGGATAGTATATCACCTACAGTGTTCCACCATTAACAA		natural antisense	NM_010661	Krt12	keratin 12	-	99415663	99422259	8.82643	27.0521	2.9922	4.39705	17.9556	7.35009	5	5	18.5884	18.051	19.8402	51.7287	4.11385	3.12091	2.399	2.33505	4.15582	4.25186	4.06626	5.11427
ASMM10P046381	0.00645853	0.0849017	2.41519	down	noncoding	AK048321	AK048321	Genbank	1071	chr11	-	19919253	19920321		chr11:19919267-19920321	ATTCAGAAACTGCAGCAACTGAAGCTGGAGCCATGTCCGTAGTTAAATGAATTTTAAATC		intergenic							8.3864	23.0773	3.00271	4.27484	9.00984	11.8942	5	7.64158	16.9825	19.7113	21.3232	34.2924	2.8364	3.79209	2.399	2.98332	4.03184	4.37323	4.16221	4.53209
ASMM10P034145	6.71755e-07	0.00017506	11.8317	down	noncoding	uc007gub.1	AK083030	UCSC_knowngene	1798	chr10	-	92162104	92163902	ENSMUST00000181213	chr10:92162260-92163902	ATGAGGGTGAAATAGAAATCAGGAAAAGCACGTATCGCCGCTAGCACCATCATCTTCCTT		intergenic							29.2997	492.066	5.07329	8.63788	26.1504	31.0147	27.0156	33.0182	439.122	338.563	475.036	715.542	4.75976	5.14506	5.35656	5.03179	8.70457	8.34975	8.61763	8.87959
ASMM10P042715	0.000147667	0.00596924	4.06233	down	noncoding	ENSMUST00000181814	2610203C20Rik	Ensembl	2621	chr9	+	41612559	41615180	uc009paj.1	chr9:41614128+41614236	TGAATTCTGCTTGGAATCTGATCCTCCAGCCACAGGGCTTTTGCTGCTCACATCATTTTT	100042464	intergenic							6.31969	30.9732	2.71586	4.73817	5	6.73905	5	8.53971	28.2143	28.866	35.6463	31.1664	2.3218	3.00556	2.399	3.13708	4.75203	4.90055	4.89939	4.40069
ASMM10P052326	0.000111922	0.00500328	2.16842	down	noncoding	ENSMUST00000180836	2810429I04Rik	Ensembl	2568	chr13	+	3478266	3494398		chr13:3494313+3494398	GTTTTTTCCAACGGTTAAAAGTACCCTACATGCTTTCAAAGTAAGTCATTGTATTTTGCC	76937	intergenic							19.2596	55.5078	4.44462	5.56127	21.6872	21.1454	13.0653	21.1405	52.8375	55.4791	47.07	66.6444	4.44731	4.59603	4.33665	4.3985	5.6494	5.8221	5.29909	5.47447
ASMM10P053536	0.000226482	0.00798607	2.07233	down	noncoding	ENSMUST00000166624	Ptpn4	Ensembl	2692	chr1	-	119658043	119687637		chr1:119658070-119658128	TACCAAATAAATTGTCACTTATAAATATTTCTTGTCTTATTTTTAAAGAAAGAAATAAAC	19258	exon sense-overlapping	NM_019933	Ptpn4	protein tyrosine phosphatase, non-receptor type 4	-	119658092	119837071	25.9077	71.3792	4.87597	5.92722	28.3116	26.3811	17.5622	31.3761	60.3183	75.5841	73.4069	76.2074	4.88536	4.91773	4.74019	4.9606	5.8369	6.26466	5.93672	5.67061
ASMM10P037805	3.15513e-05	0.00207382	2.74649	down	noncoding	ENSMUST00000119135	Gm15470	Ensembl	1371	chr7	+	41490350	41491721		chr7:41491560+41491721	TACTATGTAATGTCATGGCCAAAGTGGCAACTCATGAAGCAGATCCAGATGCATGGCTTG	100039375	intronic antisense	NM_001033530	AW146154	expressed sequence AW146154	-	41478873	41499890	43.9556	171.554	5.67351	7.1311	44.0712	46.1356	39.3372	46.2784	128.772	134.571	166.025	256.849	5.59337	5.7124	5.88087	5.5074	6.92717	7.06593	7.11453	7.41677
ASMM10P049877	0.017175	0.15753	2.83011	down	noncoding	TCONS_00006868	XLOC_005516	Alexander et al 2013	750	chr12	-	24014042	24040497		chr12:24039854-24040497	TCTTGGGGGTTGTGCTGTTGGTTAATTGATGTGGGAAACCCCATTACCATTCTCTAGACA		intergenic							12.7076	38.7564	3.5513	5.05215	22.519	13.5256	5	9.7858	36.1893	36.5025	38.1993	44.1345	4.50977	3.97071	2.399	3.3257	5.11098	5.22095	4.99762	4.87907
ASMM10P028698	8.92766e-06	0.000858014	11.2524	down	noncoding	ENSMUST00000178043	Gm3892	Ensembl	3539	chr4	+	42055151	42089708	ENSMUST00000178906	chr4:42087459+42087531	TGGATGTTACTTACTCTCGGGCCTTTTCTTACCCAAAACACCATGTAAGTCAGCCTTTCC	100042536	intergenic							12.4564	190.85	3.79731	7.28947	12.4912	11.2217	14.2237	11.8888	181.746	142.814	158.584	280.256	3.43675	3.71061	4.45436	3.58751	7.42385	7.14723	7.05412	7.53266
ASMM10P021812	2.21897e-05	0.00161068	2.25994	down	noncoding	uc008njn.1	AK145231	UCSC_knowngene	1627	chr2	-	154611810	154613437		chr2:154611824-154612936	GACCAACTACCCTGACTAACATAGCTTCTCCTTGTACCAGAATAAAAATTATCTGAAGCC		natural antisense	NM_199304	Zfp341	zinc finger protein 341	+	154613367	154646817	12.7426	37.3757	3.81409	4.99037	16.2381	10.382	8.34502	16.0054	32.3958	31.1706	40.2583	45.6778	3.93568	3.60707	3.70737	4.00624	4.95059	5.00727	5.07533	4.92831
ASMM10P037405	6.13319e-06	0.000713853	8.49548	down	noncoding	TCONS_00028999	XLOC_021222	Alexander et al 2013	1697	chr7	+	16623051	16633967		chr7:16633857+16633967	CAATGTCTGTAAAATTAGCTATTTCTGGGATGTGTGGGAAGCCACATGTGCCATTGCAGA		intergenic							17.0535	195.167	4.2705	7.3572	20.9578	18.776	15.8034	12.677	170.783	181.843	182.654	245.389	4.38625	4.42253	4.59859	3.67463	7.32209	7.48962	7.26557	7.35152
ASMM10P056915	1.058e-10	2.94e-07	25.5477	down	noncoding	uc008pws.2	1500004A13Rik	UCSC_knowngene	3364	chr3	-	88805288	88832487		chr3:88808223-88811213	GTGTACTATGGCCACGAACATGAAGTTCTCTCAAGGTCGTAGCAAACAGACGGTCCTATG	319830	intergenic							5	154.58	2.35128	7.0264	5	5	5	5	142.689	139.76	143.493	192.375	2.3218	2.34925	2.399	2.33505	7.07351	7.12107	6.90149	7.00953
ASMM10P039045	0.000354001	0.0109041	2.43214	down	noncoding	TCONS_00032387	XLOC_024163	Alexander et al 2013	888	chr8	-	5436635	5440400	TCONS_00032386	chr8:5438749-5438812	CAGCCACTTCTAAACTACTTGTTTAAGCTGTTGATTTGGAGAAAAGAAAGAAACAAGGTA		intergenic							58.1584	192.795	6.0577	7.33993	71.5193	56.1761	41.5314	63.4067	230.643	142.233	189.402	208.904	6.32913	5.99008	5.95699	5.9546	7.77708	7.14299	7.31783	7.1218
ASMM10P016470	0.000375347	0.0113112	3.42244	down	noncoding	ENSMUST00000130070	Prkd3	Ensembl	3508	chr17	-	79010126	79020777		chr17:79010267-79012623	GGTTCTGAAATAATTATTTGAGTGGCACTTGAGTGATTATTTCGAACCTCCAAAGAAAGA	75292	exon sense-overlapping	NM_001171004	Prkd3	protein kinase D3	-	78949404	79020816	12.6331	53.081	3.7288	5.50383	12.6379	12.7326	6.33023	18.8316	50.3198	56.6064	46.4156	58.9824	3.46044	3.88704	3.32788	4.23985	5.58088	5.85321	5.28055	5.30068
ASMM10P016470	0.000375347	0.0113112	3.42244	down	noncoding	ENSMUST00000130070	Prkd3	Ensembl	3508	chr17	-	79010126	79020777		chr17:79010267-79012623	GGTTCTGAAATAATTATTTGAGTGGCACTTGAGTGATTATTTCGAACCTCCAAAGAAAGA	75292	exon sense-overlapping	NM_029239	Prkd3	protein kinase D3	-	78949404	79020816	12.6331	53.081	3.7288	5.50383	12.6379	12.7326	6.33023	18.8316	50.3198	56.6064	46.4156	58.9824	3.46044	3.88704	3.32788	4.23985	5.58088	5.85321	5.28055	5.30068
ASMM10P046352	0.00796576	0.0982188	2.42179	down	noncoding	uc007ibs.1	2810442I21Rik	UCSC_knowngene	941	chr11	-	16935158	16951118	ENSMUST00000130392	chr11:16935172-16935321	GTCAGATAAGAGAGATGGAAACCCCAGTAGGAAAAACCCATTAAAGTAACTAAAATGTGG		bidirectional	NM_176982	Fbxo48	F-box protein 48	+	16951409	16954772	8.96199	28.4273	3.30764	4.58372	11.5521	8.48424	9.87387	5.9377	32.0776	27.0508	19.1613	35.4196	3.29194	3.31953	3.93683	2.68227	4.93762	4.80412	4.01612	4.577
ASMM10P036229	0.00300518	0.0494093	2.89296	down	noncoding	uc009hfe.1	AK086712	UCSC_knowngene	3054	chr7	-	62094505	62209530		chr7:62094519-62094678	GTGTCTAATGGCGCAGTCCAGCCAGGAGAGATACTTCTGATCTAAGGTAAGAAAAATAGC		intergenic							16.7147	59.4014	4.12839	5.66093	25.0033	17.5002	6.29403	18.0615	57.7564	61.6733	49.5352	68.6405	4.68829	4.32223	3.32017	4.18285	5.78004	5.97471	5.3723	5.51668
ASMM10P018082	0.00401296	0.0610168	2.01899	down	noncoding	ENSMUST00000180530	A330094K24Rik	Ensembl	1027	chr18	-	77729680	77733470		chr18:77729694-77730478	GTTCTAAAGTTTCTGGAGAAAATTAGAAGGATTGCAAGTAAAGTTGGGTAGTGCTCTATG	77093	intergenic							21.2529	55.2252	4.53193	5.54556	18.1354	18.7001	15.327	32.8491	63.1744	45.1988	47.7265	64.8012	4.13396	4.41619	4.55398	5.02359	5.89955	5.52806	5.31822	5.43644
ASMM10P023265	2.69928e-08	2.1459e-05	4.71176	down	noncoding	TCONS_00017317	TCONS_00017317	Alexander et al 2013	110	chr2	+	92041877	92042270	TCONS_00017318	chr2:92041891+92041951	TAGTCGTCTGAGAGGAGGGAGCCCCGACTGAGAAAATGCCTCCGTAAGATCAGGATATAG		intergenic							5.62925	29.3361	2.41	4.64627	7.51699	5	5	5	26.8461	25.3063	28.2321	36.9601	2.55669	2.34925	2.399	2.33505	4.68111	4.71303	4.55937	4.63154
ASMM10P001733	0.00757502	0.0951579	2.73822	down	noncoding	ENSMUST00000133237	Nlrp5	Ensembl	3371	chr7	+	23404101	23441922		chr7:23435839+23437888	TTTGGATCTTGGTTGGGGGCATGTAAGTTGACTTCCAATTGCTGTGAGGCATTGTCATTG	23968	exon sense-overlapping	NM_001039143	Nlrp5	NLR family, pyrin domain containing 5	+	23385896	23441921	7.36388	24.6139	2.83021	4.28345	7.34617	6.50479	5	10.6046	28.6268	10.6259	21.9014	37.3014	2.52808	2.96243	2.399	3.43134	4.77457	3.51313	4.20145	4.64464
ASMM10P001733	0.00757502	0.0951579	2.73822	down	noncoding	ENSMUST00000133237	Nlrp5	Ensembl	3371	chr7	+	23404101	23441922		chr7:23435839+23437888	TTTGGATCTTGGTTGGGGGCATGTAAGTTGACTTCCAATTGCTGTGAGGCATTGTCATTG	23968	exon sense-overlapping	NM_011860	Nlrp5	NLR family, pyrin domain containing 5	+	23385896	23441921	7.36388	24.6139	2.83021	4.28345	7.34617	6.50479	5	10.6046	28.6268	10.6259	21.9014	37.3014	2.52808	2.96243	2.399	3.43134	4.77457	3.51313	4.20145	4.64464
ASMM10P057016	0.000992377	0.0230375	2.4047	down	noncoding	uc009gpo.1	AK017368	UCSC_knowngene	795	chr7	+	44484516	44485413		chr7:44484992+44485089	GACACAGCGGGTGCCCCATCTTCTTCAGGCATCAGCAATGAAAGACCTCGGCTGACTTCA		intergenic							17.0092	53.4353	4.20048	5.46633	21.0749	19.4153	7.94971	19.597	46.6515	37.7321	50.464	78.8935	4.39701	4.46931	3.64131	4.29428	5.47483	5.27198	5.39727	5.72125
ASMM10P016527	0.000108076	0.00491197	2.88375	down	noncoding	AK135560	AK135560	Genbank	1144	chr17	-	86165466	86167477		chr17:86165497-86165727	GAGTTGGAATCGGAAAATCATAGACATGATCCCTTCTTTTTTGGCATACTAAACAAGAAA		bidirectional	NM_011104	Prkce	protein kinase C, epsilon	+	86167784	86657919	205.08	831.393	7.92433	9.45228	205.365	210.215	191.232	213.51	855.394	863.209	755.829	851.141	7.91236	7.90038	8.18032	7.70425	9.67428	9.6963	9.31143	9.12708
ASMM10P003761	0.000329436	0.0103188	4.54253	down	noncoding	uc008gfm.1	AK197973	UCSC_knowngene	152	chr19	-	5844338	5844633	ENSMUST00000174829	chr19:5844386-5844577	ACGGCATTTTGTGTTCACCATGGCAAGCAGATGGCACCAGGAGATATGGAGCCCCTGCCA		intergenic							14.3402	86.3102	4.00208	6.18558	18.5341	10.571	17.2386	11.0168	84.4481	77.8989	71.0138	111.88	4.17418	3.63163	4.71521	3.48731	6.32305	6.3079	5.88721	6.22415
ASMM10P003858	0.000626669	0.016324	2.51413	down	noncoding	ENSMUST00000177521	Tcl1	Ensembl	761	chr12	-	105217593	105222696		chr12:105218464-105218631	CAAGGACCGAGGTTAGAAAGATAGAAGAAGCCATCATCTAAGGTCTTAGCCAAACCCCTT	21432	exon sense-overlapping	NM_009337	Tcl1	T cell lymphoma breakpoint 1	-	105216754	105222737	8.62864	29.1592	3.25667	4.58673	10.8078	7.82354	6.85658	9.02661	34.2063	16.4106	26.5294	39.4905	3.16384	3.21131	3.43945	3.21206	5.03571	4.11752	4.46825	4.72543
ASMM10P016652	0.036425	0.245109	2.1427	down	noncoding	ENSMUST00000161890	Airn	Ensembl	1375	chr17	+	12815930	12830335		chr17:12830264+12830335	GTATACTGTTAATTCTTAAAGTAATTTCATTCTTCCTAATCCATTATTAAAATATTTTTT	104103	intergenic							10.7198	31.0357	3.47298	4.57241	8.30169	12.5057	6.47235	15.5994	14.753	24.0317	28.3169	57.041	2.70343	3.86294	3.35845	3.9671	3.83226	4.64307	4.5625	5.25181
mouselincRNA0172-_P1	0.00562097	0.0769674	2.37549	down	noncoding	mouselincRNA0172-	mouselincRNA0172	lincRNA	10597	chr10	-	60915706	60926303		chr10:60915727-60915786	TCTTTTTGCCCAGCGAAAGAAAGAACATCAGTTAGGGTAAGCTATGGGCTTAGAAAGGCA		intergenic							6.83165	17.3108	2.62338	3.8716	12.3266	5	5	5	18.5023	11.9761	14.2105	24.5544	3.4102	2.34925	2.399	2.33505	4.14968	3.68352	3.59183	4.06138
ASMM10P042774	0.00328532	0.0525369	2.02028	down	noncoding	uc029wyp.1	AK196096	UCSC_knowngene	372	chr9	+	45929358	45929730	NM_008794, uc009pgq.1	chr9:45929575+45929722	GCCTTCTCCCCTTCCCATCTTCTGAGCTAATTGTTAATATGAATTTTTTAATGCTTAAGA		exon sense-overlapping	NM_008794	Pcsk7	proprotein convertase subtilisin/kexin type 7	+	45906568	45929722	491.601	1525.16	9.17189	10.1864	571.856	470.366	370.223	553.96	1156.11	883.133	1454.58	2606.81	9.39689	9.05479	9.15496	9.08091	10.0992	9.72419	10.2254	10.697
ASMM10P042774	0.00328532	0.0525369	2.02028	down	noncoding	uc029wyp.1	AK196096	UCSC_knowngene	372	chr9	+	45929358	45929730	NM_008794, uc009pgq.1	chr9:45929575+45929722	GCCTTCTCCCCTTCCCATCTTCTGAGCTAATTGTTAATATGAATTTTTTAATGCTTAAGA		natural antisense	NM_011526	Tagln	transgelin	-	45929627	45936058	491.601	1525.16	9.17189	10.1864	571.856	470.366	370.223	553.96	1156.11	883.133	1454.58	2606.81	9.39689	9.05479	9.15496	9.08091	10.0992	9.72419	10.2254	10.697
ASMM10P043101	9.78526e-06	0.000902569	13.1823	down	noncoding	NR_040401	C920006O11Rik	RefSeq	1447	chr9	+	78175913	78178882		chr9:78178778+78178882	GACTTCACCATCTATGGATGCTTCGCTTTTGATGTGTTTGCCTGTTTATAATCTATTTTA	320295	intergenic							15.9334	269.765	4.07052	7.79105	16.339	22.7972	7.17334	17.4239	187.488	249.397	276.21	365.965	3.94551	4.70842	3.49841	4.12974	7.4671	7.93278	7.8481	7.91622
ASMM10P021549	1.25355e-05	0.00106776	3.56177	down	noncoding	NR_024097	Gm14057	RefSeq	2136	chr2	-	130801965	130804101		chr2:130802857-130803500	TCCAACAAAGTGAAAGAATTCGAATTCGGTGTGTTCGTCATTACAGTGAGCCATACTGCA	100043766	intron sense-overlapping	NM_029432	4930402H24Rik	RIKEN cDNA 4930402H24 gene	-	130707852	130840110	5	21.1434	2.35128	4.18387	5	5	5	5	18.8681	22.4276	17.3085	25.9694	2.3218	2.34925	2.399	2.33505	4.17503	4.54912	3.87039	4.14095
ASMM10P023523	7.0955e-05	0.00366747	12.2611	down	noncoding	ENSMUST00000152254	A530058N18Rik	Ensembl	1211	chr2	+	114013712	114032105	NR_028423	chr2:114032045+114032105	GAAAATGTAGATGGGATCTGAAGGCCAGCCTTCTATTATACTATTAAATTGTAGTGCAGG	320846	bidirectional	NM_010290	Gjd2	gap junction protein, delta 2	-	114009600	114013619	10.7987	147.31	3.32114	6.93715	10.4088	14.8652	5	12.9206	118.436	123.84	143.54	203.422	3.09055	4.09466	2.399	3.70035	6.81038	6.95152	6.90165	7.08505
ASMM10P045825	2.92991e-06	0.000439299	5.48606	down	noncoding	AK139938	AK139938	Genbank	3451	chrX	+	157528265	157531713	AK144570, TCONS_00036126	chrX:157531503+157531713	TTAGTCTGGAAGCTGTTTGACTATCTCTGGGAGGTATGTCTGATTGCATGAGGGTTGAGT		intergenic							10.1509	70.7719	3.45333	5.9091	14.0998	10.2335	5.2831	10.9872	65.4442	65.5285	64.3778	87.737	3.66732	3.58646	3.07762	3.4819	5.94789	6.06336	5.74299	5.88215
ASMM10P032685	0.0160231	0.151819	2.32903	down	noncoding	uc029vqc.1	DQ687904	UCSC_knowngene	60	chr5	+	143764986	143765046	ENSMUST00000180951	chr5:143764986+143765046	TGCCAGCACACAGAAAAGAACGTGATAAAACATTCATAGAAAAGGCATTAGGACCGAGGA		intergenic							7.58219	17.9559	2.72724	3.94698	15.3288	5	5	5	16.3392	13.7054	18.35	23.429	3.82567	2.34925	2.399	2.33505	3.97615	3.86468	3.95614	3.99092
ASMM10P030202	0.00376823	0.0580892	2.08683	down	noncoding	ENSMUST00000144995	Smarcd3	Ensembl	3774	chr5	-	24590817	24601976		chr5:24590831-24592621	GCTTGGCAGAAGGAAGCAGATCTCAAAATACACAGTTCAATACACTTTCAATCCCGCGCT	66993	exon sense-overlapping	NM_025891	Smarcd3	SWI/SNF related, matrix associated, actin dependent regulator of chromatin, subfamily d, member 3	-	24592621	24602002	6.6462	14.7942	2.63089	3.6922	7.27901	5	5	9.30577	13.5149	14.5964	13.5488	17.5166	2.51884	2.34925	2.399	3.25645	3.7081	3.95162	3.52462	3.58447
ASMM10P030202	0.00376823	0.0580892	2.08683	down	noncoding	ENSMUST00000144995	Smarcd3	Ensembl	3774	chr5	-	24590817	24601976		chr5:24590831-24592621	GCTTGGCAGAAGGAAGCAGATCTCAAAATACACAGTTCAATACACTTTCAATCCCGCGCT	66993	natural antisense	NM_133913	Chpf2	chondroitin polymerizing factor 2	+	24586749	24592486	6.6462	14.7942	2.63089	3.6922	7.27901	5	5	9.30577	13.5149	14.5964	13.5488	17.5166	2.51884	2.34925	2.399	3.25645	3.7081	3.95162	3.52462	3.58447
ASMM10P015304	0.0169244	0.15637	3.167	down	noncoding	AK084368	AK084368	Genbank	1264	chr16	+	72220451	72221715		chr16:72221655+72221715	CACAAGAGGTTGAAAGAGAAGAGGAGTAATTTTCATACAATTTCTCACGTTTGAAGTTCT		intergenic							15.4424	54.8641	3.82161	5.48473	23.9324	15.3706	5	17.4667	49.3791	36.8667	46.7309	86.4798	4.61367	4.14065	2.399	4.13311	5.55364	5.23657	5.28984	5.85885
ASMM10P020672	0.0236464	0.192293	2.06771	down	noncoding	ENSMUST00000176431	Ifih1	Ensembl	2904	chr2	-	62608249	62646255		chr2:62608268-62609184	TGCCATGCTTTCTTGTCTTAACTTTTACAATTACTCCTCATTAAAGTGTGATGCATGGGA	71586	exon sense-overlapping	NM_001164477	Ifih1	interferon induced with helicase C domain 1	-	62595792	62646255	17.2771	43.5239	4.16097	5.20901	16.7348	8.65607	13.7289	29.9888	49.1098	35.658	39.6258	49.7019	3.99038	3.34951	4.40743	4.89658	5.54635	5.18565	5.05044	5.05359
ASMM10P020672	0.0236464	0.192293	2.06771	down	noncoding	ENSMUST00000176431	Ifih1	Ensembl	2904	chr2	-	62608249	62646255		chr2:62608268-62609184	TGCCATGCTTTCTTGTCTTAACTTTTACAATTACTCCTCATTAAAGTGTGATGCATGGGA	71586	exon sense-overlapping	NM_027835	Ifih1	interferon induced with helicase C domain 1	-	62595792	62646255	17.2771	43.5239	4.16097	5.20901	16.7348	8.65607	13.7289	29.9888	49.1098	35.658	39.6258	49.7019	3.99038	3.34951	4.40743	4.89658	5.54635	5.18565	5.05044	5.05359
ASMM10P044607	0.00779801	0.0970827	2.31465	down	noncoding	ENSMUST00000117825	Gm4919	Ensembl	604	chrX	-	151761942	151762658		chrX:151762059-151762504	TGACTTCTTGGAAAGTCACTTCCTGGATAAGGAGGTGAAGCTTATCAAGATGGGCAACCA	237116	intergenic							36.8766	107.807	5.28206	6.49285	40.1351	48.5721	13.9352	44.8641	83.8953	83.7183	126.439	137.174	5.45227	5.78646	4.42648	5.46302	6.3096	6.40857	6.72652	6.52671
ASMM10P043475	0.000874292	0.0210929	2.38885	down	noncoding	AK138379	AK138379	Genbank	1399	chr9	+	119351930	119353327		chr9:119353193+119353327	TTAGCAGCCTGTTTGTTTTCTAATGAGAGCCAGACAGTGGAGATTCATGTGTGAGAGGAG		intergenic							6.39169	16.5918	2.58979	3.84611	7.35119	5	5	8.21557	15.6288	16.1517	13.6082	20.9787	2.52885	2.34925	2.399	3.08206	3.91501	4.09667	3.53152	3.84124
ASMM10P049684	8.029e-06	0.000828538	4.24874	down	noncoding	NR_015489	2900041M22Rik	RefSeq	1344	chr11	+	117611246	117613417		chr11:117613268+117613417	TAACTCCAGCATTCAAGAGACTAAAGCAAGGGCTGAAAGATGGCTCCATAAGTAAAGCCT	78403	intergenic							5.74673	27.2893	2.43094	4.51798	7.98692	5	5	5	20.1069	27.1036	24.1123	37.8345	2.64047	2.34925	2.399	2.33505	4.26689	4.80757	4.33227	4.6652
ASMM10P051875	0.000143857	0.00588649	2.66806	down	noncoding	ENSMUST00000161539	Dnm3	Ensembl	3842	chr1	-	162016452	162134752		chr1:162016570-162019827	CCCCAGAGAGTTCATAGGACTCAAAGATTTAATTAGCGTTGTTCATTTGATCATTAGAAA	103967	exon sense-overlapping	NM_001038619	Dnm3	dynamin 3	-	161987301	162478030	87.7477	315.631	6.64051	8.0563	102.599	105.524	55.7777	87.0904	284.592	309.638	327.785	340.508	6.87284	6.8954	6.37851	6.41527	8.07739	8.23849	8.09477	7.81456
ASMM10P051875	0.000143857	0.00588649	2.66806	down	noncoding	ENSMUST00000161539	Dnm3	Ensembl	3842	chr1	-	162016452	162134752		chr1:162016570-162019827	CCCCAGAGAGTTCATAGGACTCAAAGATTTAATTAGCGTTGTTCATTTGATCATTAGAAA	103967	exon sense-overlapping	NM_172646	Dnm3	dynamin 3	-	161990222	162478034	87.7477	315.631	6.64051	8.0563	102.599	105.524	55.7777	87.0904	284.592	309.638	327.785	340.508	6.87284	6.8954	6.37851	6.41527	8.07739	8.23849	8.09477	7.81456
ASMM10P035340	0.000253844	0.00856147	2.40691	down	noncoding	ENSMUST00000147862	Fgfr1op2	Ensembl	1894	chr6	+	146577941	146587308		chr6:146587234+146587308	AAGTTCCATGACAACCAGGGGTACAAAGAGGAAAACTGTTTTTCTCTGTCTCTTAAAAAA	67529	exon sense-overlapping	NM_026218	Fgfr1op2	FGFR1 oncogene partner 2	+	146577910	146599198	160.989	537.573	7.55072	8.8179	157.23	206.661	128.642	151.424	508.257	532.788	530.578	578.667	7.50454	7.87544	7.59564	7.22724	8.91115	9.013	8.78231	8.56513
ASMM10P051209	6.66506e-05	0.0035102	3.36445	down	noncoding	ENSMUST00000138456	Eml1	Ensembl	2984	chr12	+	108370956	108508538		chr12:108508478+108508538	AATAAAAAGATTTAGCTCCTAGATTGCAGACAGTAAAAGCTGTTTGGCTCAATAGCTTCT	68519	exon sense-overlapping	NM_001043335	Eml1	echinoderm microtubule associated protein like 1	+	108422815	108539564	8.01361	35.5523	3.13758	4.88795	8.54798	6.84289	6.99077	9.67278	30.527	24.6716	35.8034	51.2074	2.75154	3.02708	3.46352	3.30817	4.86974	4.67701	4.90615	5.0989
ASMM10P051209	6.66506e-05	0.0035102	3.36445	down	noncoding	ENSMUST00000138456	Eml1	Ensembl	2984	chr12	+	108370956	108508538		chr12:108508478+108508538	AATAAAAAGATTTAGCTCCTAGATTGCAGACAGTAAAAGCTGTTTGGCTCAATAGCTTCT	68519	exon sense-overlapping	NM_001043336	Eml1	echinoderm microtubule associated protein like 1	+	108410654	108539564	8.01361	35.5523	3.13758	4.88795	8.54798	6.84289	6.99077	9.67278	30.527	24.6716	35.8034	51.2074	2.75154	3.02708	3.46352	3.30817	4.86974	4.67701	4.90615	5.0989
ASMM10P016972	0.0025145	0.0439116	2.87597	down	noncoding	ENSMUST00000149552	Gm16758	Ensembl	3848	chr17	+	29890083	29897067		chr17:29897003+29897067	GCTGTATTTGTTTTTGTGTTATGTGTGTGTAAATAAATGTACTACATGCACACTTGGTGC	102640752	intergenic							12.4257	43.4012	3.69458	5.21863	10.1305	10.9216	8.53694	20.1137	40.477	45.5508	46.2796	41.2972	3.04139	3.66959	3.7373	4.33003	5.26905	5.54031	5.27549	4.78964
ASMM10P041353	0.000156652	0.0062523	2.46786	down	noncoding	AK146883	AK146883	Genbank	1790	chr9	-	35397900	35399690		chr9:35397914-35399690	ATTGCACTTCAGCTTGGAGAAAGGTTAGAAGAATAGTTCAGAGAAAGAAAGAATTTTTGC		intergenic							73.9695	244.491	6.3793	7.68257	94.3893	61.5034	47.6841	92.3011	227.66	211.405	252.27	286.629	6.74809	6.11588	6.15446	6.49878	7.75911	7.69769	7.7053	7.56817
ASMM10P037867	0.00656607	0.086041	2.03722	down	noncoding	ENSMUST00000137742	2410002F23Rik	Ensembl	2752	chr7	+	44246725	44262720		chr7:44262626+44262720	AAATCCCTTTCCAATAGAAGTGTCCAGAACCCCAAAATAGAGGAGATCTGTTAGCACACG	668661	exon sense-overlapping	NM_025880	2410002F23Rik	RIKEN cDNA 2410002F23 gene	+	44246721	44252319	6.58765	14.0834	2.58511	3.61171	11.3506	5	5	5	10.7152	13.6207	15.8635	16.1344	3.25712	2.34925	2.399	2.33505	3.36576	3.85768	3.74881	3.47457
ASMM10P011787	4.67517e-05	0.00271014	3.5576	down	noncoding	uc007tcs.1	AK047145	UCSC_knowngene	690	chr14	+	42483335	42519980		chr14:42519915+42519980	TGAAAAATAAGTGTGTATCAGTGTCTGAATCTAACATTAAACAGAGGCCTTCTAGGGAGC		intergenic							48.2897	235.122	5.79662	7.62752	48.5774	55.7878	36.4484	52.3453	281.829	210.694	193.406	254.561	5.74626	5.97846	5.7741	5.68764	8.06647	7.6922	7.34791	7.40351
ASMM10P011754	0.00471637	0.0680364	2.26671	down	noncoding	NR_027380	Gm3219	RefSeq	632	chr14	+	34345054	34345658		chr14:34345238+34345658	AATAAAAGCATGGAAGTTTTTTCAGATTAGAAGTTCTCTATGGGGACGCCCCAGCCCAGC	100041231	intergenic							23.0587	69.6436	4.63601	5.81661	25.0016	17.6876	13.1653	36.3802	70.0134	37.9178	69.1859	101.458	4.68812	4.33943	4.34746	5.16902	6.05193	5.27851	5.85216	6.08382
ASMM10P026597	0.000176353	0.006695	7.13027	down	noncoding	ENSMUST00000136170	Gm16233	Ensembl	1623	chr3	+	144947560	144954878		chr3:144954750+144954878	CTAGCTGATAGGTTTTCAGCATCTATTGGTTGCTAGGTTTTGATTAGGAAAGAATTGTGT	100504497	natural antisense	NM_207208	Clca6	chloride channel calcium activated 6	-	144952485	144975045	5	50.3959	2.35128	5.18523	5	5	5	5	24.8371	26.5259	46.3309	103.89	2.3218	2.34925	2.399	2.33505	4.56865	4.77614	5.27772	6.11843
ASMM10P018542	0.000879909	0.0211064	2.06625	down	noncoding	AK034468	AK034468	Genbank	2684	chr18	+	57405414	57416150		chr18:57416086+57416150	GGAAATAACTACATGCCCTCTTCATGCATCCATCAACAAGTTGAACTTACTAAAATAAAG		intergenic							371.126	1085.41	8.7706	9.81761	410.671	412.851	281.933	379.05	1151.2	1129.86	921.668	1138.91	8.90583	8.88229	8.76181	8.53246	10.0923	10.0558	9.58999	9.5324
ASMM10P015571	0.00112936	0.0253483	2.46212	down	noncoding	AK015342	AK015342	Genbank	1466	chr17	-	13253997	13255513		chr17:13254011-13255409	ACGTCACCATGCCGTTAAATTTCTGAAACAGCCAGATAAATAAACCTCTATTGTTCTCAT		intergenic							5.38227	16.4614	2.50581	3.80571	5	6.52907	5	5	12.8284	16.9467	12.8475	23.2231	2.3218	2.96738	2.399	2.33505	3.6269	4.1612	3.45577	3.97897
ASMM10P034653	0.00167967	0.0335031	2.62425	down	noncoding	uc009chx.1	Polr1a	UCSC_knowngene	4588	chr6	+	71961523	71984935		chr6:71984753+71984935	TGCTGTCTAGTACTTCTATAACTGCAAAGCTTCATGACACCAATCTTGAGTTAAAAGAAA	20019	exon sense-overlapping	NM_009088	Polr1a	polymerase (RNA) I polypeptide A	+	71909052	71979360	17.8322	62.5572	4.33294	5.72485	17.4843	14.3369	19.9562	19.5515	66.8752	48.3657	75.0423	59.9454	4.06748	4.04902	4.92428	4.29101	5.98033	5.62546	5.97115	5.32247
humanlincRNA0635+_P1	0.0393694	0.255053	2.31505	down	noncoding	humanlincRNA0635+	humanlincRNA0635	lincRNA	3815	chr14	+	98329465	98333280		chr14:98333221+98333280	TATCTGAGGACAAGTAGCATAGAGAAGAAGAAGGAATTTTGCTCACGAAAAGCCAGTTAG		intergenic							222.071	631.019	7.80958	9.02062	395.445	256.77	83.1262	152.943	725.605	489.836	526.999	781.634	8.85607	8.19454	6.94759	7.2401	9.42579	8.8829	8.77221	9.0016
ASMM10P018663	0.00326264	0.052319	3.28472	down	noncoding	AK028578	AK028578	Genbank	3285	chr18	+	73703925	73707209		chr18:73707066+73707209	ACACAAAAGCATGCCATGAATTCTAGAGGGACAAAGAAAGGGCATGTGAGAACAGTTGAA		bidirectional	NM_008540	Smad4	SMAD family member 4	-	73639012	73703741	6.97765	24.8224	2.6916	4.40737	12.7964	5	5	5.11421	32.2805	24.6132	21.2267	21.1691	3.48507	2.34925	2.399	2.53307	4.94563	4.67299	4.15653	3.85433
ASMM10P039246	2.85248e-06	0.000435074	4.45566	down	noncoding	AK142895	AK142895	Genbank	5412	chr8	-	32500630	32506042		chr8:32500658-32506042	CACACATCACTTTAACTTTCTAATTTAGGATATGAGCAGCCTCACAAACATTCTTGGTTA		intergenic							36.3084	227.414	5.39738	7.55302	41.7693	32.1409	33.3208	38.0026	193.965	172.425	222.255	321.01	5.51472	5.19903	5.64685	5.22892	7.52007	7.41358	7.54246	7.73598
ASMM10P028713	8.3065e-05	0.00407873	10.6619	down	noncoding	AK052053	AK052053	Genbank	3875	chr4	+	42687398	42691273		chr4:42691210+42691273	CTGAAGTCTCTCTGCCCATACCCGTGTGTAGGTTGAGGTTTCAGATGGAATTAAATTTAG		intergenic							9.61616	133.02	3.34509	6.75948	6.02982	13.4199	6.62173	12.3932	114.51	91.2589	119.621	206.689	2.38288	3.96125	3.3912	3.64503	6.76703	6.52259	6.64163	7.10667
ASMM10P053787	0.00993945	0.112737	2.02229	down	noncoding	ENSMUST00000159153	Gas5	Ensembl	872	chr1	+	161035185	161038478	ENSMUST00000159404, ENSMUST00000163081, NR_002840	chr1:161037328+161037388	GTTTGGTATTTACTATATGAATTAAGGTACTGTTAGTGATGATCAATAAAGTTAAACAGA	14455	bidirectional	NM_173424	Zbtb37	zinc finger and BTB domain containing 37	-	161017755	161034259	72.6734	189.37	6.30724	7.32323	80.3889	74.5802	34.4678	101.257	175.204	204.944	208.148	169.186	6.50935	6.39164	5.69583	6.63214	7.36325	7.65412	7.44718	6.82837
ASMM10P055721	0.00201119	0.0376684	2.37504	down	noncoding	TCONS_00025054	XLOC_018532	Alexander et al 2013	365	chr5	+	109866692	109880504		chr5:109880423+109880483	TAAAAGTTCCAGAAGACATGGAAGGTAATTTTTATGTGCAAATTGGTATGAATATGCCTC		intergenic							51.3724	165.934	5.82599	7.07395	74.2594	41.7715	29.1302	60.3285	134.869	112.584	162.089	254.196	6.38328	5.57326	5.46258	5.88485	6.99431	6.8158	7.0837	7.40197
ASMM10P043652	3.75373e-06	0.000513677	4.39168	down	noncoding	TCONS_00036126	XLOC_026912	Alexander et al 2013	1091	chrX	-	9329003	9332617		chrX:9329017-9329925	TAGCTGGAGTGGAGAAAAACACTTGTAACAAGAGAGGCTGGGGGATTTGAAGTAAGTAGC		intergenic							75.8712	453.524	6.43624	8.57101	75.0779	86.1557	51.3269	90.9242	438.746	465.821	418.331	491.198	6.40183	6.6042	6.26239	6.47654	8.70231	8.81153	8.44651	8.32369
ASMM10P023135	0.00160476	0.0327125	2.79827	down	noncoding	ENSMUST00000136578	Gm13715	Ensembl	411	chr2	+	85233674	85243678		chr2:85243613+85243678	CTATAAACACGGTTCCTTGAAGTACATGATTGTGTTTGGAAATAAAGCTTTCTGATGCAA	102640825	intergenic							10.252	34.5752	3.40389	4.88843	9.85936	15.1315	5.15866	10.8584	35.8758	29.6344	32.7879	40.0028	2.99151	4.11776	3.04124	3.46507	5.09751	4.93528	4.77743	4.74349
ASMM10P052141	0.000456912	0.0131293	2.372	down	noncoding	uc007dhm.1	Gorab	UCSC_knowngene	2651	chr1	-	163384908	163403641		chr1:163393640-163393726	GCTGGCTTATATTTCAAGCATAATAAAGATACAACTCACAGGCTGGCTTATATTTCAAGA	98376	exon sense-overlapping	NM_178883	Gorab	golgin, RAB6-interacting	-	163384908	163403641	5	14.198	2.35128	3.59738	5	5	5	5	16.8487	10.6642	10.4048	18.8745	2.3218	2.34925	2.399	2.33505	4.02139	3.51826	3.15834	3.69153
ASMM10P014705	1e-12	1.7e-08	27.9436	down	noncoding	AK043180	AK043180	Genbank	829	chr16	-	91222099	91222926		chr16:91222113-91222926	TAAAACAGTGCATCTGTGGGCAAGGATCTATTGGTGTATTCAATAAACAGGTCATTTCTG		intergenic							5	169.453	2.35128	7.15572	5	5	5	5	155.474	144.702	168.58	209.054	2.3218	2.34925	2.399	2.33505	7.19729	7.16715	7.13539	7.12307
ASMM10P024952	7.4e-12	5.2e-08	72.4938	down	noncoding	NR_015498	1500004A13Rik	RefSeq	3629	chr3	-	88822009	88832487		chr3:88822023-88825131	ACCTCTGCATATGTCATCGCAAGGACTCACCTACAAATTAATGAATGGCATAAAACATTT	319830	intergenic							5	445.552	2.35128	8.53106	5	5	5	5	376.998	416.252	437.616	551.341	2.3218	2.34925	2.399	2.33505	8.47833	8.64761	8.50582	8.49249
ASMM10P044664	1.11236e-06	0.00022927	5.48661	down	noncoding	ENSMUST00000130794	Gm15169	Ensembl	2335	chrX	-	157757426	157798019		chrX:157757440-157759218	AGAAAGGCAGGGCAAATTATGGAAACCCAGAAATGTCCACCCATAGATATTCGAATGGTG		intergenic							5	33.5164	2.35128	4.80719	5	5	5	5	34.5702	21.1124	33.5348	44.8483	2.3218	2.34925	2.399	2.33505	5.04865	4.46682	4.81074	4.90255
ASMM10P000888	0.0289274	0.215521	2.45542	down	noncoding	ENSMUST00000116160	Gm15108	Ensembl	803	chrX	+	148055248	148056743		chrX:148055478+148056196	TAGAACTAATAGCTCTACAGATAGACCACACCATGACCTCTTCAGACCACTTCATAACTA		intergenic							10.752	33.7579	3.49253	4.7885	17.3144	11.4892	9.20445	5	43.0292	17.7614	32.7193	41.5219	4.05091	3.74577	3.83837	2.33505	5.35405	4.22788	4.77411	4.79794
ASMM10P049171	0.000113318	0.00501814	6.10635	down	noncoding	NR_038058	C030037D09Rik	RefSeq	1056	chr11	+	88718642	88728572		chr11:88728381+88728572	TCTATACGTTGTACCTTGGGACCTTTCAACATTCTCTATGGTCATTCTGAACACCCGCAC	193280	bidirectional	NM_001201341	Msi2	musashi RNA-binding protein 2	-	88685953	88718267	9.46492	72.66	3.31859	5.9289	9.31129	5.58334	8.46904	14.496	64.394	53.2203	88.0311	84.9947	2.8946	2.78882	3.72651	3.86442	5.92452	5.76004	6.19977	5.83126
ASMM10P049171	0.000113318	0.00501814	6.10635	down	noncoding	NR_038058	C030037D09Rik	RefSeq	1056	chr11	+	88718642	88728572		chr11:88728381+88728572	TCTATACGTTGTACCTTGGGACCTTTCAACATTCTCTATGGTCATTCTGAACACCCGCAC	193280	bidirectional	NM_054043	Msi2	musashi RNA-binding protein 2	-	88339381	88718229	9.46492	72.66	3.31859	5.9289	9.31129	5.58334	8.46904	14.496	64.394	53.2203	88.0311	84.9947	2.8946	2.78882	3.72651	3.86442	5.92452	5.76004	6.19977	5.83126
ASMM10P018801	0.000262497	0.00878235	2.51506	down	noncoding	ENSMUST00000143677	Tmem151a	Ensembl	633	chr19	-	5070858	5072132		chr19:5070873-5071034	TCAGAGACCCTCACCTCAAGACCTTCCCCCAGATTTTTGTTGCATTTTAATAAAGTGGGG	381199	intergenic							22.7717	76.5731	4.68514	6.01573	22.7967	26.429	15.4253	26.4356	55.7959	83.2283	81.9141	85.3542	4.53092	4.92022	4.56332	4.72609	5.72842	6.4006	6.09542	5.83847
ASMM10P028362	0.013599	0.136239	3.57505	down	noncoding	NR_045643	5930403L14Rik	RefSeq	5694	chr4	-	154630690	154636367		chr4:154630807-154636367	GATTCTGGTGAAGTGAAAGCTTTGCTTATTTTATATCCACTATAACTATTTCTGTCCGTG	320939	intron sense-overlapping	NM_001177995	Prdm16	PR domain containing 16	-	154316124	154636873	115.752	517.352	6.83032	8.66829	66.6487	61.953	89.6023	244.804	620.051	267.354	748.157	433.846	6.23078	6.12847	7.06493	7.89712	9.19826	8.02246	9.29715	8.15527
ASMM10P028362	0.013599	0.136239	3.57505	down	noncoding	NR_045643	5930403L14Rik	RefSeq	5694	chr4	-	154630690	154636367		chr4:154630807-154636367	GATTCTGGTGAAGTGAAAGCTTTGCTTATTTTATATCCACTATAACTATTTCTGTCCGTG	320939	intron sense-overlapping	NM_027504	Prdm16	PR domain containing 16	-	154316124	154636873	115.752	517.352	6.83032	8.66829	66.6487	61.953	89.6023	244.804	620.051	267.354	748.157	433.846	6.23078	6.12847	7.06493	7.89712	9.19826	8.02246	9.29715	8.15527
ASMM10P043524	0.00178909	0.0347556	3.23829	down	noncoding	AK042408	AK042408	Genbank	1531	chr9	+	121857679	121859209		chr9:121859149+121859209	ACTACACAGAGAAGCCCTGGTTCAAAGAACAAAAATGAAATAAAGCTTTCCATACCTTGG		natural antisense	NM_019814	Higd1a	HIG1 domain family, member 1A	-	121848559	121858000	9.29226	34.4656	3.16251	4.85774	14.0796	10.7455	5	7.34393	33.7887	26.6842	29.9303	47.4594	3.66387	3.65074	2.399	2.93643	5.01778	4.78325	4.64431	4.98563
ASMM10P018669	0.0192075	0.169439	3.9997	down	noncoding	NR_045390	D730045A05Rik	RefSeq	1269	chr18	+	74017906	74020088		chr18:74020006+74020088	ACACAGGTAATCTGCTATGATCCTGAGGGCCAATGGTTATTATTTTCAAATACCAAATAA	77855	intronic antisense	NM_172632	Mapk4	mitogen-activated protein kinase 4	-	73928485	74064949	5	37.7522	2.35128	4.35117	5	5	5	5	17.6304	13.0688	11.8179	108.492	2.3218	2.34925	2.399	2.33505	4.08561	3.80056	3.33583	6.18267
ASMM10P058109	1.84085e-06	0.000320135	6.91337	down	noncoding	DV065013	mouselincRNA0834	lincRNA	990	chr19	-	59887508	59887812		chr19:59887549-59887812	ATTAGAGTAACTTGTCTGTGTCCTCATTGTTCTTTGTCTCAAACTGGAGCAGTGGTGTTT		intergenic							5.57421	49.586	2.58041	5.36981	5	5.18086	5	7.11599	37.6431	40.5964	50.6206	69.4839	2.3218	2.70195	2.399	2.89891	5.16655	5.37606	5.40202	5.53459
ASMM10P003880	0.00566199	0.0769979	2.47916	down	noncoding	ENSMUST00000178640	Gm21754	Ensembl	381	chr14	+	44688868	44690788		chr14:44689850+44690767	AGCCAGAAGATCAAAGACCACTATACTAAGCAGCAGCAGAAATGTGGTGTTTTACATTAA	102636509	intergenic							8.64471	28.8002	3.22218	4.53203	7.53941	11.0936	6.43453	9.51128	23.3465	21.3818	20.2979	50.1745	2.56016	3.69425	3.34833	3.28599	4.48364	4.48241	4.09405	5.06804
ASMM10P034474	5.60715e-08	3.7445e-05	66.6439	down	noncoding	AK047380	AK047380	Genbank	2958	chr6	+	50200161	50203119		chr6:50203056+50203119	AGGAACTGATTGTGCTTCGATGATAAGGCTTTGAGACTACTTATTAAATGTGTTCTCTTA		intergenic							5.44519	467.996	2.51752	8.57592	5	6.78077	5	5	355.297	398.938	443.076	674.672	2.3218	3.01424	2.399	2.33505	8.39443	8.5949	8.52079	8.79358
ASMM10P026499	0.0070034	0.0899398	2.65179	down	noncoding	AK079200	AK079200	Genbank	2821	chr3	+	129659070	129661888		chr3:129661828+129661888	GTGTCCCAATGTGCCCAATAGAATTCAAGAACAATTTCCTTTGTGTTCCTTTTGAAATTG		intergenic							9.44763	29.8014	3.19471	4.60168	12.3386	10.3948	5	10.0572	15.9766	29.004	31.4791	42.746	3.4117	3.60872	2.399	3.35943	3.94347	4.9067	4.72069	4.83585
ASMM10P028718	3.80499e-06	0.000516458	41.7014	down	noncoding	AK143879	AK143879	Genbank	3261	chr4	+	42878061	42881320		chr4:42881260+42881320	GACTGTAGCTCAGAATTCCGGACTGAGCCCTGGTAACAAACATCTTTTCAATCATCCTCT		intergenic							7.0134	352.79	2.81454	8.19656	5	11.6119	5	6.44173	277.158	335.556	366.979	431.469	2.3218	3.75908	2.399	2.77827	8.04093	8.34121	8.25672	8.14739
ASMM10P039447	0.000342404	0.0106309	2.01001	down	noncoding	NR_038043	Gm10033	RefSeq	1773	chr8	-	69371024	69395544		chr8:69371041-69371781	GGTCTTCAGCATTCAGTACAGTATGCTATTAAAATAACCTCATCATGTCTCCGTTCACTT	378466	intergenic							158.724	431.365	7.47696	8.48416	145.136	137.74	109.339	242.682	389.083	372.199	415.275	548.905	7.39047	7.27534	7.36013	7.88188	8.527	8.48727	8.43731	8.48507
ASMM10P029905	7.55186e-06	0.000797964	5.99737	down	noncoding	AK042362	AK042362	Genbank	1399	chr4	+	146473313	146474712		chr4:146474570+146474712	TTACACACTCGTTGCCCACTGCTGCAATCTCTACCTAAGTTGATAAGTCCTGCAGAGTAA		intergenic							24.3117	197.104	4.78604	7.37037	25.2053	31.558	19.2272	21.2563	163.733	174.986	229.251	220.445	4.69948	5.17101	4.86795	4.40574	7.26877	7.43077	7.58377	7.19819
ASMM10P025991	0.0116062	0.125172	2.19994	down	noncoding	ENSMUST00000142889	Asic5	Ensembl	716	chr3	+	81982289	81999703		chr3:81999060+81999120	AAACAGTTTTGCTCAAAACATACAATGCACAGACATCACAACACCAAAAATAACAGCAAG	58170	exon sense-overlapping	NM_021370	Asic5	acid-sensing (proton-gated) ion channel family member 5	+	81996921	82021233	11.2027	32.8507	3.60291	4.74038	18.302	10.4018	6.29925	9.80774	45.0221	19.4408	24.7947	42.1452	4.15059	3.61018	3.32147	3.32939	5.4209	4.35337	4.37041	4.81682
ASMM10P013917	0.000891875	0.0213322	2.42581	down	noncoding	AK033073	AK033073	Genbank	1061	chr15	+	98983347	98984407		chr15:98984112+98984407	CAAGCGTCTTAAGTTTTATTGGGGTCGTAAATAAACACGCTGTAAGATGCAAAACTATTT		intergenic							17.5107	56.7457	4.31537	5.59384	18.8269	19.3044	17.1605	14.7509	46.326	59.8974	55.4309	65.3286	4.20186	4.461	4.70946	3.88918	5.46575	5.93395	5.52806	5.4476
ASMM10P026953	8.18894e-06	0.000838738	3.07617	down	noncoding	ENSMUST00000141375	Gm13307	Ensembl	493	chr4	-	41893277	41942092		chr4:41902359-41902425	TGAGCATCTTGTATGTTCCTGATCTGAAGAAAGCTCAGTCTTTCCTTATTGACGGACAAG	102631509	intronic antisense	NM_023052	Ccl21c	chemokine (C-C motif) ligand 21C (leucine)	+	41903612	41904743	5.03471	19.5866	2.43675	4.05789	5	5.13885	5	5	18.5053	13.3341	20.7057	25.8011	2.3218	2.69116	2.399	2.33505	4.15005	3.82848	4.12248	4.13054
ASMM10P051378	0.0011994	0.0263443	2.91616	down	noncoding	uc007pma.1	AK207899	UCSC_knowngene	214	chr13	-	13231766	13231980	NM_011739	chr13:13231805-13231980	GTTCTACAAGTGACTGTGTTTTGTATTACTGCGAAGATATGGAAAATGTAGTGCATTACA		intergenic							2496.89	9883.66	11.4299	12.9739	2590.69	3117.76	1052.55	3226.55	9941.38	9541.51	9666.97	10384.8	11.58	11.7922	10.7114	11.6358	13.1808	13.1047	12.9369	12.6734
ASMM10P038003	5.79131e-07	0.000158502	12.5748	down	noncoding	uc009hds.1	A230056P14Rik	UCSC_knowngene	468	chr7	+	55962530	55973080		chr7:55973020+55973080	TATCATGGAGCAGTCATGTTGTCAGCTTATACAATAAACATCTGCTGTATTATGGGCTGG	320845	bidirectional	NM_001256133	Nipa2	non imprinted in Prader-Willi/Angelman syndrome 2 homolog (human)	-	55931265	55962493	5	79.1399	2.35128	6.00374	5	5	5	5	49.7285	64.1156	79.6574	123.058	2.3218	2.34925	2.399	2.33505	5.5644	6.0308	6.05312	6.36662
ASMM10P038003	5.79131e-07	0.000158502	12.5748	down	noncoding	uc009hds.1	A230056P14Rik	UCSC_knowngene	468	chr7	+	55962530	55973080		chr7:55973020+55973080	TATCATGGAGCAGTCATGTTGTCAGCTTATACAATAAACATCTGCTGTATTATGGGCTGG	320845	bidirectional	NM_023647	Nipa2	non imprinted in Prader-Willi/Angelman syndrome 2 homolog (human)	-	55931265	55962493	5	79.1399	2.35128	6.00374	5	5	5	5	49.7285	64.1156	79.6574	123.058	2.3218	2.34925	2.399	2.33505	5.5644	6.0308	6.05312	6.36662
ASMM10P019180	0.00138789	0.0293302	2.45742	down	noncoding	AK050352	AK050352	Genbank	736	chr19	-	38359427	38360164		chr19:38359444-38360115	TTCTTCCCTATTGGTTAAAAGCAAGTCACAAGTTCAGTTCATAATCAAAAGGACTTCCTG		intergenic							6.27771	18.8575	2.68346	3.98061	9.94432	5	5.16653	5	13.0685	15.0514	19.1644	28.1458	3.00542	2.34925	3.04411	2.33505	3.65989	3.99361	4.01627	4.25265
ASMM10P053788	2.22883e-07	9.2274e-05	5.32366	down	noncoding	ENSMUST00000159404	Gas5	Ensembl	539	chr1	+	161035166	161038246	ENSMUST00000159153, ENSMUST00000160551, ENSMUST00000163081, NR_002840	chr1:161037471+161037531	ACATATTTCTAAACGGAGTGTAATTTCTTACAGGTATTAATGGGTCACCTCAAGTGAAGG	14455	bidirectional	NM_173424	Zbtb37	zinc finger and BTB domain containing 37	-	161017755	161034259	96.9999	707.919	6.79027	9.20269	106.608	102.191	62.8087	116.391	605.386	653.626	723.53	849.132	6.93441	6.84634	6.54269	6.83763	9.15768	9.2907	9.23887	9.12349
ASMM10P022220	0.000112682	0.00500328	3.64666	down	noncoding	AK040011	AK040011	Genbank	1130	chr1	+	137898594	137899729		chr1:137899630+137899729	CCTGCGGGAGGAGGCAAGGCTATAGCTAACATCTAAGTTGTATTTATGGTAAGATTTTTT		intergenic							63.8931	328.906	6.15696	8.02353	52.1483	64.7435	44.347	94.3336	233.335	240.11	294.538	547.64	5.85399	6.19523	6.05498	6.52362	7.79182	7.88508	7.93537	8.48185
ASMM10P021071	0.000931216	0.0220207	3.06123	down	noncoding	ENSMUST00000146633	Gm13778	Ensembl	537	chr2	-	91044091	91053918		chr2:91044123-91044394	GGATACCCAGCTTTTGAGGACATTGTTAGGGTTGTTATCTTGGTTTTGTTTTTAAGATTA	100503288	natural antisense	NM_009023	Rapsn	receptor-associated protein of the synapse	+	91035626	91045729	13.7722	55.7131	3.91483	5.52894	11.7526	11.276	14.0478	18.0124	42.9112	40.4144	65.409	74.1178	3.32296	3.71809	4.43864	4.17962	5.35055	5.36957	5.76541	5.63023
ASMM10P040552	0.0244702	0.195285	2.10838	down	noncoding	TCONS_00032300	XLOC_023770	Alexander et al 2013	752	chr8	+	71154215	71170440	AK133183, TCONS_00032301	chr8:71163982+71164045	TTTTGGAGTTCTGGAGTTTATGTGTGTTCTCGGGGAGAGCCGATACCTAACAGTTGTGAA		intergenic							16.8581	43.9551	4.1075	5.18364	21.4492	25.585	6.17799	14.2203	34.1254	30.6617	47.1544	63.8789	4.4282	4.87423	3.29165	3.83593	5.03243	4.98575	5.30185	5.41452
ASMM10P003759	0.000540095	0.0147706	2.66237	down	noncoding	ENSMUST00000174829	Neat1	Ensembl	1030	chr19	-	5843680	5845259		chr19:5844948-5845206	AGGCTATCCCTGCTGTCTGCTGGCACTTGACGTCCAGGAGGGTGGACTTAGCTTCGCTGG	66961	intergenic							8.59969	30.8896	3.24924	4.66195	9.3433	9.20966	7.25927	8.58652	19.8745	27.0043	29.2163	47.4632	2.9005	3.43561	3.51599	3.14486	4.25034	4.80148	4.61023	4.98575
ASMM10P029559	0.00243321	0.0430086	2.35287	down	noncoding	ENSMUST00000125160	Zmym6	Ensembl	2637	chr4	+	127104033	127107522		chr4:127106182+127106575	TTTAGCCACTAAATGGCCAAGGACCAATCACAATGCTTTAGAAAACGGTACTTAGGCTGT	100177	exon sense-overlapping	NM_177462	Zmym6	zinc finger, MYM-type 6	+	127077382	127124294	10.9334	32.8835	3.56432	4.79874	16.1678	13.188	6.62056	7.75716	35.142	23.9477	30.6938	41.7507	3.9275	3.93673	3.39096	3.00209	5.06916	4.63842	4.68247	4.80491
ASMM10P000889	0.010658	0.117921	2.2392	down	noncoding	ENSMUST00000116185	Gm15125	Ensembl	800	chrX	+	148725881	148727373		chrX:148726131+148726829	AGATAGACCACACCATGACCTAGACCACTTCATAACTACTCATGTAGACCACATTATAAC	100503684	intergenic							6.43264	16.2176	2.55826	3.72125	10.7306	5	5	5	19.5602	8.9047	11.6721	24.7335	3.14973	2.34925	2.399	2.33505	4.2272	3.26807	3.31784	4.07187
ASMM10P053068	1.67767e-06	0.000294828	4.99334	down	noncoding	ENSMUST00000141608	Tbcb	Ensembl	502	chr7	-	30224136	30227061		chr7:30227013-30227061	ACCCCATTCTCACCTTGCCCACAGACACAGTTCGATCCTTCATGAAACGCAGCAAGCTAG	66411	exon sense-overlapping	NM_025548	Tbcb	tubulin folding cofactor B	-	30224130	30232029	97.8236	677.384	6.81651	9.13652	111.349	114.086	71.6322	94.227	581.813	557.277	738.112	832.333	6.99617	7.01328	6.73568	6.52093	9.10125	9.07033	9.276	9.0985
ASMM10P003896	0.000255902	0.00859614	2.46532	down	noncoding	ENSMUST00000179421	4933436C20Rik	Ensembl	768	chr8	-	92326037	92355831		chr8:92326413-92346969	CCAGTAAAGTCACAGGATGTTTCTTGGCTTCAAACCATTTGGATAAGTGATGGCAGCAAG		intergenic							18.2218	60.8536	4.36013	5.66191	22.712	21.7881	12.5223	15.8648	57.7672	42.2739	58.7014	84.6722	4.52451	4.6438	4.27767	3.99455	5.78037	5.42924	5.61275	5.82527
ASMM10P023506	7.37615e-05	0.00374108	2.31312	down	noncoding	ENSMUST00000159399	Gas5	Ensembl	422	chr1	+	161037287	161038532	ENSMUST00000160516, ENSMUST00000160551	chr1:161038396+161038456	ACCATTTAAGTTAAAATTGTAGAAAAGTGTTTAACAGCTACCTTCTGTTGGTTGTTGCAG	14455	intergenic							101.282	316.972	6.85013	8.05997	106.042	107.35	65.3283	126.409	287.068	293.213	354.914	332.692	6.92686	6.91684	6.60319	6.95363	8.09012	8.1617	8.20526	7.78279
ASMM10P039468	0.000176448	0.006695	2.2833	down	noncoding	ENSMUST00000135931	Armc6	Ensembl	1414	chr8	-	70224609	70234449		chr8:70224623-70224899	ATGGGCTTGTTTGTGGCAGCTTGAATTAGGCTAATTAGAAATAGAGCGGGAGTGCAAACG	76813	exon sense-overlapping	NM_133972	Armc6	armadillo repeat containing 6	-	70220192	70234422	22.2819	68.6453	4.67159	5.86271	28.8568	21.6835	17.6347	20.9526	71.7814	59.2154	59.9306	83.6538	4.91773	4.63546	4.74666	4.38651	6.08437	5.91749	5.64204	5.80695
ASMM10P039468	0.000176448	0.006695	2.2833	down	noncoding	ENSMUST00000135931	Armc6	Ensembl	1414	chr8	-	70224609	70234449		chr8:70224623-70224899	ATGGGCTTGTTTGTGGCAGCTTGAATTAGGCTAATTAGAAATAGAGCGGGAGTGCAAACG	76813	natural antisense	NM_001168290	Sugp2	SURP and G patch domain containing 2	+	70234225	70261044	22.2819	68.6453	4.67159	5.86271	28.8568	21.6835	17.6347	20.9526	71.7814	59.2154	59.9306	83.6538	4.91773	4.63546	4.74666	4.38651	6.08437	5.91749	5.64204	5.80695
ASMM10P024951	0.00012488	0.00538253	3.04424	down	noncoding	uc008pwr.2	1500004A13Rik	UCSC_knowngene	3729	chr3	-	88805288	88832487		chr3:88810852-88811002	ATTAAAGACTCGAGTCTTTCACTGCCAATCTCAACCTGGACTTGACACAGTCATCTCCTA	319830	intergenic							7.71173	30.415	3.08445	4.69053	12.4548	5.75517	6.45866	6.17836	24.9622	25.8285	31.8822	38.987	3.43106	2.82243	3.35476	2.72956	4.57589	4.74036	4.73936	4.70653
ASMM10P039610	0.00016233	0.00637672	3.16687	down	noncoding	ENSMUST00000122931	Rnaseh2a	Ensembl	829	chr8	-	84957973	84965961		chr8:84965232-84965316	ACACAGGCAGGCTGCGTCCTGCCTTTGCAATGGTGTGGACTAAACTCTGTCCTTTACCAG	69724	exon sense-overlapping	NM_027187	Rnaseh2a	ribonuclease H2, large subunit	-	84956609	84966011	5.25052	20.4237	2.4408	4.10386	5	5	5	6.00208	13.5396	17.819	27.8551	22.4812	2.3218	2.34925	2.399	2.69316	3.70994	4.23288	4.53902	3.9336
MM9LINCRNAEXON10136+_P1	0.000157351	0.00625471	6.27263	down	noncoding	mouselincRNA1563+	mouselincRNA1563	lincRNA	26609	chr9	+	75468216	75494825		chr9:75486638+75486697	GTGAATAAGACTGAGACAAATAAAGTGGGTATGTGGAATCACAAGGGCTTTATGTGTGTG		intergenic							9.00036	64.2446	3.10138	5.75045	9.07925	11.7199	5	10.2023	51.2819	59.8795	56.5041	89.3128	2.853	3.77236	2.399	3.38116	5.60655	5.93384	5.55591	5.90552
ASMM10P024949	0.000239497	0.00832269	3.29027	down	noncoding	uc008pwp.2	1500004A13Rik	UCSC_knowngene	2075	chr3	-	88782942	88832487		chr3:88783274-88784510	TTGGTCATGGTGCCTTTTCACAGCAATAGGAATCCAGAATAAAGACATACATAATCTTCT	319830	intergenic							16.9408	75.111	4.24883	5.96703	15.5126	14.531	18.2438	19.4757	55.7185	60.6565	82.1006	101.968	3.84654	4.06656	4.79653	4.28568	5.72672	5.95155	6.09839	6.09146
ASMM10P016783	0.00508394	0.0720512	2.07237	down	noncoding	AK050158	AK050158	Genbank	1027	chr17	+	23564265	23565291		chr17:23565228+23565291	CCCTGAAATAAAACACACAATCAACAAAGAAAGAAAACATCTCACTGCCGTGGAAGCTGT		bidirectional	NM_001033496	Zfp213	zinc finger protein 213	-	23556766	23564226	10.1533	26.0022	3.43605	4.48733	9.33066	13.9125	6.53276	10.837	26.3596	23.6605	24.3299	29.659	2.8984	4.01089	3.3722	3.4627	4.65688	4.62053	4.34396	4.32795
ASMM10P049587	0.000104614	0.00482469	3.72385	down	noncoding	AK032137	AK032137	Genbank	1756	chr1	-	134983305	134985060		chr1:134983330-134985045	CCCAGCCATGTGAACTATAACAATTGTCAAGATGTAAATATCCGGTTTTTCTGTATAGTA		intergenic							110.815	609.459	6.98358	8.88038	99.5661	123.487	77.0812	143.125	398.339	429.071	545.04	1065.38	6.82652	7.1274	6.84275	7.13765	8.56633	8.6971	8.82324	9.43483
ASMM10P041889	1.8319e-05	0.00139651	3.25394	down	noncoding	uc009qrz.1	AK134928	UCSC_knowngene	1377	chr9	-	75310334	75314871		chr9:75310541-75310903	TGTGGCATTGGCTTCCTACAAAGTACACATTTGTATCTGTTAAACCCACCAGCCGAACAC		natural antisense	NM_010313	Gnb5	guanine nucleotide binding protein (G protein), beta 5	+	75306287	75345923	23.914	105.372	4.78822	6.49041	26.3918	22.9183	21.4714	24.8746	96.0774	106.014	110.149	109.247	4.77584	4.7158	5.02589	4.63534	6.5181	6.73012	6.52068	6.19273
ASMM10P041889	1.8319e-05	0.00139651	3.25394	down	noncoding	uc009qrz.1	AK134928	UCSC_knowngene	1377	chr9	-	75310334	75314871		chr9:75310541-75310903	TGTGGCATTGGCTTCCTACAAAGTACACATTTGTATCTGTTAAACCCACCAGCCGAACAC		natural antisense	NM_138719	Gnb5	guanine nucleotide binding protein (G protein), beta 5	+	75314067	75345923	23.914	105.372	4.78822	6.49041	26.3918	22.9183	21.4714	24.8746	96.0774	106.014	110.149	109.247	4.77584	4.7158	5.02589	4.63534	6.5181	6.73012	6.52068	6.19273
ASMM10P010396	0.000913359	0.0217216	3.00618	down	noncoding	ENSMUST00000144545	A830082K12Rik	Ensembl	814	chr13	+	78199777	78231977		chr13:78231847+78231977	CCATGACAGTACATTCTACTTCATTAGTTACTAATGTTAGAGAATTGGGATCTGTTCATC	320174	bidirectional	NM_010151	Nr2f1	nuclear receptor subfamily 2, group F, member 1	-	78188972	78198982	17.6218	69.4825	4.24151	5.82944	22.6303	11.2765	10.5686	26.0117	57.534	54.5391	56.2105	109.646	4.51918	3.71819	4.02968	4.69897	5.77464	5.79617	5.54932	6.19762
ASMM10P031445	4.06625e-05	0.00244194	2.46522	down	noncoding	AK142492	AK142492	Genbank	2623	chr1	-	58383511	58386134		chr1:58383605-58386134	GTTGGGGGACTTTCATGGACTATTTGTATTTTACTACAGGTTATGGGTCTATTTTAAGTG		intergenic							28.917	98.3838	5.05156	6.35328	26.6818	29.8532	24.7186	34.4146	79.3548	80.6717	90.952	142.557	4.79406	5.09086	5.22983	5.0915	6.22784	6.35525	6.24905	6.58098
ASMM10P042190	0.000619389	0.016208	2.29858	down	noncoding	AK142779	AK142779	Genbank	2387	chr9	-	108781090	108783472		chr9:108781108-108781845	AAGGAAGTAGGCTTCAGGCACGAATCTGATTTTGGACTAGAACAAAGATTTAATTTTAAC		intergenic							6.11615	16.4951	2.58333	3.78408	8.91286	5.55173	5	5	12.582	13.2172	14.0051	26.1762	2.8188	2.78046	2.399	2.33505	3.59803	3.8153	3.57071	4.15228
ASMM10P049845	0.00010593	0.00487192	2.26486	down	noncoding	TCONS_00006854	XLOC_005498	Alexander et al 2013	414	chr12	-	16844985	16850746		chr12:16845004-16845181	CCTGTGTATATATTTATCTGTGCCTGAGATTCTCATCTCTTTTTAAAGAAAAAGCCACAC		intergenic							5.54221	13.5327	2.39685	3.57628	7.16885	5	5	5	12.9874	13.9561	12.8361	14.3511	2.50411	2.34925	2.399	2.33505	3.64868	3.89041	3.45483	3.31119
ASMM10P050527	2.38102e-08	2.0922e-05	8.8784	down	noncoding	uc007pgt.1	M13680	UCSC_knowngene	194	chr12	-	113420741	113420935		chr12:113420797-113420865	GGCCCTGGGTGTCCAGTTGCTCTGTGTATGCAAACTAACCATGTCAGAGTGAGATGTTGC		intergenic							299.626	3858.22	8.44441	11.5947	295.867	323.149	203.533	375.955	3414.76	3037.22	3653.14	5327.76	8.45351	8.53233	8.26943	8.52237	11.6264	11.464	11.5522	11.7363
ASMM10P000886	6.19998e-06	0.000713853	5.26453	down	noncoding	ENSMUST00000115902	AC087559.1	Ensembl	1386	chr4_GL456350_random	-	26555	27953		chr4_GL456350_random:26665-26718	CCAGGGCTCCCAACAGGGTCACACCTTTCATCTTGAGGATGCCTGTCCACACAGTCCCCG		intergenic							42.9936	318.404	5.62789	8.0242	48.5194	33.331	38.8069	51.3171	281.444	243.459	277.879	470.835	5.74442	5.24869	5.86168	5.65677	8.065	7.90193	7.85799	8.27186
ASMM10P012678	0.00297454	0.0490711	2.12564	down	noncoding	AK031914	AK031914	Genbank	994	chr15	-	73089665	73090658		chr15:73089690-73090658	GATCATGTTTGGTTTTAGTGTCGTCATTACCGTAGTATATCCTAGTCCAATAAACATAAG		natural antisense	NM_053068	Chrac1	chromatin accessibility complex 1	+	73090411	73094075	21.3657	59.946	4.58828	5.67617	22.2834	28.4874	15.4709	19.2212	61.188	64.4709	50.7116	63.4134	4.49412	5.02387	4.568	4.2671	5.85628	6.03945	5.40396	5.405
ASMM10P045297	7.15458e-05	0.00367523	6.02559	down	noncoding	ENSMUST00000158415	Gm26174	Ensembl	219	chrX	+	82178453	82178672		chrX:82178610+82178672	TCTCCCTCGCCAGAGCTCAAGACAGACTCATGGCCTGCTGCAGGAGGGGGGAAAGGAACA		intergenic							53.3843	438.536	5.89823	8.48934	81.1826	52.1595	33.9573	46.2378	489.622	286.67	449.718	528.133	6.52438	5.88747	5.67464	5.50644	8.85887	8.12975	8.5399	8.42883
ASMM10P051969	1.05311e-05	0.000950357	2.31533	down	noncoding	ENSMUST00000059235	Srd5a1	Ensembl	888	chr13	-	69594504	69611348		chr13:69594529-69594741	GTCCAGCACTGTGATGGAATGGCTTCTTTTATCAAATCTCCATCTTTAAAAGCTATATAA	78925	exon sense-overlapping	NM_175283	Srd5a1	steroid 5 alpha-reductase 1	-	69573448	69611463	5	13.6441	2.35128	3.5625	5	5	5	5	12.0135	10.3827	16.7086	15.4714	2.3218	2.34925	2.399	2.33505	3.52692	3.48173	3.82011	3.42122
ASMM10P001044	0.000608041	0.0161131	3.32607	down	noncoding	ENSMUST00000122142	Gm15111	Ensembl	878	chrX	+	148374560	148376058		chrX:148374873+148375505	GACCTCTCAGATAGACCATATCATGTCACTCTCAGACCACTTCATAACTACTCAGGTAGA		intergenic							5.13889	22.4109	2.45932	4.19314	5	5.55555	5	5	27.8331	11.1417	20.2613	30.4074	2.3218	2.78143	2.399	2.33505	4.73181	3.58429	4.09243	4.36402
ASMM10P014836	0.00264586	0.0452589	2.26189	down	noncoding	AK034399	AK034399	Genbank	3292	chr16	+	5813410	5816701		chr16:5816525+5816701	CAGCATGATGGTTCAGTGATAGTTGCCACCAAACTTTATATCTTGAGTTCAAATATAAGA		intergenic							14.1323	41.7881	3.94853	5.12606	20.1637	16.0594	7.86258	12.4436	49.6489	28.3645	36.2478	52.8913	4.31812	4.19893	3.62592	3.65115	5.56112	4.87635	4.92022	5.14655
ASMM10P035420	8.45196e-05	0.00412589	2.92461	down	noncoding	NR_028416	D630041G03Rik	RefSeq	3640	chr7	-	4467244	4470884		chr7:4467270-4470884	GAGAAAGGATGATTTAAGTTTGATGACAGTCAGGGCTACATAGTGAGACCTAGACACAAA	320749	natural antisense	NM_026146	Eps8l1	EPS8-like 1	+	4464741	4479242	228.073	929.749	8.05548	9.60372	265.171	254.606	162.059	230.456	968.901	925.158	828.674	996.263	8.29513	8.18343	7.93121	7.81213	9.8404	9.78339	9.44616	9.34493
ASMM10P009876	8.13867e-05	0.00401997	2.38196	down	noncoding	NR_027903	1700086O06Rik	RefSeq	1270	chr18	-	38238404	38250198		chr18:38239141-38249713	TTTACACGTTGCCAGAAAGAGGGGGAAAGCGACACCAAGAATCCATTCCAAACGAAAAAC	73516	bidirectional	NM_024179	0610009O20Rik	RIKEN cDNA 0610009O20 gene	+	38250248	38262629	73.2966	239.4	6.41218	7.66433	71.6153	66.3739	69.2865	85.9106	221.095	235.282	241.408	259.812	6.33175	6.22917	6.69223	6.39558	7.71465	7.85823	7.65049	7.43395
ASMM10P009931	0.0171826	0.15753	2.25338	down	noncoding	NR_033527	Ccl25	RefSeq	1098	chr8	+	4325209	4360020		chr8:4327898+4353882	AAGAAGAAAAGTGCCTTTGAAGACTGCTGCCTGGGTTACCAGCACAGGATCAAATGGAAT	20300	exon sense-overlapping	NM_009138	Ccl25	chemokine (C-C motif) ligand 25	+	4349587	4360020	10.8729	27.1073	3.36795	4.54004	13.5212	10.4957	5	14.4749	26.5873	28.1109	21.7694	31.9614	3.58947	3.62206	2.399	3.86126	4.66981	4.86228	4.1924	4.43566
ASMM10P040815	1.80775e-05	0.00138442	2.89623	down	noncoding	AK045868	AK045868	Genbank	3488	chr8	+	95468645	95472133		chr8:95472061+95472133	CTCTGAGAAACACAAAATGCTGGCCACTGATTTTACCTGTAAAGGAGTTATAATAAAACA		intronic antisense	NM_009974	Csnk2a2	casein kinase 2, alpha prime polypeptide	-	95446095	95488820	9.55378	35.7446	3.4035	4.93767	11.0614	10.387	7.21785	9.54891	32.1109	35.0025	35.4388	40.4263	3.20859	3.60799	3.50657	3.29083	4.93933	5.16311	4.89005	4.75821
ASMM10P026522	0.000119307	0.0052279	2.80901	down	noncoding	uc008rjv.1	AK076734	UCSC_knowngene	449	chr3	+	131759804	132030741		chr3:132030658+132030741	CACTGAATGCCGAAAACTTTTCTCTATAAAGTAGCTAGCATTGGGTATGTTATTATAGCA		intergenic							5.18017	17.5603	2.42719	3.91725	5	5	5	5.72067	12.8189	19.3268	17.5041	20.5915	2.3218	2.34925	2.399	2.63871	3.62547	4.34608	3.88579	3.81168
ASMM10P015716	2.394e-10	5.71e-07	14.2508	down	noncoding	ENSMUST00000153858	Dnase1l2	Ensembl	1543	chr17	-	24440080	24442200		chr17:24440188-24440564	GGAAATAGCTCTGTAGACACAAGGCTCTCATAAGGCTTCTAGTTGTTAAAACTTGTCGTG	66705	exon sense-overlapping	NM_025718	Dnase1l2	deoxyribonuclease 1-like 2	-	24440767	24443101	5	86.2241	2.35128	6.18425	5	5	5	5	82.9264	68.5835	82.1243	111.262	2.3218	2.34925	2.399	2.33505	6.2924	6.12644	6.09913	6.21902
ASMM10P033134	8.82563e-07	0.000200254	5.44569	down	noncoding	ENSMUST00000180937	1700026J14Rik	Ensembl	794	chr6	-	48536581	48537474		chr6:48536595-48536736	TCTGGGTTCTCCTGTATAGATTCTCTCATTGTTCTGACAAAATAAACTTGAGGAAGGGTT	69432	bidirectional	NM_133764	Atp6v0e2	ATPase, H+ transporting, lysosomal V0 subunit E2	+	48537568	48541800	5	33.3597	2.35128	4.79639	5	5	5	5	27.9675	28.718	27.0565	49.6966	2.3218	2.34925	2.399	2.33505	4.74019	4.89386	4.49808	5.05343
ASMM10P040371	0.0361577	0.244326	2.119	down	noncoding	ENSMUST00000146654	Gm16348	Ensembl	2385	chr8	+	41218138	41220894		chr8:41220800+41220894	GCCCTACACCCACAAAGTACCAGAGTGTAAACTCCAAAACCCAAGTATATATTTAAAAAA	102640962	intergenic							19.3982	50.0398	4.31859	5.40197	27.6627	28.7055	8.06073	13.1639	55.1399	38.9182	60.0296	46.0714	4.84997	5.03515	3.66115	3.72809	5.70871	5.31413	5.64401	4.94104
ASMM10P034853	5.28829e-08	3.6787e-05	13.6183	down	noncoding	ENSMUST00000143691	Tmtc2	Ensembl	4466	chr10	-	105269886	105574451		chr10:105269907-105271498	GTCACAAGTACTGTCAAAGGAAAAGAAAAGGAAACTGACTTTGACTTTAGATTCATTGAG	278279	exon sense-overlapping	NM_177368	Tmtc2	transmembrane and tetratricopeptide repeat containing 2	-	105187663	105574479	5.34593	89.6099	2.45285	6.22032	6.33897	5.04477	5	5	69.3444	76.611	83.7949	128.689	2.41001	2.66735	2.399	2.33505	6.0356	6.28308	6.12694	6.43568
ASMM10P036217	0.0110878	0.121067	2.79354	down	noncoding	uc012fmg.1	A230057D06Rik	UCSC_knowngene	1713	chr7	-	61863212	61928195		chr7:61863416-61863982	GAAGTTGGAGGAGCCAGAGATCTTAACTTGTCAATGTTTTCTCTACTACTATTACTTTAA	319893	intergenic							11.9668	36.9124	3.49697	4.97906	16.0089	15.2439	5	11.6144	31.4724	41.1236	33.6806	41.3728	3.90447	4.12849	2.399	3.55591	4.9118	5.39348	4.81744	4.79352
ASMM10P050484	0.000342684	0.0106309	2.24598	down	noncoding	uc007pdb.1	AK080484	UCSC_knowngene	920	chr12	-	111450404	111499622		chr12:111450422-111451069	ATGAGCCTGTCTGCAGCCCTGAGGGCTTTTCCACTGCCTCCTTCTTAAATAAATAAATTC		natural antisense	NM_009396	Tnfaip2	tumor necrosis factor, alpha-induced protein 2	+	111442660	111455018	48	148.738	5.78811	6.95546	42.3997	44.5485	44.2532	60.7985	105.025	143.28	159.443	187.202	5.53977	5.66534	6.05138	5.89595	6.63821	7.15302	7.06128	6.96931
ASMM10P044074	0.000595664	0.0159369	3.68377	down	noncoding	AK079305	AK079305	Genbank	2579	chrX	-	75391429	75394008		chrX:75391633-75394008	TTTGCCAGTCAACTTTGATGTATCCAGTATGGTTTGCCAGCTACAAATTTAACAGTAATA		natural antisense	NM_026126	Fundc2	FUN14 domain containing 2	+	75382398	75397158	8.69397	35.7392	3.04867	4.92985	8.8634	8.77645	5	12.136	28.9675	32.7242	40.004	41.2612	2.80854	3.37098	2.399	3.61615	4.79191	5.07363	5.06513	4.78874
ASMM10P031323	0.00606463	0.0809991	2.16025	down	noncoding	AK045684	AK045684	Genbank	3647	chr5	-	146188619	146194809		chr5:146188640-146188900	GACCTTGGACCTAATTATTTGTTCCTCTTCCCAAAGTGCTGACTTAAATTATATCTTCTT		intergenic							17.1353	48.7159	4.22992	5.34112	13.1762	17.1037	16.3627	21.8985	33.3133	42.5751	54.4024	64.5727	3.54093	4.28611	4.64479	4.44785	4.99119	5.44047	5.50137	5.43143
ASMM10P021661	0.0136836	0.136632	2.14388	down	noncoding	AK013601	AK013601	Genbank	427	chr2	-	145910647	145911074		chr2:145910664-145911074	ACTAGGACACAAAGCGAGGCTCTCTTACTTGGAAAGAAAGAATAAATGAATGGTTTCTCT		intronic antisense	NM_001141965	Naa20	N(alpha)-acetyltransferase 20, NatB catalytic subunit	+	145903240	145916425	20.2656	53.7052	4.37135	5.47157	23.4603	18.3275	7.35764	31.917	41.3627	39.204	57.8928	76.3615	4.57733	4.38811	3.53582	4.98414	5.29765	5.32535	5.59073	5.67257
ASMM10P021661	0.0136836	0.136632	2.14388	down	noncoding	AK013601	AK013601	Genbank	427	chr2	-	145910647	145911074		chr2:145910664-145911074	ACTAGGACACAAAGCGAGGCTCTCTTACTTGGAAAGAAAGAATAAATGAATGGTTTCTCT		intronic antisense	NM_026425	Naa20	N(alpha)-acetyltransferase 20, NatB catalytic subunit	+	145903240	145916425	20.2656	53.7052	4.37135	5.47157	23.4603	18.3275	7.35764	31.917	41.3627	39.204	57.8928	76.3615	4.57733	4.38811	3.53582	4.98414	5.29765	5.32535	5.59073	5.67257
ASMM10P034426	0.000644828	0.0166647	2.19537	down	noncoding	NR_027963	Zfp783	RefSeq	4415	chr6	+	47943174	47954549		chr6:47954460+47954549	TACAGTCTTTGGTTTAGAACATATAACACATTCTGACCAATAGTCAGGAACCTTCATGTT	232785	exon sense-overlapping	NM_178898	Zfp956	zinc finger protein 956	+	47953389	47965299	17.1802	49.352	4.24238	5.37685	15.5552	21.3893	11.6455	20.1308	37.8261	44.7204	49.3977	65.464	3.85238	4.614	4.17234	4.3308	5.17366	5.51361	5.36911	5.451
ASMM10P026229	0.00099627	0.0230375	2.30862	down	noncoding	AK020029	AK020029	Genbank	1349	chr1	+	191622336	191623686		chr1:191623624+191623686	TTCCATGTACTGTGGTGACCCCCAGACCCCAACAGACTTAGAAAACAAATAAAAGCAGGT		intergenic							58.9131	184.317	6.07781	7.28484	49.8783	76.2493	53.2032	56.3217	178.704	189.461	165.268	203.837	5.78656	6.42113	6.31353	5.79002	7.39704	7.54584	7.10947	7.08702
ASMM10P015344	4.85146e-08	3.5215e-05	3.38105	down	noncoding	AK042603	AK042603	Genbank	2514	chr16	+	84515120	84523888		chr16:84523737+84523888	CAAACTGTAGCTCCCGATCTTCCAAGTATTATTTTAGAACAAGGTACATAATTTCTCTTC		intergenic							5	19.9133	2.35128	4.10875	5	5	5	5	19.089	16.7627	20.8369	22.9648	2.3218	2.34925	2.399	2.33505	4.19286	4.14621	4.13185	3.96407
ASMM10P052334	0.00284004	0.0473672	2.52393	down	noncoding	uc007djl.1	AK020768	UCSC_knowngene	5211	chr1	-	165704521	165709732		chr1:165704539-165707890	TGATTGGGTGAATATGTTATTGGAGACGAGAGACATTATTAGACTTTTAAGAGAGAGAGA		exon sense-overlapping	NM_001038846	Rcsd1	RCSD domain containing 1	-	165648944	165708094	29.931	96.3886	5.01647	6.35214	34.1203	42.9846	13.7725	28.8464	101.041	84.1448	82.9305	117.438	5.19393	5.61872	4.4124	4.84083	6.5858	6.41409	6.11339	6.29531
ASMM10P052334	0.00284004	0.0473672	2.52393	down	noncoding	uc007djl.1	AK020768	UCSC_knowngene	5211	chr1	-	165704521	165709732		chr1:165704539-165707890	TGATTGGGTGAATATGTTATTGGAGACGAGAGACATTATTAGACTTTTAAGAGAGAGAGA		exon sense-overlapping	NM_178593	Rcsd1	RCSD domain containing 1	-	165648944	165708094	29.931	96.3886	5.01647	6.35214	34.1203	42.9846	13.7725	28.8464	101.041	84.1448	82.9305	117.438	5.19393	5.61872	4.4124	4.84083	6.5858	6.41409	6.11339	6.29531
ASMM10P014101	0.000134334	0.00559278	4.02256	down	noncoding	uc007yep.1	AK046786	UCSC_knowngene	2639	chr16	-	11060091	11066122		chr16:11060167-11062605	CAGTGGGGGGTGTTTCATTTGACTTCATTTTAGATCTTTCTGTTTCAAAGAAGATACTTA		bidirectional	NM_009223	Snn	stannin	+	11066297	11074986	5.69451	28.32	2.56492	4.57303	5	7.77802	5	5	24.8001	23.9216	23.9307	40.6276	2.3218	3.20384	2.399	2.33505	4.56701	4.63746	4.32253	4.76513
ASMM10P022519	0.00130954	0.0282465	2.18266	down	noncoding	uc011wtk.1	Accn1/B830045N13Rik	UCSC_knowngene	397	chr1	+	146831560	146831957		chr1:146831897+146831957	CTTGTCTCAAAATAATCTCTTGGAGTTGTGTTCAGAGGAATAATTCAGGGGGAAATGCAA		exon sense-overlapping	NM_153539	Brinp3	bone morphogenetic protein/retinoic acid inducible neural specific 3	+	146495665	146902472	20.4645	59.5182	4.53653	5.66262	27.7095	21.4103	16.3218	16.4165	58.7279	56.0611	51.6941	71.5896	4.85233	4.61514	4.64056	4.03809	5.80139	5.83882	5.43343	5.57684
ASMM10P012841	7.66769e-05	0.0038442	3.32387	down	noncoding	AK140883	AK140883	Genbank	2462	chr15	-	79222343	79224805		chr15:79222706-79224805	TACTTAACAGGTTCGGAGACCTAAACTCAAGTCCTTCACAAGAGCTGTGTGTGTGTGTGT		intergenic							5.02789	20.8298	2.40067	4.13354	5	5	5	5.11155	23.4956	16.0822	15.0287	28.7125	2.3218	2.34925	2.399	2.53265	4.49484	4.09074	3.66744	4.28114
ASMM10P023441	9.06509e-05	0.00433644	2.42497	down	noncoding	ENSMUST00000159157	Gas5	Ensembl	723	chr1	+	161035165	161037056	ENSMUST00000159890, ENSMUST00000160152, ENSMUST00000161380, ENSMUST00000162163, NR_002840, uc007dex.1	chr1:161036923+161036983	CCAGCATGCATTGTCTTACGGATGTTTAGATAGGTGTGTTTTGGACAACACTCTGGGTTC	14455	bidirectional	NM_173424	Zbtb37	zinc finger and BTB domain containing 37	-	161017755	161034259	81.4796	265.327	6.51253	7.79049	71.3476	76.7124	56.521	121.337	229.994	242.665	244.632	344.016	6.32447	6.43254	6.39858	6.89453	7.7722	7.89862	7.66578	7.82538
ASMM10P058139	3.77442e-05	0.00229978	2.47837	down	noncoding	BQ555432	mouselincRNA0862	lincRNA	594	chr2	+	67573646	67574236		chr2:67574166+67574236	GATTAGGTCTTTTCCGGGTCCTGTCACCAATGCTAGGAATCAGCATCAATTTCTCTCAGT		intergenic							34.2149	113.298	5.27096	6.58035	31.3814	39.6748	23.3467	42.4567	93.4699	95.3326	130.192	134.198	5.05499	5.49368	5.15056	5.38463	6.47622	6.58425	6.76757	6.49338
ASMM10P019353	0.00014269	0.00586751	8.01934	down	noncoding	ENSMUST00000162724	Gm16299	Ensembl	2766	chr19	-	53819353	53825128		chr19:53819503-53822082	ATATGAACTTCCAGATAAGCACTCTTTCCTACTCAGCACCATGGATATACAGACATGGAG		intronic antisense	NM_001170847	Rbm20	RNA binding motif protein 20	+	53677305	53867080	6.63433	64.749	2.72264	5.72612	7.13912	8.86921	5	5.52899	56.9308	76.2931	37.7902	87.9818	2.50035	3.38459	2.399	2.60661	5.7588	6.27731	4.98246	5.88591
ASMM10P014357	6.81576e-07	0.00017506	5.81991	down	noncoding	AK082666	AK082666	Genbank	4301	chr16	-	35689072	35693373		chr16:35689295-35693373	CGGTGACAGTTTCACATAGTGTTTTTGGTAACTCTGTAGTAACAAATGAAGTCATATATC		intergenic							5	35.7413	2.35128	4.89227	5	5	5	5	34.4383	22.7648	34.9576	50.8043	2.3218	2.34925	2.399	2.33505	5.04438	4.56865	4.86988	5.08619
ASMM10P029636	0.00941881	0.109249	2.01525	down	noncoding	ENSMUST00000124365	Taf12	Ensembl	241	chr4	+	132274412	132276788		chr4:132276728+132276788	GTTCAATGTCAACATAAAACTTTATCTCAAGGAGAAACAGAAGAAGAGCAGATCAGGTGA	66464	exon sense-overlapping	NM_025579	Taf12	TAF12 RNA polymerase II, TATA box binding protein (TBP)-associated factor	+	132274374	132293330	13.8433	33.9901	3.84456	4.85552	17.1535	12.5412	5.53594	20.1424	36.771	26.9929	31.1848	41.0118	4.0342	3.86618	3.14644	4.33144	5.13304	4.80093	4.70768	4.78043
ASMM10P049912	6.62051e-06	0.000741808	4.65848	down	noncoding	uc007ngc.1	AK138505	UCSC_knowngene	1528	chr12	-	29526905	29531115		chr12:29526986-29527823	GGGAAAATAGAAGCCACTGAATGCTGCAGTTGGACAAAGTTTATTGCAAATAAATCTCAT		natural antisense	NM_001093775	Myt1l	myelin transcription factor 1-like	+	29528383	29923209	25.7715	160.3	4.83719	7.05705	22.6821	29.2555	16.6487	34.4997	137.338	132.692	148.719	222.45	4.52256	5.06323	4.66831	5.09467	7.0185	7.04396	6.95724	7.20851
ASMM10P049912	6.62051e-06	0.000741808	4.65848	down	noncoding	uc007ngc.1	AK138505	UCSC_knowngene	1528	chr12	-	29526905	29531115		chr12:29526986-29527823	GGGAAAATAGAAGCCACTGAATGCTGCAGTTGGACAAAGTTTATTGCAAATAAATCTCAT		natural antisense	NM_001093778	Myt1l	myelin transcription factor 1-like	+	29528383	29923209	25.7715	160.3	4.83719	7.05705	22.6821	29.2555	16.6487	34.4997	137.338	132.692	148.719	222.45	4.52256	5.06323	4.66831	5.09467	7.0185	7.04396	6.95724	7.20851
ASMM10P049912	6.62051e-06	0.000741808	4.65848	down	noncoding	uc007ngc.1	AK138505	UCSC_knowngene	1528	chr12	-	29526905	29531115		chr12:29526986-29527823	GGGAAAATAGAAGCCACTGAATGCTGCAGTTGGACAAAGTTTATTGCAAATAAATCTCAT		natural antisense	NM_008666	Myt1l	myelin transcription factor 1-like	+	29528383	29923209	25.7715	160.3	4.83719	7.05705	22.6821	29.2555	16.6487	34.4997	137.338	132.692	148.719	222.45	4.52256	5.06323	4.66831	5.09467	7.0185	7.04396	6.95724	7.20851
ASMM10P028310	0.000103316	0.00477803	2.03792	down	noncoding	AK041467	AK041467	Genbank	1988	chr4	-	149847788	149849777		chr4:149847938-149849074	AATAATTAGATATTATTTCTCAGAGCTGGAGAGATAGCCCAGTGGTTAAGGGCATGGCTG		intergenic							14.8488	40.988	4.05881	5.08591	18.6204	15.3356	10.1032	15.336	31.7564	33.4675	37.2859	61.4422	4.18263	4.13747	3.96891	3.94622	4.92569	5.10323	4.96141	5.3533
ASMM10P018010	5.36584e-05	0.00301625	2.91211	down	noncoding	AK041002	AK041002	Genbank	1988	chr18	-	67401021	67403008		chr18:67401041-67403008	CTGAGGCCCTGATTCACCTGGAATCAACCTTAGGGCATTATATTAAACAATATAAAAATT		natural antisense	NM_026473	Tubb6	tubulin, beta 6 class V	+	67390730	67402749	66.3752	268.738	6.23537	7.77744	75.2723	75.6971	41.6624	72.8692	188.494	236.363	266.093	384.002	6.4062	6.40943	5.96213	6.16373	7.47625	7.86387	7.79182	7.9778
ASMM10P019941	4.48934e-05	0.00261148	2.77493	down	noncoding	uc008hrb.1	AK052812	UCSC_knowngene	945	chr19	+	45544750	45546344		chr19:45546284+45546344	AGTGACATTCATCTCTGACACATGTTGCATGACTTGGGACAATAAAAAGAACCTCTCTGG		intergenic							238.899	940.658	8.13339	9.60584	265.007	280.75	184.992	224.848	756.577	911.922	944.269	1149.86	8.29431	8.32965	8.13491	7.77469	9.48319	9.76545	9.63035	9.54438
ASMM10P014897	8.50859e-05	0.00414143	3.51788	down	noncoding	ENSMUST00000124604	Ntan1	Ensembl	773	chr16	+	13819298	13832551		chr16:13832111+13832172	TCACAAGTGTCTGTGGTCGCAGCAGAGTTCTGAAACCACATGCCGCAAGGGTCCAGAGCA	18203	exon sense-overlapping	NM_010946	Ntan1	N-terminal Asn amidase	+	13819276	13835451	10.258	46.6979	3.50578	5.32049	12.7794	8.05369	8.32336	11.8755	52.0823	45.8302	44.2442	44.635	3.48285	3.25119	3.70288	3.58621	5.62973	5.55026	5.20608	4.89589
ASMM10P021633	0.000210956	0.00759005	2.19002	down	noncoding	AK158662	AK158662	Genbank	938	chr2	-	143526936	143527874		chr2:143527005-143527874	TGAGGGTTTTTCCCTATGTTGTTATCCAAACTTTTTATTGAAACATCCAAGTACAGCCTT		intergenic							21.1033	60.5753	4.54036	5.67131	24.0024	21.6928	11.3684	27.3496	53.6433	47.9741	60.039	80.6449	4.61801	4.63627	4.13594	4.77123	5.67179	5.61443	5.64447	5.75453
ASMM10P020516	0.00500602	0.0712494	2.0398	down	noncoding	uc008jnj.1	AK052627	UCSC_knowngene	2334	chr2	-	38015835	38018169		chr2:38015849-38018169	AGAAAGAAAGAGACGGAGACACAAAATAGATCGTGAAGCTCTGTGTAGGAGGAATTTTCT		intron sense-overlapping	NM_146122	Dennd1a	DENN/MADD domain containing 1A	-	37798989	38287384	104.627	285.879	6.85417	7.8826	128.923	129.176	51.9557	108.452	264.899	199.182	308.238	371.197	7.20703	7.193	6.2803	6.73636	7.97551	7.61342	8.00451	7.93696
ASMM10P044742	0.00459457	0.0672274	2.06478	down	noncoding	ENSMUST00000124513	Gm15247	Ensembl	403	chrX	-	169985800	169986939		chrX:169985814-169986006	GAAAACGGAGAGCTTTCTGGCTTTTTATGCGGCTTGATCAATAAAATACTGCTCAGCGTG	100379606	natural antisense	NM_183151	Mid1	midline 1	+	169879621	169990797	17.1797	46.7744	4.23369	5.27968	16.7345	16.8007	11.0684	24.1154	29.8557	54.5518	43.3991	59.2908	3.99016	4.26029	4.0949	4.58941	4.83734	5.79643	5.17722	5.30773
ASMM10P014519	0.00802294	0.0984151	2.44565	down	noncoding	ENSMUST00000133622	4930461C15Rik	Ensembl	1302	chr16	-	58404877	58408276		chr16:58404891-58406074	TTGGCACCATCATTGCTGTTAAATGTCTTTCAAGCATTAATAAAACATAAGAGACTCGCT	74883	bidirectional	NM_028523	Dcbld2	discoidin, CUB and LCCL domain containing 2	+	58408534	58469745	14.8002	44.4618	3.92333	5.21354	13.1902	20.2789	6.39739	19.3342	33.8515	48.1936	35.0355	60.7665	3.54329	4.53505	3.3404	4.27457	5.02068	5.62068	4.87353	5.33928
ASMM10P034413	0.001178	0.0261057	2.59003	down	noncoding	ENSMUST00000132735	Vezt	Ensembl	5376	chr10	-	94001798	94035749		chr10:94001816-94003987	CTGTGTGTACCCACACACATACTCTAAATACAGAACTCATACATCTAATTTGAAATGTGT	215008	exon sense-overlapping	NM_172538	Vezt	vezatin, adherens junctions transmembrane protein	-	93968099	94035748	6.37905	19.7704	2.6842	4.05717	6.81481	6.75696	5	6.94444	16.6506	20.0572	13.9203	28.4535	2.45975	3.00922	2.399	2.86885	4.00301	4.39534	3.56213	4.26823
ASMM10P036478	7.61715e-06	0.0007998	4.56139	down	noncoding	ENSMUST00000173344	Gm17919	Ensembl	312	chr7	-	86541964	86542661		chr7:86542410-86542661	CTATCTACAATATTTCAATGAAGCATCCACAAGACATGAAGGCCTACATGATATCACTTG	100416107	intergenic							5	28.1249	2.35128	4.54075	5	5	5	5	17.8724	25.7791	28.1638	40.6842	2.3218	2.34925	2.399	2.33505	4.10278	4.73747	4.55605	4.76669
ASMM10P056542	6.32247e-06	0.00072297	5.24822	down	noncoding	TCONS_00032508	XLOC_024524	Alexander et al 2013	409	chr8	-	88519578	88521154		chr8:88519753-88520969	GAGTTCACAGTAAGGTCTGGTGTGCATATTACACTTGAAACACATCTCAAACAGAAGAGC		bidirectional	NM_027280	Nkd1	naked cuticle 1 homolog (Drosophila)	+	88521343	88594887	5	32.2236	2.35128	4.7431	5	5	5	5	26.0969	31.6175	24.0456	47.1344	2.3218	2.34925	2.399	2.33505	4.64258	5.02466	4.3284	4.97678
ASMM10P035863	0.0137239	0.13687	2.94428	down	noncoding	AK144686	AK144686	Genbank	2035	chr10	-	119418401	119423339		chr10:119418457-119420036	CTGTAGCAGAAGGAAACTGTTACAGAAATTCACAGCTGGTCAAATGCAGAGGGGAAAAAA		intergenic							9.19147	27.2024	2.99846	4.55638	18.7014	5	5	8.06452	28.1186	27.5839	25.9272	27.1799	4.18961	2.34925	2.399	3.05597	4.7477	4.83523	4.43712	4.20546
mouselincRNA0130+_P1	0.00148956	0.0309307	5.19092	down	noncoding	mouselincRNA0130+	mouselincRNA0130	lincRNA	8935	chr1	+	182081936	182090871		chr1:182090367+182090426	CTATTTTACCTAAGGAAAAGGAAATAGACCCAGGGAGAGTTAAACAAGTCAGCGAGGCAG		intergenic							5	34.2583	2.35128	4.72727	5	5	5	5	65.152	21.8468	27.9757	22.0589	2.3218	2.34925	2.399	2.33505	5.94107	4.5134	4.54543	3.90917
ASMM10P010584	0.00145099	0.0303182	2.33204	down	noncoding	ENSMUST00000153958	Gm15327	Ensembl	467	chr13	+	111810467	111811039		chr13:111810979+111811039	CTATACCTGGACACACGTTTTTCTTTCAGAGATAAGTAATAAAAGGACCAGATTGGCTAA	100504675	intergenic							15.7479	47.2795	4.10694	5.32853	16.3008	22.2999	10.0355	14.3554	42.7196	47.6139	40.367	58.4175	3.94189	4.67761	3.95895	3.84931	5.34425	5.60488	5.07837	5.28663
ASMM10P017448	0.0289298	0.215521	2.61993	down	noncoding	uc008dlu.1	AK146694	UCSC_knowngene	2943	chr17	+	70967885	70971805		chr17:70971423+70971805	TTCCAAAAGAGAGACAGAAGGGAAGGAAAAGGAAACATTGTGCCTTTCTGAGAGCCAGGA		intergenic							16.2137	53.0329	4.08314	5.47266	12.7658	11.4857	27.4916	13.1119	72.4159	40.2735	46.9549	52.4873	3.48159	3.74529	5.38324	3.72243	6.09426	5.36513	5.29578	5.13549
ASMM10P019715	3.5304e-05	0.00221579	2.43728	down	noncoding	ENSMUST00000162446	Nmrk1	Ensembl	1341	chr19	+	18631961	18637299		chr19:18637236+18637299	TTAAGTGTAACATTGGTTTTAGCTTTCACCTGGGCTTCGGCACCCTCTTATTACCTTGCA	225994	exon sense-overlapping	NM_145497	Nmrk1	nicotinamide riboside kinase 1	+	18632015	18652184	90.8299	305.155	6.71922	8.00449	86.45	107.149	77.5938	92.1272	294.384	279.094	299.854	347.289	6.61878	6.91387	6.84877	6.49544	8.12523	8.09238	7.96282	7.83753
ASMM10P035953	0.0387616	0.252881	2.10479	down	noncoding	AK087086	AK087086	Genbank	568	chr10	-	120915965	120916533		chr10:120915996-120916533	GGACTCCCTATATTCTGTTTTAGCCCAAAGGGGCTTACTAAAATTTTGAATGCTCTGAAT		intergenic							8.35001	23.4981	3.22308	4.29676	5	11.5803	9.5123	7.30747	25.7382	13.3029	26.9929	27.9585	2.3218	3.75574	3.88534	2.92946	4.62267	3.82567	4.49533	4.24338
ASMM10P021531	2.3127e-07	9.2274e-05	4.58899	down	noncoding	ENSMUST00000149843	Idh3b	Ensembl	2049	chr2	-	130282144	130284434		chr2:130282158-130283662	GAGATAATGCAGTCACTAGACACCCTTGCTTTTCAGCTTGGCATTAAACCAGGTTCTTTG	170718	exon sense-overlapping	NM_130884	Idh3b	isocitrate dehydrogenase 3 (NAD+) beta	-	130279308	130284451	43.6316	274.763	5.64404	7.84222	38.8537	48.1933	34.2711	53.208	237.915	240.448	269.56	351.128	5.39844	5.77627	5.68764	5.71381	7.81916	7.88651	7.81138	7.85182
ASMM10P048180	2.5475e-08	2.1265e-05	13	down	noncoding	uc007ici.1	AK013680	UCSC_knowngene	550	chr11	+	17953969	17959578		chr11:17959517+17959578	CATTGAGCCCTGCTTAAAGCATTTTACTGTTTTCCTAATCCAAAATAAATCCATAGTTCC		bidirectional	NM_026576	Etaa1	Ewing tumor-associated antigen 1	-	17938748	17953875	5.16166	81.7408	2.42417	6.12461	5	5	5	5.64665	75.5422	75.7781	85.0868	90.5562	2.3218	2.34925	2.399	2.62662	6.15614	6.26822	6.1478	5.92629
ASMM10P016429	0.00176547	0.0345845	2.4445	down	noncoding	ENSMUST00000143828	Trmt61b	Ensembl	781	chr17	-	71588556	71598253	NR_015549, NR_027952	chr17:71597949-71598149	AATGTTCTCATCACCGACCTTTGGAGTTTTTCAGCATGTTGGATTTTTAAACATGTTCAG	68789	natural antisense	NM_029254	Spdya	speedy homolog A (Xenopus laevis)	+	71552060	71589533	48.898	150.624	5.70842	6.99796	40.1969	42.7781	27.5463	85.0705	132.712	143.151	160.728	165.903	5.45487	5.61037	5.38707	6.38137	6.96931	7.15257	7.07236	6.79759
ASMM10P048346	2.53826e-06	0.00039604	4.15993	down	noncoding	AK078649	AK078649	Genbank	2510	chr11	+	36042878	36045387		chr11:36045304+36045387	TGGATCTACTCACATTCTCAAGCCTATCAAATTAAAAGAGAAAACGTGAATCAGTTTCAC		intronic antisense	NM_011856	Tenm2	teneurin transmembrane protein 2	-	36006668	36944243	5.50643	27.2498	2.48817	4.54473	6.33745	5.68827	5	5	23.2659	25.0623	26.7537	33.9173	2.40987	2.80877	2.399	2.33505	4.47688	4.69897	4.48364	4.51945
ASMM10P039448	0.0190303	0.168547	2.77821	down	noncoding	NR_038044	Gm10033	RefSeq	933	chr8	-	69394611	69395544		chr8:69394626-69395440	AAGGTCCAATTGGCATAGTTCTTGCCAGAAAGGCAAGAAGACCTTGCGTGACAGCTATTT	378466	intergenic							15.0857	49.8391	3.92066	5.39482	7.39453	17.6227	13.1529	22.1725	43.707	39.6512	52.2904	63.7078	2.53541	4.33423	4.34608	4.46692	5.37851	5.34096	5.44897	5.41082
ASMM10P057804	0.000375109	0.0113112	2.10237	down	noncoding	BQ265917	humanlincRNA1204	lincRNA	596	chr1	-	57587113	57587466	AK136482	chr1:57587239-57587313	GAGGGATTGGTTCTACTGGAAATGATTCTGATTACTTAATAATGCCTTTAGATTGTTGTC		intergenic							71.0325	203.631	6.32607	7.39809	74.2832	79.2874	43.2335	87.3261	211.694	147.859	179.612	275.358	6.38427	6.48299	6.01824	6.41877	7.64476	7.19653	7.24266	7.50839
ASMM10P003760	0.0121499	0.127815	2.68633	down	noncoding	uc008gfk.1	AK148054	UCSC_knowngene	3004	chr19	-	5842306	5845476	ENSMUST00000174829	chr19:5844717-5844924	GCCCAGGGTGATAGCAGTGCCCTCTCTGGACTTTGCCTAGGTTCCGTGCTTCCTCTTCTG		intergenic							21.7937	73.102	4.48986	5.91549	12.1083	21.0824	19.8123	34.1718	63.1886	59.136	59.8246	110.259	3.37506	4.59164	4.91285	5.07986	5.89992	5.91563	5.63987	6.20654
ASMM10P019574	8.12316e-05	0.00401997	2.59041	down	noncoding	ENSMUST00000181422	Snhg1	Ensembl	2719	chr19	+	8723495	8726442		chr19:8726164+8726238	GCCTATAGTCTCTTCTGATAGTGAATGTAGGATGATTTTGCTTTCTACTCCTAATTCAAA	83673	bidirectional	NM_001161413	Slc3a2	solute carrier family 3 (activators of dibasic and neutral amino acid transport), member 2	-	8706881	8723369	53.697	186.028	5.93241	7.30559	54.0324	55.6312	36.4043	68.7203	176.573	193.87	189.635	184.036	5.90958	5.97245	5.77239	6.0752	7.37622	7.57789	7.31962	6.94863
ASMM10P054045	0.0262867	0.204024	3.66456	down	noncoding	ENSMUST00000132378	2010001A14Rik	Ensembl	543	chr11	-	57795518	57801414	uc007jad.1	chr11:57795583-57795641	AGATACAGTGTGACCAGTTACCAGCCAACCCCCTGTTGCGGTGCCTTTTTCTTTTTCTTT	76516	bidirectional	NM_001081168	Sap30l	SAP30-like	+	57801636	57810615	12.6771	50.5179	3.41484	5.28847	5	7.72882	5.48096	32.4985	23.0248	37.6441	62.9495	78.4533	2.3218	3.19482	3.13297	5.00975	4.46275	5.26761	5.70993	5.71361
ASMM10P056288	0.00174591	0.0343924	2.40589	down	noncoding	TCONS_00020778	XLOC_015182	Alexander et al 2013	283	chr3	+	62771994	62802168		chr3:62772045+62801933	GATGACCTAGGTTCCGTGGAACATACTTGCATGTCTTGGGTCCTCAAATCCTTATTAAGA		intergenic							5.99032	16.5407	2.56784	3.83441	5	5	5	8.96129	13.1599	16.4003	15.0772	21.5255	2.3218	2.34925	2.399	3.20131	3.67096	4.11624	3.67153	3.87891
ASMM10P009894	0.0120203	0.127253	2.35712	down	noncoding	NR_028353	Nt5c2	RefSeq	3828	chr19	-	46886830	46962351		chr19:46909515-46924261	TTTTGATATGGATTATACCCTAGCCGGAAAGCCAGTGTAACTCCTTCAAGACTGGAGTGG	76952	exon sense-overlapping	NM_001164363	Nt5c2	5'-nucleotidase, cytosolic II	-	46886830	47015189	10.2402	26.9755	3.29031	4.52733	16.6547	10.944	5	8.36221	24.2632	22.1489	27.4058	34.0842	3.98239	3.67337	2.399	3.10647	4.53505	4.53307	4.51577	4.52545
ASMM10P009894	0.0120203	0.127253	2.35712	down	noncoding	NR_028353	Nt5c2	RefSeq	3828	chr19	-	46886830	46962351		chr19:46909515-46924261	TTTTGATATGGATTATACCCTAGCCGGAAAGCCAGTGTAACTCCTTCAAGACTGGAGTGG	76952	exon sense-overlapping	NM_001164365	Nt5c2	5'-nucleotidase, cytosolic II	-	46886830	46969567	10.2402	26.9755	3.29031	4.52733	16.6547	10.944	5	8.36221	24.2632	22.1489	27.4058	34.0842	3.98239	3.67337	2.399	3.10647	4.53505	4.53307	4.51577	4.52545
ASMM10P009894	0.0120203	0.127253	2.35712	down	noncoding	NR_028353	Nt5c2	RefSeq	3828	chr19	-	46886830	46962351		chr19:46909515-46924261	TTTTGATATGGATTATACCCTAGCCGGAAAGCCAGTGTAACTCCTTCAAGACTGGAGTGG	76952	exon sense-overlapping	NM_029810	Nt5c2	5'-nucleotidase, cytosolic II	-	46886830	46962351	10.2402	26.9755	3.29031	4.52733	16.6547	10.944	5	8.36221	24.2632	22.1489	27.4058	34.0842	3.98239	3.67337	2.399	3.10647	4.53505	4.53307	4.51577	4.52545
ASMM10P021187	0.028777	0.214958	2.29614	down	noncoding	uc008lka.1	BC057381	UCSC_knowngene	4444	chr2	-	104677338	104681782		chr2:104677355-104678016	CACGATCCTACAAGGGAAGGGGCACATTCTACTCTTAGTTCTAAGTTATTATATCTTTTT		exon sense-overlapping	NM_177190	Tcp11l1	t-complex 11 like 1	-	104679979	104712162	16.0476	44.0263	3.99152	5.19073	9.40318	19.4073	9.62864	25.7512	28.7169	38.7735	49.7341	58.8809	2.91182	4.46867	3.90295	4.68264	4.77889	5.30773	5.37775	5.29856
ASMM10P025053	0.000527159	0.0145711	3.05574	down	noncoding	ENSMUST00000173527	Scnm1	Ensembl	774	chr3	-	95130292	95133939		chr3:95133450-95133557	TCACTAAGGAGTTCAGGAGTATAATAGGACTCTTTGGCTGGAAGTGAAGTGTAAGGGGTG	69269	exon sense-overlapping	NM_001163573	Scnm1	sodium channel modifier 1	-	95129718	95134012	7.89408	28.0882	2.942	4.55352	9.10205	7.62552	5	9.84873	27.9225	17.3478	29.5488	37.5338	2.8576	3.17531	2.399	3.3361	4.7388	4.19528	4.62697	4.65305
ASMM10P025053	0.000527159	0.0145711	3.05574	down	noncoding	ENSMUST00000173527	Scnm1	Ensembl	774	chr3	-	95130292	95133939		chr3:95133450-95133557	TCACTAAGGAGTTCAGGAGTATAATAGGACTCTTTGGCTGGAAGTGAAGTGTAAGGGGTG	69269	exon sense-overlapping	NM_027013	Scnm1	sodium channel modifier 1	-	95129718	95134012	7.89408	28.0882	2.942	4.55352	9.10205	7.62552	5	9.84873	27.9225	17.3478	29.5488	37.5338	2.8576	3.17531	2.399	3.3361	4.7388	4.19528	4.62697	4.65305
ASMM10P038633	0.00038283	0.0114839	2.10604	down	noncoding	ENSMUST00000123591	Far1	Ensembl	1674	chr7	+	113547458	113553143		chr7:113553063+113553143	GTGCTGTACAGTTTTGTGATAAATCAAATTCAACATTCTTCGTTGGTGAATGCCTAAGTA	67420	exon sense-overlapping	NM_026143	Far1	fatty acyl CoA reductase 1	+	113513861	113570458	56.8858	162.976	6.0282	7.10273	54.0059	70.8087	43.2813	59.4474	148.878	169.159	138.547	195.321	5.90932	6.32036	6.02046	5.86265	7.13784	7.38398	6.85758	7.03154
ASMM10P020307	0.00152476	0.0313882	2.73681	down	noncoding	ENSMUST00000131464	Cdh7	Ensembl	4211	chr1	+	109983228	110139195		chr1:109997791+109997851	AGCCATGGCACTACATCAACATTCATGTATACAAACCTCCACAAATACATACACATGCAT	241201	exon sense-overlapping	NM_172853	Cdh7	cadherin 7, type 2	+	109983736	110139001	25.7271	95.0532	4.88417	6.33666	30.5849	23.1639	28.8436	20.3159	86.6726	102.155	85.4487	105.936	5.01208	4.73071	5.45073	4.34314	6.3641	6.67816	6.15467	6.14974
ASMM10P024551	7.48663e-05	0.00376474	2.36189	down	noncoding	ENSMUST00000147799	Pex19	Ensembl	855	chr1	+	172126755	172131011		chr1:172130946+172131011	GCTGGGAATGTTTGAGCTAAAAGGGGAAATTTGCACTCTAGTTTTCTATAAATTAGTTCA	19298	exon sense-overlapping	NM_001159525	Pex19	peroxisomal biogenesis factor 19	+	172126754	172136497	30.7355	98.4176	5.13322	6.37316	34.1036	30.3621	21.7979	36.6786	76.4953	106.705	94.0409	116.429	5.19309	5.11448	5.04577	5.17954	6.17428	6.73983	6.29678	6.28175
ASMM10P024551	7.48663e-05	0.00376474	2.36189	down	noncoding	ENSMUST00000147799	Pex19	Ensembl	855	chr1	+	172126755	172131011		chr1:172130946+172131011	GCTGGGAATGTTTGAGCTAAAAGGGGAAATTTGCACTCTAGTTTTCTATAAATTAGTTCA	19298	exon sense-overlapping	NM_023041	Pex19	peroxisomal biogenesis factor 19	+	172126754	172136497	30.7355	98.4176	5.13322	6.37316	34.1036	30.3621	21.7979	36.6786	76.4953	106.705	94.0409	116.429	5.19309	5.11448	5.04577	5.17954	6.17428	6.73983	6.29678	6.28175
ASMM10P002795	0.000503688	0.0140112	2.22046	down	noncoding	ENSMUST00000150870	A830018L16Rik	Ensembl	658	chr1	+	11414111	11518709		chr1:11414642+11518577	TCTGTTTGAGAACCCAAAGGAACGAGAAGGGATTTTAGAAGCTATGATAAACCTTGGCAG	320492	exon sense-overlapping	NM_001160369	A830018L16Rik	RIKEN cDNA A830018L16 gene	+	11414104	11975902	32.4507	97.6339	5.22046	6.37132	39.9263	34.3272	23.6214	31.9277	106.327	93.48	80.5206	110.208	5.44333	5.28758	5.16619	4.98474	6.65421	6.55647	6.06903	6.20556
ASMM10P002795	0.000503688	0.0140112	2.22046	down	noncoding	ENSMUST00000150870	A830018L16Rik	Ensembl	658	chr1	+	11414111	11518709		chr1:11414642+11518577	TCTGTTTGAGAACCCAAAGGAACGAGAAGGGATTTTAGAAGCTATGATAAACCTTGGCAG	320492	exon sense-overlapping	NM_001160370	A830018L16Rik	RIKEN cDNA A830018L16 gene	+	11414104	11601821	32.4507	97.6339	5.22046	6.37132	39.9263	34.3272	23.6214	31.9277	106.327	93.48	80.5206	110.208	5.44333	5.28758	5.16619	4.98474	6.65421	6.55647	6.06903	6.20556
ASMM10P002795	0.000503688	0.0140112	2.22046	down	noncoding	ENSMUST00000150870	A830018L16Rik	Ensembl	658	chr1	+	11414111	11518709		chr1:11414642+11518577	TCTGTTTGAGAACCCAAAGGAACGAGAAGGGATTTTAGAAGCTATGATAAACCTTGGCAG	320492	exon sense-overlapping	NM_001160371	A830018L16Rik	RIKEN cDNA A830018L16 gene	+	11414104	11601821	32.4507	97.6339	5.22046	6.37132	39.9263	34.3272	23.6214	31.9277	106.327	93.48	80.5206	110.208	5.44333	5.28758	5.16619	4.98474	6.65421	6.55647	6.06903	6.20556
ASMM10P002795	0.000503688	0.0140112	2.22046	down	noncoding	ENSMUST00000150870	A830018L16Rik	Ensembl	658	chr1	+	11414111	11518709		chr1:11414642+11518577	TCTGTTTGAGAACCCAAAGGAACGAGAAGGGATTTTAGAAGCTATGATAAACCTTGGCAG	320492	exon sense-overlapping	NM_177173	A830018L16Rik	RIKEN cDNA A830018L16 gene	+	11414104	11975902	32.4507	97.6339	5.22046	6.37132	39.9263	34.3272	23.6214	31.9277	106.327	93.48	80.5206	110.208	5.44333	5.28758	5.16619	4.98474	6.65421	6.55647	6.06903	6.20556
ASMM10P028255	0.000876102	0.0211061	2.61944	down	noncoding	ENSMUST00000124292	Plod1	Ensembl	4097	chr4	-	147922462	147936742		chr4:147922623-147922849	ACACAAGAATCCATTGGTGTAGGTTTAGTGACGTAGCTCAGTTGGTAGCGTGATTGCCTA	18822	exon sense-overlapping	NM_011122	Plod1	procollagen-lysine, 2-oxoglutarate 5-dioxygenase 1	-	147909752	147936776	32.1749	109.668	5.14849	6.53775	22.2805	33.6133	26.8023	46.0036	105.332	93.2796	105.535	134.526	4.49391	5.25838	5.3416	5.50007	6.64197	6.5522	6.46002	6.49681
ASMM10P013322	1.87992e-06	0.00032356	3.00669	down	noncoding	ENSMUST00000127486	Myo10	Ensembl	970	chr15	+	25622548	25701950		chr15:25701882+25701950	CACCTCTCATTAATCCCAGAAATACTACATTTTCTAAGAGTTTTGCCAAGTTCAAAACTC	17909	exon sense-overlapping	NM_019472	Myo10	myosin X	+	25622549	25813671	5	18.0271	2.35128	3.93945	5	5	5	5	15.0533	12.8178	21.5305	22.7069	2.3218	2.34925	2.399	2.33505	3.86022	3.77441	4.17662	3.94657
ASMM10P010604	3.35585e-05	0.00214659	15.2205	down	noncoding	AK037363	AK037363	Genbank	1000	chr1	-	171324161	171327314		chr1:171327237-171327314	TTGTAGTGAAAGAGAATACTCATGGCGATTACAGTAGGAGAGACCTTTGTCTCGAAAAAA		intergenic							8.8332	152.764	3.07796	7.0059	11.4297	12.4151	5	6.48801	191.86	119.46	140.735	159.001	3.27131	3.85355	2.399	2.78798	7.50344	6.90473	6.87795	6.73749
ASMM10P016591	0.000362223	0.0111164	2.72196	down	noncoding	uc012aji.1	AK077171	UCSC_knowngene	2527	chr17	+	6106436	6124137		chr17:6124074+6124137	GAGAGATGCACAGGGGGACGTAAGATCAAATGTCTTGTTTATTAAAATCAAGTTCATTGA		intron sense-overlapping	NM_001103181	Tulp4	tubby like protein 4	+	6106829	6240637	46.498	175.698	5.73505	7.17969	42.3581	59.9146	37.8519	45.8674	121.8	187.533	158.395	235.062	5.53777	6.08006	5.82719	5.49517	6.85057	7.52996	7.05218	7.28606
ASMM10P031876	5.54784e-05	0.00308737	3.90993	down	noncoding	ENSMUST00000121417	Gm15847	Ensembl	1234	chr5	+	73013498	73017376		chr5:73017316+73017376	TCTTCATGAAAGACAGTGTACTTGGATATAAAGCCTGCGAATAAAAGGTATTGCAAGCAA	667127	intergenic							79.6029	418.059	6.48594	8.45309	90.2864	93.7918	45.683	88.6504	401.416	450.841	361.767	458.21	6.68376	6.72358	6.09566	6.44077	8.57935	8.7633	8.23553	8.23416
ASMM10P034831	0.00165841	0.0333277	2.00336	down	noncoding	AK032546	AK032546	Genbank	2078	chr10	-	103366509	103368586		chr10:103366523-103368586	GCCACTAATCCTTTTCAAAGAACCGAGAGATTTTTCCACCAGCCTGTCTTCAAATTCACT		natural antisense	NM_175328	Slc6a15	solute carrier family 6 (neurotransmitter transporter), member 15	+	103367807	103419379	33.5756	88.1523	5.2219	6.22432	30.299	26.086	26.7544	51.1631	81.0136	72.8308	99.9557	98.809	4.99431	4.90028	5.33928	5.65373	6.25596	6.21246	6.382	6.04687
ASMM10P053935	0.000292986	0.00947946	2.20491	down	noncoding	uc007gsq.1	AK085365	UCSC_knowngene	364	chr10	+	89686370	89689363		chr10:89689296+89689358	TAAAAAGAGAGGTTATTCAAACTCAAGTGAGTAGTCAAAATTATACACTGTCAAATAATT		bidirectional	NM_198021	Scyl2	SCY1-like 2 (S. cerevisiae)	-	89640106	89686285	120.683	367.699	7.10076	8.24148	128.597	149.244	76.2735	128.617	266.766	328.648	395.017	480.364	7.20291	7.39837	6.82615	6.97562	7.98781	8.31826	8.36506	8.2948
ASMM10P015620	8.17096e-05	0.00402402	4.65227	down	noncoding	AK045044	AK045044	Genbank	1296	chr17	-	18950403	18951699		chr17:18950457-18951699	AATTTTAGAGACTTTATGCCCAAGGAAAAGGAAAGGCCAGGCGCAGGATGAGCACTATCT		intergenic							25.8302	161.804	4.85229	7.07022	36.2708	28.1699	15.118	23.7621	183.251	125.918	126.73	211.319	5.29558	5.0076	4.53526	4.57071	7.43838	6.97673	6.72812	7.13765
ASMM10P048151	0.0201963	0.175157	3.63705	down	noncoding	ENSMUST00000120786	Gm12006	Ensembl	403	chr11	+	14487612	14488015		chr11:14487929+14488015	AAAGGAAAGGTCTGTCATTTGTTCAAGATCCTTTTAGCTACTAGGTTGAGATTCTTAATC		intergenic							10.4214	38.1501	3.09065	4.95342	9.77048	21.9152	5	5	19.6392	40.1867	42.1241	50.6506	2.9765	4.65205	2.399	2.33505	4.23262	5.36096	5.13927	5.08083
ASMM10UP750	0.000178193	0.00672609	2.88041	down	noncoding	uc.326-	uc.326	UCR	314	chr2	+	105719986	105720300		chr2:105720239+105720298	TCCACCTAGGTATAAAATAGACATTATCGCAATATTGTATCGCACACCAAGATGCTCGGG		intronic antisense	NM_023876	Elp4	elongation protein 4 homolog (S. cerevisiae)	-	105700108	105904500	5	16.9115	2.35128	3.87755	5	5	5	5	17.9988	18.2066	13.0987	18.342	2.3218	2.34925	2.399	2.33505	4.11442	4.26307	3.48089	3.65183
ASMM10P015204	0.000166821	0.00648616	5.14416	down	noncoding	ENSMUST00000138539	Gm15591	Ensembl	627	chr16	+	45736502	45737318		chr16:45736524+45736585	TTTTAGAAAGAGGAATGAGAAAAGGAAACCTTAAAACAAGAGACCAAGCAAGCCGGGCGT		natural antisense	NM_001272070	Abhd10	abhydrolase domain containing 10	-	45729724	45742955	5.97276	34.0629	2.47441	4.83735	8.89106	5	5	5	49.347	27.6632	29.7217	29.5198	2.81434	2.34925	2.399	2.33505	5.55262	4.84067	4.63399	4.32211
ASMM10P015204	0.000166821	0.00648616	5.14416	down	noncoding	ENSMUST00000138539	Gm15591	Ensembl	627	chr16	+	45736502	45737318		chr16:45736524+45736585	TTTTAGAAAGAGGAATGAGAAAAGGAAACCTTAAAACAAGAGACCAAGCAAGCCGGGCGT		natural antisense	NM_172511	Abhd10	abhydrolase domain containing 10	-	45729724	45742955	5.97276	34.0629	2.47441	4.83735	8.89106	5	5	5	49.347	27.6632	29.7217	29.5198	2.81434	2.34925	2.399	2.33505	5.55262	4.84067	4.63399	4.32211
ASMM10P001449	4.83457e-05	0.00277364	3.59317	down	noncoding	ENSMUST00000128469	A530058N18Rik	Ensembl	646	chr2	+	114013710	114031583		chr2:114020199+114031193	GTTCACTAAGGCCTGTGTCAAGGTGGAAACATCAGGGCAGAAGAACATAACTGATAATAG	320846	bidirectional	NM_010290	Gjd2	gap junction protein, delta 2	-	114009600	114013619	36.4943	175.297	5.36801	7.21327	42.0638	43.8285	22.2019	37.8831	159.536	189.266	160.864	191.524	5.52951	5.64479	5.07355	5.22421	7.23243	7.5441	7.07301	7.00355
ASMM10P048861	0.0262038	0.20357	2.79245	down	noncoding	ENSMUST00000142921	Xaf1	Ensembl	2582	chr11	+	72301664	72308768		chr11:72308514+72308606	CTTTCAGGTTATCTCGGCTGTCTTGTCCAACTATTACATATTATAGCTTAAGTAATTGCT	327959	exon sense-overlapping	NM_001037713	Xaf1	XIAP associated factor 1	+	72301628	72313733	9.22421	30.2422	3.13575	4.61728	5	5	7.79308	19.1038	23.7908	21.1277	25.3808	50.6697	2.3218	2.34925	3.61334	4.25862	4.51218	4.46845	4.40697	5.08153
ASMM10P014701	0.000452357	0.013056	5.96878	down	noncoding	ENSMUST00000146281	Paxbp1	Ensembl	1298	chr16	-	91024810	91030816		chr16:91024834-91025146	GGGAGTCATACACATCTCTTTTGACAATTATCTTGAAAGATTAGCATTTACTGATACAGG	67367	exon sense-overlapping	NM_026110	Paxbp1	PAX3 and PAX7 binding protein 1	-	91014036	91044379	10.2024	66.5621	3.24615	5.82358	10.3559	15.3653	5	10.0884	71.1043	57.3126	63.088	74.7435	3.08198	4.14014	2.399	3.36348	6.07096	5.87057	5.71294	5.63987
ASMM10P036221	0.000138207	0.00572549	5.14864	down	noncoding	NR_015599	A330076H08Rik	RefSeq	1836	chr7	-	61943900	61982303		chr7:61943916-61945130	AGACCATGTTTGGGCTGCCAGTCTCAGTGCCTACCTATGTCTGACAGTAAACTTGTTTTT	320026	intergenic							6.67973	42.6653	2.7814	5.1456	5	8.31235	5	8.40655	29.0444	38.685	42.2869	60.6451	2.3218	3.29194	2.399	3.11287	4.79577	5.30528	5.14491	5.33643
ASMM10P037684	0.00118343	0.0261264	2.04417	down	noncoding	uc009gdk.2	DQ568121	UCSC_knowngene	60	chr7	+	30137116	30137176		chr7:30137116+30137176	TGCAAGTTCTTATTAAAATTAGATGTGTCTAAATGATTAAAAATATCTCAGAGTGTACCC		intergenic							6.17896	14.2877	2.55515	3.58667	8.95819	5	5	5.75767	13.2251	10.3231	11.3081	22.2946	2.82742	2.34925	2.399	2.64494	3.67755	3.47235	3.27204	3.92473
ASMM10P010920	0.00751525	0.0946242	3.44222	down	noncoding	ENSMUST00000171502	Gm9671	Ensembl	547	chr14	-	41307353	41309643		chr14:41307367-41307568	CAGCAGGTAGGGTGCATAAATCATGAGGAGAAGGTTGCAGTCATGTCTAACCTTAAACAC	676294	intergenic							11.546	47.03	3.43729	5.22063	17.7736	14.5484	5	8.86177	37.667	27.5381	41.3018	81.6132	4.09549	4.06812	2.399	3.18654	5.16689	4.83301	5.10952	5.77309
ASMM10P029107	0.0342411	0.236221	3.12769	down	noncoding	AK155038	AK155038	Genbank	5202	chr4	+	91328041	91333246		chr4:91333179+91333246	AAGAAGAAGGCCCACGCAAGGAGCAAAGTACACTATGAACTTTTCATGAATTCTGTCCCA		intronic antisense	NM_001177883	Elavl2	ELAV (embryonic lethal, abnormal vision, Drosophila)-like 2 (Hu antigen B)	-	91250766	91376496	129.217	444.557	6.89781	8.54291	201.938	212.115	36.5819	66.2315	498.248	444.786	404.974	430.221	7.88188	7.91255	5.78004	6.01677	8.8838	8.74544	8.39919	8.14319
ASMM10P029107	0.0342411	0.236221	3.12769	down	noncoding	AK155038	AK155038	Genbank	5202	chr4	+	91328041	91333246		chr4:91333179+91333246	AAGAAGAAGGCCCACGCAAGGAGCAAAGTACACTATGAACTTTTCATGAATTCTGTCCCA		intronic antisense	NM_010486	Elavl2	ELAV (embryonic lethal, abnormal vision, Drosophila)-like 2 (Hu antigen B)	-	91250766	91372055	129.217	444.557	6.89781	8.54291	201.938	212.115	36.5819	66.2315	498.248	444.786	404.974	430.221	7.88188	7.91255	5.78004	6.01677	8.8838	8.74544	8.39919	8.14319
ASMM10P029107	0.0342411	0.236221	3.12769	down	noncoding	AK155038	AK155038	Genbank	5202	chr4	+	91328041	91333246		chr4:91333179+91333246	AAGAAGAAGGCCCACGCAAGGAGCAAAGTACACTATGAACTTTTCATGAATTCTGTCCCA		intronic antisense	NM_207685	Elavl2	ELAV (embryonic lethal, abnormal vision, Drosophila)-like 2 (Hu antigen B)	-	91250766	91399984	129.217	444.557	6.89781	8.54291	201.938	212.115	36.5819	66.2315	498.248	444.786	404.974	430.221	7.88188	7.91255	5.78004	6.01677	8.8838	8.74544	8.39919	8.14319
ASMM10P029107	0.0342411	0.236221	3.12769	down	noncoding	AK155038	AK155038	Genbank	5202	chr4	+	91328041	91333246		chr4:91333179+91333246	AAGAAGAAGGCCCACGCAAGGAGCAAAGTACACTATGAACTTTTCATGAATTCTGTCCCA		intronic antisense	NM_207686	Elavl2	ELAV (embryonic lethal, abnormal vision, Drosophila)-like 2 (Hu antigen B)	-	91250766	91372055	129.217	444.557	6.89781	8.54291	201.938	212.115	36.5819	66.2315	498.248	444.786	404.974	430.221	7.88188	7.91255	5.78004	6.01677	8.8838	8.74544	8.39919	8.14319
ASMM10P040545	4.78467e-05	0.00275448	2.54433	down	noncoding	AK018227	AK018227	Genbank	1630	chr8	+	70766578	70768220		chr8:70768160+70768220	CCCCAAAGACACTCAGCCAACAGGTACAATGTTTCATATTCGTATCAATAAATGTACCGT		natural antisense	NM_008841	Pik3r2	phosphatidylinositol 3-kinase, regulatory subunit, polypeptide 2 (p85 beta)	-	70768180	70776712	5.46949	16.4556	2.48527	3.83255	6.1608	5.71717	5	5	13.7217	15.3692	15.7694	20.9622	2.39194	2.81508	2.399	2.33505	3.72696	4.02342	3.73984	3.83999
ASMM10P040545	4.78467e-05	0.00275448	2.54433	down	noncoding	AK018227	AK018227	Genbank	1630	chr8	+	70766578	70768220		chr8:70768160+70768220	CCCCAAAGACACTCAGCCAACAGGTACAATGTTTCATATTCGTATCAATAAATGTACCGT		natural antisense	NM_023065	Ifi30	interferon gamma inducible protein 30	-	70762772	70766663	5.46949	16.4556	2.48527	3.83255	6.1608	5.71717	5	5	13.7217	15.3692	15.7694	20.9622	2.39194	2.81508	2.399	2.33505	3.72696	4.02342	3.73984	3.83999
ASMM10P046278	0.0157988	0.150035	2.05007	down	noncoding	AK083508	AK083508	Genbank	463	chr11	-	5787932	5788393		chr11:5787947-5788393	CTGGGCATTGCCTAGATCTTCTAAATAAAGTAAAATGAAATATTTGATGTGATAGTGGGG		bidirectional	NM_001146308	Dbnl	drebrin-like	+	5788482	5800980	7.18573	17.5507	2.81263	3.8483	8.4379	9.99942	5	5.3056	10.9365	13.3565	17.9349	27.9749	2.73009	3.55565	2.399	2.56578	3.39392	3.83105	3.92356	4.24469
ASMM10P046278	0.0157988	0.150035	2.05007	down	noncoding	AK083508	AK083508	Genbank	463	chr11	-	5787932	5788393		chr11:5787947-5788393	CTGGGCATTGCCTAGATCTTCTAAATAAAGTAAAATGAAATATTTGATGTGATAGTGGGG		bidirectional	NM_001146309	Dbnl	drebrin-like	+	5788482	5800980	7.18573	17.5507	2.81263	3.8483	8.4379	9.99942	5	5.3056	10.9365	13.3565	17.9349	27.9749	2.73009	3.55565	2.399	2.56578	3.39392	3.83105	3.92356	4.24469
ASMM10P046278	0.0157988	0.150035	2.05007	down	noncoding	AK083508	AK083508	Genbank	463	chr11	-	5787932	5788393		chr11:5787947-5788393	CTGGGCATTGCCTAGATCTTCTAAATAAAGTAAAATGAAATATTTGATGTGATAGTGGGG		bidirectional	NM_013810	Dbnl	drebrin-like	+	5788482	5800980	7.18573	17.5507	2.81263	3.8483	8.4379	9.99942	5	5.3056	10.9365	13.3565	17.9349	27.9749	2.73009	3.55565	2.399	2.56578	3.39392	3.83105	3.92356	4.24469
ASMM10P036220	0.00482718	0.0692352	2.00892	down	noncoding	ENSMUST00000181804	A330076H08Rik	Ensembl	1239	chr7	-	61930912	61982355		chr7:61930948-61931347	CTGACTGTTTCCCACATTCACTATCCCTTTCTCCACTACTAGAAATAGAATAAAACAAAA	320026	intergenic							225.582	629.157	8.03756	9.04398	297.978	237.782	184.112	182.457	660.149	568.561	630.214	657.702	8.46104	8.07928	8.12523	7.48469	9.28617	9.10094	9.03851	8.75032
ASMM10P050496	0.00535497	0.0748	2.68371	down	noncoding	uc011yuz.1	5033406O09Rik	UCSC_knowngene	1660	chr12	-	111941990	111944482	NR_029464	chr12:111942004-111942112	GGTCTGTAGATATATGTGTATTTCTCCTGAAATCGGGGAAAATAAACTCATTTTCTGAGG	77675	intergenic							15.5297	51.7072	4.00983	5.43406	22.0236	16.5385	5.54834	18.0084	47.8741	51.1448	37.4916	70.3183	4.4735	4.23692	3.14982	4.17908	5.51043	5.70634	4.96874	5.55072
ASMM10P025414	0.00392532	0.0600496	4.50257	down	noncoding	AK089674	AK089674	Genbank	1617	chr3	-	131580411	131582026		chr3:131580432-131581361	CTGAATATGAATTGGATCATGTTGACACGTGCCTTGGGATACCATCCAATAAACGAGAAA		intronic antisense	NM_011863	Papss1	3'-phosphoadenosine 5'-phosphosulfate synthase 1	+	131564767	131643671	8.55554	37.5559	2.83083	5.00158	6.12821	5	5	18.094	29.6353	41.2236	40.7143	38.6505	2.38915	2.34925	2.399	4.18591	4.82616	5.39797	5.08992	4.69225
ASMM10P049479	0.00132565	0.0284674	2.40002	down	noncoding	ENSMUST00000126820	Mapt	Ensembl	831	chr11	+	104321948	104328210		chr11:104322119+104322427	AGTTTGCAAGCCCTAAAAAGGGCTTCCTGTGGCTAAACCTCTTTCTAGATAAAGGAGAGC	17762	exon sense-overlapping	NM_001038609	Mapt	microtubule-associated protein tau	+	104231435	104332093	7.48314	20.6454	2.87429	4.13734	8.42871	8.11376	5	8.39011	20.3777	17.2252	16.5556	28.4231	2.72841	3.25921	2.399	3.11054	4.28838	4.18534	3.80894	4.2667
ASMM10P049479	0.00132565	0.0284674	2.40002	down	noncoding	ENSMUST00000126820	Mapt	Ensembl	831	chr11	+	104321948	104328210		chr11:104322119+104322427	AGTTTGCAAGCCCTAAAAAGGGCTTCCTGTGGCTAAACCTCTTTCTAGATAAAGGAGAGC	17762	exon sense-overlapping	NM_010838	Mapt	microtubule-associated protein tau	+	104231435	104332093	7.48314	20.6454	2.87429	4.13734	8.42871	8.11376	5	8.39011	20.3777	17.2252	16.5556	28.4231	2.72841	3.25921	2.399	3.11054	4.28838	4.18534	3.80894	4.2667
mouselincRNA0305+_P1	0.00144136	0.0301668	3.68825	down	noncoding	mouselincRNA0305+	mouselincRNA0305	lincRNA	6904	chr12	+	21505736	21512640		chr12:21512504+21512563	TATGTCTATCCCATTTCTGGAAAGAGGAAGGTGGGTTCAAGCCTGGAAAAATAACAGGCC		intergenic							6.47577	25.9253	2.56603	4.44897	10.9031	5	5	5	37.8801	21.9273	21.2062	22.6875	3.1808	2.34925	2.399	2.33505	5.17622	4.51862	4.15541	3.94561
ASMM10P039599	0.0153337	0.147209	2.01486	down	noncoding	AK015406	AK015406	Genbank	1759	chr8	-	84663270	84665026		chr8:84663292-84665026	ACCTGGAAAACTGTATCTTCTATGGAGTGGAGGTGAGAGATCAGAGACATTGAATAAAAA		intergenic							8.30429	20.9942	3.16521	4.17589	13.5686	7.42799	5.14472	7.07587	22.99	24.1984	20.7564	16.0318	3.59494	3.13566	3.03755	2.89268	4.46092	4.65085	4.12572	3.46606
ASMM10P003306	0.00835183	0.100893	2.78267	down	noncoding	ENSMUST00000161815	Hmgn3	Ensembl	855	chr9	-	83109947	83146470		chr9:83110397-83110787	CTGTCAGTAAAGGGGCAGATTGAAACAGCACAGAGAACTGAATCTATAGAAAAGGAGGGA	94353	exon sense-overlapping	NM_026122	Hmgn3	high mobility group nucleosomal binding domain 3	-	83109941	83146607	8.51301	28.1748	3.04672	4.52319	13.7268	8.48681	5	6.8384	31.1691	25.1732	15.4571	40.8998	3.61654	3.3199	2.399	2.85146	4.90087	4.70503	3.71169	4.77518
ASMM10P003306	0.00835183	0.100893	2.78267	down	noncoding	ENSMUST00000161815	Hmgn3	Ensembl	855	chr9	-	83109947	83146470		chr9:83110397-83110787	CTGTCAGTAAAGGGGCAGATTGAAACAGCACAGAGAACTGAATCTATAGAAAAGGAGGGA	94353	exon sense-overlapping	NM_175074	Hmgn3	high mobility group nucleosomal binding domain 3	-	83109941	83146607	8.51301	28.1748	3.04672	4.52319	13.7268	8.48681	5	6.8384	31.1691	25.1732	15.4571	40.8998	3.61654	3.3199	2.399	2.85146	4.90087	4.70503	3.71169	4.77518
ASMM10P051132	1.95492e-07	9.066e-05	5.48485	down	noncoding	ENSMUST00000140809	Qsox1	Ensembl	2664	chr1	-	155801446	155812838		chr1:155801500-155803696	CCTGTGGCTTGCAATAAGACATATATATATTACATTGTGATCCCGAATTTGGTGTATGTT	104009	exon sense-overlapping	NM_001024945	Qsox1	quiescin Q6 sulfhydryl oxidase 1	-	155778154	155812899	72.9368	546.859	6.36802	8.82347	76.5174	78.6459	45.6094	90.9743	475.301	472.258	534.518	705.357	6.43133	6.47033	6.0929	6.47751	8.8201	8.8303	8.79266	8.85082
ASMM10P051132	1.95492e-07	9.066e-05	5.48485	down	noncoding	ENSMUST00000140809	Qsox1	Ensembl	2664	chr1	-	155801446	155812838		chr1:155801500-155803696	CCTGTGGCTTGCAATAAGACATATATATATTACATTGTGATCCCGAATTTGGTGTATGTT	104009	exon sense-overlapping	NM_023268	Qsox1	quiescin Q6 sulfhydryl oxidase 1	-	155778154	155812899	72.9368	546.859	6.36802	8.82347	76.5174	78.6459	45.6094	90.9743	475.301	472.258	534.518	705.357	6.43133	6.47033	6.0929	6.47751	8.8201	8.8303	8.79266	8.85082
ASMM10P020539	9.92062e-06	0.000905053	3.93222	down	noncoding	ENSMUST00000138700	Lrp1b	Ensembl	4246	chr2	-	41496147	42653256		chr2:41496212-41498164	CAGCTGTGAAACCCTGCTGCAACACTTACAACTGAAAAATACTTAACAATCATATTCTAA	94217	exon sense-overlapping	NM_053011	Lrp1b	low density lipoprotein-related protein 1B (deleted in tumors)	-	40596772	42653598	21.5095	112.34	4.59785	6.57319	20.7264	25.2432	15.0274	25.0412	96.6992	116.479	99.7356	136.446	4.36906	4.85191	4.52601	4.64441	6.52655	6.8682	6.37878	6.51924
ASMM10P046917	4.06956e-06	0.000526677	5.69336	down	noncoding	ENSMUST00000108670	Arhgef15	Ensembl	2659	chr11	-	68948231	68952174		chr11:68948351-68949970	ATTTACAAGACCTTATAAGGGAAGAAACAGAGGTGCAGTTTGAATAACTTGGCGTAGTTC	442801	exon sense-overlapping	NM_177566	Arhgef15	Rho guanine nucleotide exchange factor (GEF) 15	-	68943153	68956858	5	35.141	2.35128	4.86056	5	5	5	5	37.0822	20.3525	35.3516	47.778	2.3218	2.34925	2.399	2.33505	5.14523	4.41446	4.88646	4.99607
ASMM10P037352	0.0395717	0.255769	2.04729	down	noncoding	ENSMUST00000121897	Gm15877	Ensembl	964	chr7	+	12517404	12518368		chr7:12518150+12518368	CTCAGTACATCAAAAACAACATAACTCTAGACATGGAGATGTATAAGAAAGTTCATGCTG	100416231	intron sense-overlapping	NM_028434	2900092C05Rik	RIKEN cDNA 2900092C05 gene	+	12512550	12556321	20.2447	51.4498	4.36332	5.39703	26.9192	30.5565	7.1261	16.3769	44.5501	37.9558	41.9834	81.3099	4.80807	5.12195	3.48792	4.03534	5.40681	5.27956	5.13409	5.76767
ASMM10P029416	0.000725333	0.0183152	5.92172	down	noncoding	TCONS_00022719	XLOC_016787	Alexander et al 2013	968	chr4	+	118547281	118548734		chr4:118548232+118548345	AGAAGCTGTAGGTCAGAGTGGAGAGGTGGCAGTGGGCGTGCAGGAGAAGCTGTAGGTCAG		intergenic							16.8713	133.218	4.18073	6.74674	25.1407	21.7241	10.3488	10.2717	182.953	89.2713	88.853	171.794	4.69553	4.63903	3.99983	3.38851	7.43568	6.49398	6.21148	6.84583
ASMM10P017360	0.0102541	0.114817	2.2295	down	noncoding	ENSMUST00000181186	Gm26547	Ensembl	1508	chr17	+	55557165	55563507		chr17:55563447+55563507	TGCTAGAAAGAGAGGTTGGAGTGTTAAGGAACCCTAATAAAAGTAGGTTTCCAAAGATCT		intergenic							9.08275	25.6938	3.28417	4.44088	8.52331	12.7325	6.44357	8.63158	16.917	30.6803	26.9821	28.1959	2.74591	3.88691	3.35103	3.15282	4.0269	4.98677	4.49484	4.25502
ASMM10P052572	0.0207659	0.177788	2.01842	down	noncoding	ENSMUST00000143181	Agtr1a	Ensembl	501	chr13	+	30336440	30345910		chr13:30345846+30345910	GGTGGTGGTGTGAGGAAACTATTTAGGACTACTTTAATCTTGAAGATAAAAATAGTCACA	11607	exon sense-overlapping	NM_177322	Agtr1a	angiotensin II receptor, type 1a	+	30336355	30382867	16.3363	43.3946	4.14425	5.15748	25.3817	18.6514	9.36065	11.9514	46.8956	23.5134	52.416	50.7534	4.71103	4.41138	3.8607	3.59391	5.48149	4.61149	5.45227	5.08467
ASMM10P033626	0.0110361	0.12066	2.57811	down	noncoding	ENSMUST00000162239	Gm16161	Ensembl	290	chr6	-	113275836	113276930		chr6:113275850-113276079	CCTCAGCCAAATGTGATGTCTTTAGAGATGAGAAACAGGACATGGTCTACCTGATAGATG		intronic antisense	NM_026849	Mtmr14	myotubularin related protein 14	+	113237842	113281392	7.32473	25.2498	2.8475	4.21381	8.49344	8.1695	5	7.63597	18.1776	11.4448	18.3735	53.0032	2.74123	3.26726	2.399	2.9825	4.1268	3.62139	3.95816	5.14889
ASMM10P038338	0.00237884	0.0422497	2.00469	down	noncoding	ENSMUST00000071770	Gm5899	Ensembl	252	chr7	+	94197209	94197461		chr7:94197401+94197461	GATGCGAATAATCCTGCAGAAAATGGAGATGGCAAAACAGACCAGGCACAGAAAGCATAA	545982	intergenic							440.167	1238.77	9.00243	10.0058	444.521	566.051	319.145	430.95	1250.09	1360.85	1075.25	1268.9	9.02613	9.32101	8.9445	8.71806	10.2045	10.332	9.8047	9.68207
ASMM10P003001	5.37606e-06	0.000645707	7.82271	down	noncoding	ENSMUST00000154592	Gm13166	Ensembl	280	chr4	+	146252172	146272975		chr4:146252353+146272882	TTACCTTCTCCGCTGATATTGGTATTCATATGCTCAGCTAAATGTACATAACTGTAAATC		intergenic							5.3925	52.8777	2.46884	5.43651	5	5	5	6.56999	35.1456	38.9693	67.9719	69.424	2.3218	2.34925	2.399	2.80532	5.06938	5.31636	5.82719	5.53312
ASMM10P022095	0.0329871	0.231688	2.23533	down	noncoding	ENSMUST00000137247	Bmp7	Ensembl	980	chr2	-	172916117	172940092		chr2:172916132-172916466	AAGCCCTGGATGATGTCAGACAGCCAATGAAAGTAGCCATTTATAGTCAAATGCCAAGGG	12162	exon sense-overlapping	NM_007557	Bmp7	bone morphogenetic protein 7	-	172868011	172940321	18.2859	48.5541	4.17655	5.33704	20.677	21.1324	5.14708	26.1873	46.3477	31.2619	64.5571	52.0495	4.3643	4.59524	3.03824	4.70842	5.46643	5.01005	5.74716	5.12452
ASMM10P036021	6.25e-11	2.09e-07	8.08	down	noncoding	NR_077063	2310002F09Rik	RefSeq	2554	chr7	-	43745465	43755936		chr7:43745538-43747026	GTGTGTTTTATATGTTTAAATGTATGTGGCCATTGCATATTTGTGTCTGACTGGTCTTCA	100504720	intergenic							5	48.8646	2.35128	5.36563	5	5	5	5	42.8102	38.8954	51.5766	62.1761	2.3218	2.34925	2.399	2.33505	5.3477	5.31311	5.42963	5.37209
ASMM10P038185	1.43314e-05	0.00115586	2.95021	down	noncoding	TCONS_00029133	XLOC_021695	Alexander et al 2013	9327	chr7	+	79535200	79563424		chr7:79563364+79563424	ATTTGGATTGCAGGCTGTTCCACATACTCTGCCTGTATGTATATATATCACCAATAAATA		intergenic							94.2343	382.722	6.75777	8.31859	88.5397	105.076	67.7535	115.568	321.76	412.129	357.741	439.257	6.65659	6.8893	6.65659	6.82861	8.2486	8.636	8.21702	8.17275
ASMM10P057690	0.00335481	0.0533476	2.14048	down	noncoding	BB192895	mouselincRNA0509	lincRNA	603	chr14	+	99257035	99257639		chr14:99257486+99257639	ATCAAAAAGAGTTGAGGTTCAGAGAGATGTTCAGCAGTAAAGTTGCCTGCTGCCCAGTCT		intergenic							6.52821	16.6262	2.71386	3.8118	6.20403	5.8713	5	9.03752	13.9462	10.6573	20.7262	21.1752	2.3965	2.84579	2.399	3.21415	3.75118	3.51737	4.12388	3.85476
ASMM10P009797	0.000125937	0.0053879	2.34698	down	noncoding	NR_015351	Ipw	RefSeq	734	chr7	-	59619157	59678878		chr7:59619231-59667849	AAATGCTTAAGGAAAACATACTTTCAAGTATCAAAAAAGGGTGCCCTTGCTTCCATCTAA	16353	intergenic							37.9236	121.791	5.45981	6.69061	40.48	42.199	32.5539	36.4615	132.588	102.612	115.995	135.97	5.46633	5.58985	5.61078	5.17227	6.96731	6.68494	6.59661	6.5136
ASMM10P013544	0.00037453	0.0113112	2.71456	down	noncoding	AK078348	AK078348	Genbank	799	chr15	+	73423310	73424107		chr15:73424047+73424107	AACCACTACATACCTGGGAGCTGTAATTTACTCAGGTATAATAAAACGCTTTGAGTTGTC		bidirectional	NM_001130409	Ptk2	PTK2 protein tyrosine kinase 2	-	73215556	73423191	13.3607	47.5741	3.85772	5.29844	12.9681	16.3235	8.43234	15.7188	32.2663	43.1339	46.2217	68.6746	3.50971	4.22103	3.72087	3.97928	4.94466	5.45843	5.27343	5.51725
ASMM10P013544	0.00037453	0.0113112	2.71456	down	noncoding	AK078348	AK078348	Genbank	799	chr15	+	73423310	73424107		chr15:73424047+73424107	AACCACTACATACCTGGGAGCTGTAATTTACTCAGGTATAATAAAACGCTTTGAGTTGTC		bidirectional	NM_007982	Ptk2	PTK2 protein tyrosine kinase 2	-	73205104	73423191	13.3607	47.5741	3.85772	5.29844	12.9681	16.3235	8.43234	15.7188	32.2663	43.1339	46.2217	68.6746	3.50971	4.22103	3.72087	3.97928	4.94466	5.45843	5.27343	5.51725
ASMM10P003020	0.00161182	0.0328163	2.51045	down	noncoding	ENSMUST00000155010	2610204G22Rik	Ensembl	257	chr4	+	155761209	155763549		chr4:155761291+155763369	AGTTTTCGAGCGTGGGCCTAGAGAACGGCTTCGTGGCTAAGAAGAGTATGCACTGCTCTT		bidirectional	NM_179203	Atad3a	ATPase family, AAA domain containing 3A	-	155740639	155761098	9.39677	28.9075	3.29918	4.62712	8.22746	9.29554	5.92771	14.1364	24.9677	23.766	32.9154	33.9811	2.68755	3.44838	3.23399	3.82679	4.57626	4.62772	4.78244	4.52207
ASMM10P025128	2.00051e-05	0.00149393	3.22098	down	noncoding	uc007duw.2	Gm16432	UCSC_knowngene	3495	chr1	+	177991434	178172704		chr1:178172565+178172704	CCTTTGGCTCTGCTTCCTAACAATGAAAGTTTTTGACAGAGAATAAATGTGTCAAGTATT	545391	exon sense-overlapping	NM_001034899	Gm16432	predicted gene 16432	+	177991434	178048291	5	19.0996	2.35128	4.03878	5	5	5	5	14.5772	18.3249	23.3141	20.182	2.3218	2.34925	2.399	2.33505	3.81383	4.27212	4.28715	3.78201
ASMM10P041976	3.57974e-05	0.0022217	3.21504	down	noncoding	NR_037983	9330159M07Rik	RefSeq	2719	chr9	-	88841797	88858870	NR_037982	chr9:88841843-88844266	TTCTGCTGGATTTTGAGCCTCTGCCATAATGAGTCCATGTGCTTTAGAAGTTCCTCCTGT	319673	natural antisense	NM_001177858	Trim43c	tripartite motif-containing 43C	+	88839163	88848190	15.1179	64.9799	4.08142	5.76626	14.2071	14.849	13.4481	17.9675	57.7413	50.2483	62.4269	89.5033	3.68127	4.09337	4.3753	4.17573	5.77959	5.68031	5.69718	5.90794
ASMM10P026951	0.0102422	0.114817	2.87395	down	noncoding	uc008ski.2	DQ703267	UCSC_knowngene	270	chr4	-	41811505	41811775	AK039360, uc029urh.1	chr4:41811523-41811775	TCAGAGAGGTCGGGGAAGAGGGAAAGGCTGACTTACATGGTGTTTTGGGTAAGAAAAGGC		intergenic							16.569	57.0245	4.07739	5.60043	27.0997	20.693	6.19992	12.2835	65.124	59.7865	47.3382	55.8491	4.81575	4.5662	3.29665	3.63097	5.94062	5.93157	5.30773	5.22179
ASMM10P021910	1.46485e-06	0.000277905	15.2917	down	noncoding	NR_040359	Gm14204	RefSeq	1554	chr2	-	158595471	158610723		chr2:158595498-158596512	TTTCTCGGCCAGGAGGTGAGGAAGCAGAGGATGAAGGAGAGCTCATTGTTTTAATAAACT	100045469	bidirectional	NM_009508	Slc32a1	solute carrier family 32 (GABA vesicular transporter), member 1	+	158610757	158615747	6.46551	116.167	2.64866	6.58334	10.1016	5.76044	5	5	84.3524	108.296	103.212	168.809	3.03676	2.82381	2.399	2.33505	6.32105	6.76119	6.42565	6.82545
ASMM10P032639	6.56223e-05	0.00347798	2.67551	down	noncoding	NR_040701	4930500L23Rik	RefSeq	745	chr5	+	139523750	139541339		chr5:139541242+139541339	GCTGCAGCGCGCGGACTCACTCAAGGGGTCAAGTGACGGACGGATTGTTCGCTCCTTCAT	74973	intergenic							20.1223	72.5865	4.52115	5.94097	20.0525	21.3709	17.5493	21.5162	67.1635	71.3348	60.3321	91.5158	4.30992	4.61243	4.7388	4.42346	5.98819	6.17979	5.65182	5.94407
ASMM10P016616	0.00285251	0.0475275	3.03345	down	noncoding	uc008ajj.1	AK014435	UCSC_knowngene	364	chr17	+	8284459	8288738		chr17:8288674+8288738	AATGTTCAACTGGACGTGTGGCTCATACCTGTAGATGCCATACTCAGGATGCTGAGAATT		intron sense-overlapping	NM_018819	Mpc1	mitochondrial pyruvate carrier 1	+	8283812	8297661	8.43865	28.4526	2.99513	4.59609	8.70778	13.0644	5	6.98238	26.5639	23.3145	26.2064	37.7258	2.78088	3.92386	2.399	2.8768	4.66923	4.60118	4.4534	4.66057
ASMM10P026952	0.000535922	0.0147401	2.44955	down	noncoding	AK145626	AK145626	Genbank	1756	chr4	-	41881155	41882909	AK145627	chr4:41881169-41882909	CTGTGCTTGTGATTATTGGATTCATCAGGTGACAAGGTGCTCCTCTCTTGAAATTACAGC		intergenic							374.65	1326.81	8.78383	10.0763	452.784	398.386	294.518	352.912	1528.76	1108.3	1061.36	1608.82	9.05244	8.82502	8.82769	8.43018	10.4705	10.0274	9.78489	10.0226
ASMM10P039237	2.30269e-05	0.00165705	8.99039	down	noncoding	AK139353	AK139353	Genbank	2850	chr8	-	32132854	32135704		chr8:32132870-32135704	CTGCAAGTCAAAAACTCTGCTGTGGGTAAAGTTTATTTAAAATGAGTTAAAAGCCATTCC		intergenic							15.1937	175.264	4.01401	7.18239	21.7444	19.2523	6.96865	12.8093	156.553	144.243	152.304	247.956	4.45223	4.45751	3.4593	3.687	7.20725	7.16347	6.99323	7.36562
ASMM10P015308	8.23282e-07	0.000200254	37.7158	down	noncoding	AK053631	AK053631	Genbank	2699	chr16	+	72412744	72415443		chr16:72415272+72415443	GTAGGGTTTAGGGCTTAGGTGACATTATCCAACTGATCAGGTCAGGTAGTAATGATGAAT		intergenic							6.17135	277.156	2.59517	7.83226	5	5	5	9.6854	257.636	200.121	265.958	384.907	2.3218	2.34925	2.399	3.31062	7.93625	7.61809	7.79101	7.9837
ASMM10P057527	0.0195854	0.171822	3.18243	down	noncoding	AF416735	mouselincRNA0989	lincRNA	4906	chr3	-	49452801	49757262		chr3:49452806-49743526	CTATCACAGTTTTGCTTGTATTTTTAGCATATGAACATTTATAAAGAACTTTTTTTGGTA		exon sense-overlapping	NM_130448	Pcdh18	protocadherin 18	-	49743295	49757316	8.1397	35.5675	2.9397	4.60983	6.05645	7.60048	5	13.9019	15.8925	18.8235	25.5288	82.0253	2.38448	3.16927	2.399	3.80606	3.93673	4.30762	4.41565	5.77934
ASMM10P055125	6.31577e-05	0.00339041	3.19351	down	noncoding	ENSMUST00000135847	Spg11	Ensembl	1813	chr2	-	122107665	122118375		chr2:122107686-122107744	TGTGCCTAGTCTTACTACAAAGTGGTACTTAATCTGGGAGGAAAGCTGAAGTTACTCTTT	214585	exon sense-overlapping	NM_145531	Spg11	spastic paraplegia 11	-	122053525	122118386	5	19.5493	2.35128	4.02642	5	5	5	5	12.4295	18.3455	18.2793	29.1428	2.3218	2.34925	2.399	2.33505	3.5794	4.27424	3.94907	4.30298
ASMM10P031925	0.00243445	0.0430086	3.49542	down	noncoding	ENSMUST00000148568	Gm15830	Ensembl	1661	chr5	+	77094531	77102303		chr5:77102243+77102303	CAGCAATTGTGCTTTAAGTTTTCTAGTCTACTTGGGGAGGAATAAAGAATGAATTTCTGC		natural antisense	NM_175606	Hopx	HOP homeobox	-	77086985	77115123	6.26668	27.5229	2.57472	4.38019	6.76186	5	5	8.30486	12.2999	19.0083	28.0703	50.7131	2.45378	2.34925	2.399	3.09685	3.56509	4.32223	4.55003	5.08341
ASMM10P027448	0.000241909	0.00832717	5.28478	down	noncoding	AK081101	AK081101	Genbank	2895	chr4	-	97562522	97565413		chr4:97562536-97562654	GTTATATAAGATAATTTTGATGCAGCATTTGAATATTCAATACAATATGCACAAATCTTT		intergenic							7.88305	49.4254	2.93784	5.33968	8.67349	9.89647	5	7.96224	28.5534	49.3796	50.9044	68.8642	2.77406	3.53978	2.399	3.03851	4.77093	5.65677	5.41018	5.52085
ASMM10P010310	8.35689e-05	0.00409145	2.1082	down	noncoding	AK082265	AK082265	Genbank	906	chr13	+	67007253	67008158		chr13:67008087+67008158	AAGATCATGAGTTGAGGGCCATCCTGAGCTACATAGCAAGTTTGAAGCTAACCTAGGCTA		intergenic							62.7988	181.994	6.18996	7.26597	64.0038	68.2709	55.0455	63.875	154.5	176.245	192.025	205.205	6.16641	6.27119	6.35898	5.96328	7.18725	7.44302	7.33636	7.09727
ASMM10P036529	8.99999e-06	0.000858109	2.59794	down	noncoding	AK137920	AK137920	Genbank	961	chr7	-	97724014	97724972		chr7:97724031-97724730	TAACGGACTCTCATCCTTCTGGAACCGTTAAGCCAAAATAAATTTAACTCTTTCCTCCAG		intergenic							141.839	517.797	7.37799	8.75535	145.057	157.122	117.257	147.921	447.671	519.154	489.296	615.068	7.38842	7.47753	7.46037	7.18562	8.73688	8.97002	8.66104	8.65347
ASMM10P012183	0.00742142	0.0937221	2.73986	down	noncoding	ENSMUST00000162723	Sucla2	Ensembl	1074	chr14	+	73552631	73556827		chr14:73556762+73556827	GATATCATGGCACTTCACCCTGTGTAGTCATATATGTATCATAAGAATAAAACGTTTTGG	20916	exon sense-overlapping	NM_011506	Sucla2	succinate-Coenzyme A ligase, ADP-forming, beta subunit	+	73552785	73596142	9.5037	29.6997	3.15777	4.61187	9.01718	11.1398	5	12.8578	22.6241	27.7917	22.1465	46.2365	2.83823	3.70035	2.399	3.6935	4.43566	4.84828	4.21632	4.94724
ASMM10P027908	0.000946128	0.0222787	2.34371	down	noncoding	AK087014	AK087014	Genbank	2016	chr4	-	130108405	130110420		chr4:130108490-130110420	TACAAAGTGATGTTACACTTTACCGTATAGCATAGCATATGCCTACAGGAATCACATCGT		intronic antisense	NM_026441	Pef1	penta-EF hand domain containing 1	+	130107555	130128134	17.5049	55.134	4.31622	5.54502	18.9424	19.3456	14.953	16.7788	46.5659	52.3908	70.7231	50.8563	4.21203	4.46427	4.51872	4.06986	5.47231	5.73831	5.88174	5.08771
ASMM10P046449	3.57192e-05	0.0022217	2.00166	down	noncoding	AK016196	AK016196	Genbank	691	chr11	-	26386743	26387433		chr11:26386782-26387433	CTCCTGTATACTCCCAGTATACCCTTCAACCAAATGCATATGTAAATAAATTGTACATTC		natural antisense	NM_001277273	Fancl	Fanconi anemia, complementation group L	+	26387083	26471883	92.2351	256.097	6.73515	7.73635	100.059	101.003	68.6383	99.241	200.944	246.021	251.547	325.876	6.83555	6.83041	6.67558	6.59906	7.57181	7.91446	7.70228	7.75683
ASMM10P046449	3.57192e-05	0.0022217	2.00166	down	noncoding	AK016196	AK016196	Genbank	691	chr11	-	26386743	26387433		chr11:26386782-26387433	CTCCTGTATACTCCCAGTATACCCTTCAACCAAATGCATATGTAAATAAATTGTACATTC		natural antisense	NM_025923	Fancl	Fanconi anemia, complementation group L	+	26387083	26471883	92.2351	256.097	6.73515	7.73635	100.059	101.003	68.6383	99.241	200.944	246.021	251.547	325.876	6.83555	6.83041	6.67558	6.59906	7.57181	7.91446	7.70228	7.75683
ASMM10P017854	0.000500643	0.0139536	7.01756	down	noncoding	ENSMUST00000151719	C030005K06Rik	Ensembl	548	chr18	-	50042729	50053660		chr18:50042747-50042881	CATGTAAGAATAAACTGTATTTCCTCCACCCATAAAGTATATTATGGAACCATCAAAAAA	78695	natural antisense	NM_134131	Tnfaip8	tumor necrosis factor, alpha-induced protein 8	+	50053281	50093229	12.8133	115.453	3.79826	6.60923	20.7687	10.4826	13.1404	6.86132	140.814	107.537	112.75	100.71	4.37228	3.62007	4.34501	2.85567	7.05535	6.75172	6.55719	6.07265
ASMM10P002678	0.000818095	0.0200854	12.7865	down	noncoding	ENSMUST00000148704	BC028777	Ensembl	826	chr17	+	24208860	24221545	ENSMUST00000171563	chr17:24209004+24220448	CGTGGCCGCTGCCCTGGGACTCTGCATAATCCTGATGGTCCGAGGAGGGACTGGCCAGGA	100036538	natural antisense	NM_010947	Ntn3	netrin 3	-	24203842	24209387	16.4786	225.879	3.87824	7.55479	24.6217	23.1904	5	13.1022	238.445	192.628	296.923	175.521	4.6595	4.7327	2.399	3.72174	7.82285	7.56904	7.94635	6.88092
ASMM10P002678	0.000818095	0.0200854	12.7865	down	noncoding	ENSMUST00000148704	BC028777	Ensembl	826	chr17	+	24208860	24221545	ENSMUST00000171563	chr17:24209004+24220448	CGTGGCCGCTGCCCTGGGACTCTGCATAATCCTGATGGTCCGAGGAGGGACTGGCCAGGA	100036538	natural antisense	NM_028056	1600002H07Rik	RIKEN cDNA 1600002H07 gene	-	24215055	24220769	16.4786	225.879	3.87824	7.55479	24.6217	23.1904	5	13.1022	238.445	192.628	296.923	175.521	4.6595	4.7327	2.399	3.72174	7.82285	7.56904	7.94635	6.88092
ASMM10P015096	8.78101e-05	0.00424345	5.65584	down	noncoding	ENSMUST00000139157	Tmeff2	Ensembl	415	chr1	+	50900646	50915430		chr1:50915370+50915430	TATACACAGAGATGAGAGCACTTTAATGCTTTGCCAATAAAAGAATCCTGCATCCTCCAA	56363	intergenic							7.50358	52.7698	2.99411	5.49385	12.9435	6.15863	5.91222	5	50.6567	51.3439	48.1634	60.9153	3.50685	2.90415	3.23038	2.33505	5.59157	5.71182	5.32955	5.34245
ASMM10P021516	0.000272518	0.00900929	4.04823	down	noncoding	ENSMUST00000127525	9830144P21Rik	Ensembl	3362	chr2	-	129205957	129226438		chr2:129205974-129206451	TACATATGACTTATTTTAATAAAGGGAGTGTCTCAAGTCAGTGTCACGCAGACACCACAC	414086	natural antisense	NM_015747	Slc20a1	solute carrier family 20, member 1	+	129198772	129211612	14.5615	77.0849	4.01502	6.03231	22.7261	10.0207	11.7197	13.7794	87.5591	73.145	62.4958	85.1396	4.5252	3.55944	4.18102	3.79441	6.37851	6.21704	5.69921	5.83447
ASMM10P050714	2.81181e-05	0.00190053	5.61703	down	noncoding	ENSMUST00000155318	Pxdn	Ensembl	3406	chr12	+	29938049	29989546		chr12:29989480+29989546	TGGTTTGGGGGCCTTTTGGATTCCATATTTATGAATAACGGTTATGGGCCAAAACCTGCA	69675	exon sense-overlapping	NM_181395	Pxdn	peroxidasin homolog (Drosophila)	+	29938035	30017658	5.5866	34.9608	2.40288	4.89269	7.3464	5	5	5	39.6421	38.1712	26.3664	35.6635	2.5282	2.34925	2.399	2.33505	5.23728	5.28716	4.46177	4.58454
ASMM10P011574	7.49009e-07	0.000189465	19.5793	down	noncoding	AK157092	AK157092	Genbank	3085	chr14	+	18585068	18588153		chr14:18587836+18588153	TCTGTGTACAGTGTCGAACAATCAGTTTACTTAAAAAACATTGTCAGCCTTTCTAGAAGA		natural antisense	NM_144839	Ube2e2	ubiquitin-conjugating enzyme E2E 2	-	18573576	18893627	5	118.585	2.35128	6.64254	5	5	5	5	131.048	131.405	90.4892	121.398	2.3218	2.34925	2.399	2.33505	6.95152	7.03122	6.24182	6.34558
ASMM10P052108	0.000290091	0.00941722	5.11333	down	noncoding	NR_045086	AW495222	RefSeq	969	chr13	-	93706099	93719175		chr13:93706113-93706181	TTCCCTCCAACATTTAACTCAATCATTATTTTTAAAAGAAGAATAAATTGGTTTGTCAGG	105364	natural antisense	NM_028772	Dmgdh	dimethylglycine dehydrogenase precursor	+	93674435	93752823	6.4135	39.7034	2.70918	5.06344	5.52021	10.001	5	5.13285	42.1785	26.845	45.3867	44.4033	2.34541	3.55605	2.399	2.53625	5.326	4.79251	5.24608	4.88918
ASMM10P045894	1.12966e-05	0.000997866	6.96202	down	noncoding	ENSMUST00000119938	Gm15238	Ensembl	1296	chrX	+	167776260	167777556		chrX:167777242+167777556	TTAAGAAGATTAGGATGGGAATAGAAGGCTATCCTACCTACAAAGAAAAGGCCAGGGGGG	100417280	intronic antisense	NM_001033330	Frmpd4	FERM and PDZ domain containing 4	-	167471308	168577233	95.8124	905.341	6.75901	9.55851	133.358	95.9358	61.9243	92.0315	859.119	953.373	766.788	1042.08	7.26031	6.75777	6.52438	6.49357	9.68076	9.8169	9.33127	9.40512
ASMM10P040773	0.00011773	0.00517237	6.35331	down	noncoding	ENSMUST00000130471	Lpcat2	Ensembl	697	chr8	+	92855479	92870058		chr8:92869974+92870058	AAACTCATGGTCTTGTACATGCAGGACAATGATCTAACACCGAATGATATCTCCAGCCAG	270084	exon sense-overlapping	NM_173014	Lpcat2	lysophosphatidylcholine acyltransferase 2	+	92855349	92919279	8.9723	74.2611	3.29145	5.95896	14.4672	5.55863	8.98361	6.87977	83.284	49.9398	74.8772	88.9433	3.71737	2.78246	3.80736	2.8586	6.29863	5.66939	5.96858	5.89923
ASMM10P012070	0.00768079	0.0959857	2.52154	down	noncoding	ENSMUST00000162987	Fam124a	Ensembl	1671	chr14	+	62555736	62588523		chr14:62588432+62588523	CTGTTTATAGGACCTCCTTGATTTTCAGACTTCCTTTTGAAAAATGTAGCTCTGTTACTA	629059	exon sense-overlapping	NM_001243857	Fam124a	family with sequence similarity 124, member A	+	62555736	62608485	12.3388	39.2398	3.69736	5.03167	8.86224	16.0865	9.38577	15.0209	28.3847	30.8746	52.2844	45.4155	2.80813	4.20186	3.86493	3.91453	4.76254	4.99534	5.44882	4.91998
ASMM10P051967	1.63573e-06	0.000294828	2.51306	down	noncoding	ENSMUST00000070942	A530095I07Rik	Ensembl	847	chr13	-	69543045	69544023		chr13:69543059-69543447	TGAGCCAGTTCCCCAGTGTAGTAGGGCCCTCATATTTTACTAAATAGAACCTTGAAAAGT	210373	intergenic							5	14.9564	2.35128	3.68072	5	5	5	5	11.861	11.7263	17.0071	19.2311	2.3218	2.34925	2.399	2.33505	3.50685	3.65612	3.84467	3.71525
ASMM10P019519	0.00136812	0.0290965	2.59609	down	noncoding	uc008gfl.1	AK181808	UCSC_knowngene	1026	chr19	+	5843982	5845008		chr19:5844760+5845008	GAAAAATAAAGTTGTGATTAATGTGGCCCCAAGACTTGCGCCTTCAATCTCCATGGTCCC		intergenic							17.4615	59.6041	4.25903	5.63537	25.9679	10.5229	12.7475	20.6075	53.284	41.6168	64.0249	79.4908	4.74666	3.62579	4.30074	4.36294	5.66219	5.41044	5.73525	5.73362
ASMM10P015920	1.18566e-06	0.00023849	6.42821	down	noncoding	NR_033585	Cyp4f41-ps	RefSeq	1114	chr17	-	32950960	32965716		chr17:32950977-32951743	AATGAGAGAATCTGTCTGATGAAATAAGGTGAACAGAAATAAAGACACTTGATGTCAACC	77875	bidirectional	NM_153063	Zfp472	zinc finger protein 472	+	32965830	32979211	5.00025	39.6508	2.39596	5.08038	5	5	5	5.00101	45.403	33.9602	35.7901	43.4498	2.3218	2.34925	2.399	2.5138	5.43385	5.12304	4.90564	4.85898
ASMM10P039244	0.000731622	0.01839	5.03802	down	noncoding	AK044061	AK044061	Genbank	1028	chr8	-	32489960	32490988		chr8:32490307-32490988	GAACAGAACAAGAATGGAATTGCTACCATAATTATTAGCAGTTGATTGGAATGCAAAAGC		intergenic							5	34.3305	2.35128	4.68413	5	5	5	5	38.9225	12.2107	27.4627	58.7262	2.3218	2.34925	2.399	2.33505	5.21286	3.7092	4.51945	5.29502
ASMM10P016791	0.00444558	0.0657387	2.75491	down	noncoding	uc008atm.1	AK086736	UCSC_knowngene	2094	chr17	+	23790703	23794241		chr17:23794181+23794241	CATGGCCCTGAGGGGAGAGGAGCAAGATTATATCATTTACACCTATGGAACCATTCTATT		intergenic							18.8955	63.7409	4.28539	5.74739	21.7094	23.7648	6.49558	23.6124	62.5145	56.3185	52.13	84.0006	4.44881	4.76799	3.36415	4.56061	5.88747	5.8442	5.44363	5.81426
ASMM10P045054	0.0101347	0.114169	3.31151	down	noncoding	AK148161	AK148161	Genbank	2819	chrX	+	50793095	50795919		chrX:50795787+50795919	AAAGGCATGTGGCTGTGCTGTCTTTTACTAAAGGTCTCCTTTTATAAATATCCACTTTTA		intergenic							7.19099	33.3137	2.8333	4.56079	6.16439	9.64305	5	7.95651	19.4265	12.5438	32.3408	68.9437	2.3923	3.50494	2.399	3.03697	4.21574	3.74672	4.75821	5.5225
ASMM10P039459	0.00954393	0.109757	2.37509	down	noncoding	AK050984	AK050984	Genbank	1139	chr8	-	69719195	69720334		chr8:69719209-69720334	ATTATTGCTCCAGATTGCCCAAAGCTATTTAGGGAGACCCTGTTTAAAAAACAAAAAAGC		intergenic							32.2499	96.2366	5.10841	6.35639	46.3798	44.4066	17.1345	21.0785	92.7734	85.7758	91.8798	114.517	5.67127	5.66146	4.70667	4.39424	6.46478	6.43961	6.26505	6.25613
ASMM10P025928	3.11571e-06	0.000456287	4.58059	down	noncoding	ENSMUST00000161956	Kcnab1	Ensembl	4382	chr3	+	65353766	65358820		chr3:65358755+65358820	ATTTGAAGTAAACAGCTATAGCTAGGTATGGCTTGGGATAGGCTTACACGCCTTTGGGGA	16497	exon sense-overlapping	NM_010597	Kcnab1	potassium voltage-gated channel, shaker-related subfamily, beta member 1	+	65109642	65378219	9.77397	58.686	3.42631	5.62184	13.8755	10.2343	6.29089	8.6951	56.5799	41.8534	61.2572	75.0536	3.63564	3.58661	3.31887	3.16411	5.74868	5.41652	5.67422	5.64794
ASMM10P029726	1.48803e-08	1.7745e-05	19.6677	down	noncoding	AK037460	AK037460	Genbank	1205	chr4	+	136347285	136348490		chr4:136348413+136348490	GCTGAAACTCATTCTTATGCTGTGGAGAGCAATGTAGTTATGTTCATTCATTGTAACAAT		intergenic							14.2012	375.278	3.99148	8.28924	14.7661	12.7178	11.7087	17.6123	323.942	335.52	386.26	455.39	3.7566	3.88489	4.18	4.14444	8.25958	8.34086	8.32861	8.2279
ASMM10P034047	0.0483111	0.284975	2.10558	down	noncoding	ENSMUST00000124575	4930528G23Rik	Ensembl	1723	chr6	-	148659977	148678000		chr6:148659994-148660909	GTCTCTCTTCCCATTGAAAAGCAGCAGCCATACGGTTTCTTCTCAACAAATAAATCTCTT	75831	intergenic							6.38762	17.2687	2.62355	3.69776	5	5	5	10.5505	7.65124	9.73204	20.5972	31.0943	2.3218	2.34925	2.399	3.42413	2.89205	3.38746	4.11479	4.39676
ASMM10P051126	0.00109578	0.0248224	2.11631	down	noncoding	NR_038049	D130020L05Rik	RefSeq	2461	chr12	+	101082450	101088927	NR_038047, NR_038048, NR_038050	chr12:101088837+101088927	CTTGAAACTCACATGATGGAAGGAGAGAACCAATCCCCTTACCTTGTTCTCTGACAGCTA	319760	natural antisense	NM_001160214	Smek1	SMEK homolog 1, suppressor of mek1 (Dictyostelium)	-	101039408	101083702	10.2052	26.6406	3.44339	4.52494	14.3159	8.88757	5.13964	12.4778	26.8379	25.2966	25.9869	28.441	3.69501	3.38767	3.03607	3.65481	4.68022	4.71189	4.43973	4.26791
ASMM10P051126	0.00109578	0.0248224	2.11631	down	noncoding	NR_038049	D130020L05Rik	RefSeq	2461	chr12	+	101082450	101088927	NR_038047, NR_038048, NR_038050	chr12:101088837+101088927	CTTGAAACTCACATGATGGAAGGAGAGAACCAATCCCCTTACCTTGTTCTCTGACAGCTA	319760	natural antisense	NM_211355	Smek1	SMEK homolog 1, suppressor of mek1 (Dictyostelium)	-	101039408	101083702	10.2052	26.6406	3.44339	4.52494	14.3159	8.88757	5.13964	12.4778	26.8379	25.2966	25.9869	28.441	3.69501	3.38767	3.03607	3.65481	4.68022	4.71189	4.43973	4.26791
ASMM10P027335	0.000551432	0.0149937	2.43411	down	noncoding	AK018091	AK018091	Genbank	1621	chr4	-	86578854	86580475		chr4:86578879-86579770	AAGTGGAAAATGTCTGTGTTCTAAGGACTGTTCTACATACTGCTGTCTAGAATAAACAAT		intergenic							248.816	852.175	8.19782	9.48121	273.621	289.531	212.279	219.832	801.76	899.921	814.819	892.2	8.34341	8.37377	8.33306	7.74102	9.56827	9.74681	9.41755	9.19221
ASMM10P041165	0.000307113	0.00984117	2.33444	down	noncoding	AK136852	AK136852	Genbank	2064	chr9	-	4286458	4288520		chr9:4286476-4287107	AGTGAGGCAGCTGCCTTCAAACATGAACACTCTTACAACTAATAAACTTCCTGGTCCACT		intergenic							372.891	1248.32	8.79203	10.0151	379.643	408.859	341.679	361.381	1219.46	1269.29	1190.48	1314.03	8.79324	8.86414	9.04434	8.46641	10.167	10.2208	9.94001	9.7327
ASMM10P045588	0.000471504	0.0133707	2.29421	down	noncoding	ENSMUST00000149445	3110007F17Rik	Ensembl	1787	chrX	+	123103553	123188795		chrX:123188681+123188795	GCTTGAGGTGTGCAGTTTCCTTCTAACTTGTATTATCCATGTGATTTTCTTAAAGGTTAA	73061	exon sense-overlapping	NM_028426	3110007F17Rik	RIKEN cDNA 3110007F17 gene	+	123103558	123143293	10.6581	32.6438	3.56756	4.76556	14.0968	8.94778	8.08186	11.506	20.8101	33.2941	33.0672	43.4038	3.66669	3.39709	3.66374	3.54272	4.31986	5.09616	4.78863	4.85759
ASMM10P048560	3.20472e-06	0.000457289	3.53491	down	noncoding	ENSMUST00000128521	Gm12243	Ensembl	821	chr11	+	57572511	57574595		chr11:57574533+57574595	GCTGCTTTTGAATCAAGTAGACTCCTGAAAATCACCCCAATAAAATGCATTGGTTTAATA		intergenic							5	20.8023	2.35128	4.17295	5	5	5	5	18.1313	21.4305	20.5043	23.1432	2.3218	2.34925	2.399	2.33505	4.12276	4.4853	4.10942	3.97431
ASMM10P039744	1.02935e-06	0.000220335	4.00663	down	noncoding	AK134720	AK134720	Genbank	2263	chr8	-	96371726	96403862		chr8:96371758-96372093	GGCTCTGCATACAGTCCTTTAAACCGGGCTCTAAAGAAAATATTCCAATTTCTAATAATA		intergenic							106.61	597.357	6.96145	8.96384	111.766	102.418	93.6212	118.637	525.368	601.33	575.346	687.386	7.00097	6.85093	7.13117	6.86275	8.959	9.17386	8.90241	8.8201
ASMM10P042596	0.000350644	0.0108207	2.21537	down	noncoding	NR_029475	4930581F22Rik	RefSeq	2402	chr9	+	35116727	35130922		chr9:35130859+35130922	CAGAATGGGCTGGGATGCAATGGTATGTTTTGATGAGACATTAAAGTAGCCTTTGATTGA	78934	natural antisense	NM_009178	St3gal4	ST3 beta-galactoside alpha-2,3-sialyltransferase 4	-	35046578	35116810	16.1805	46.5847	4.1725	5.32004	18.2771	15.4325	10.776	20.2364	49.1573	46.5429	43.9471	46.6916	4.14826	4.14647	4.05799	4.33727	5.54841	5.57297	5.19649	4.9623
ASMM10P029417	0.0005356	0.0147401	5.78611	down	noncoding	TCONS_00022720	XLOC_016787	Alexander et al 2013	405	chr4	+	118547314	118548734	TCONS_00022718, TCONS_00022719	chr4:118548674+118548734	AAGCTGTAGGTCGGGAGGTAGAGGTGGCAGTGGGCGTGCAGGAGAAGCTGTAGGTCGGAG		intergenic							20.0554	161.745	4.47719	7.00979	24.2054	27.4	14.4553	14.1611	230.003	106.224	102.461	208.291	4.62972	4.97555	4.47455	3.82894	7.77254	6.73389	6.41623	7.11649
ASMM10P054828	5.50275e-05	0.00307252	2.82319	down	noncoding	uc012beu.1	Me2	UCSC_knowngene	2499	chr18	-	73770039	73815392		chr18:73773217-73773264	TTTACATAAAGATACGACGCTGTTTTTCCTCTCAGGCGCTGACGACTCAGTTGACAGATG	107029	exon sense-overlapping	NM_145494	Me2	malic enzyme 2, NAD(+)-dependent, mitochondrial	-	73770039	73815392	5	16.5419	2.35128	3.84861	5	5	5	5	13.1614	17.4145	18.5658	17.0261	2.3218	2.34925	2.399	2.33505	3.67112	4.20064	3.97367	3.54899
ASMM10P010151	8.94246e-06	0.000858014	2.35195	down	noncoding	NR_046280	Zfp672	RefSeq	461	chr11	-	58319735	58323365		chr11:58319905-58322599	CTCTAAGCAGGTAAACGAGTTGTACTTAACTCTGGCTTCAAGATGGATATCCTCTATGAC	319475	exon sense-overlapping	NM_001256518	Zfp672	zinc finger protein 672	-	58315113	58323113	104.361	337.222	6.9002	8.13406	95.4387	105.36	77.8056	138.839	284.305	321.463	314.407	428.711	6.76246	6.89248	6.85357	7.09228	8.0754	8.28882	8.03319	8.13881
ASMM10P027710	0.0004206	0.0123408	3.1901	down	noncoding	ENSMUST00000132778	AU022252	Ensembl	3689	chr4	-	119203569	119232708		chr4:119203604-119205054	CCCCCCTGGGTTCTTGAATTTGTCATTTAATTGGATCTCTATTGTGAAGAATGGATAAAA	230696	exon sense-overlapping	NM_001012400	AU022252	expressed sequence AU022252	-	119225137	119232724	13.5715	55.8583	3.89955	5.57315	21.4559	12.0199	8.41257	12.3975	47.8409	64.1299	51.6373	59.825	4.42872	3.80614	3.71786	3.64547	5.5099	6.03116	5.43151	5.32003
ASMM10P027710	0.0004206	0.0123408	3.1901	down	noncoding	ENSMUST00000132778	AU022252	Ensembl	3689	chr4	-	119203569	119232708		chr4:119203604-119205054	CCCCCCTGGGTTCTTGAATTTGTCATTTAATTGGATCTCTATTGTGAAGAATGGATAAAA	230696	exon sense-overlapping	NM_029198	4930538K18Rik	RIKEN cDNA 4930538K18 gene	-	119205054	119218217	13.5715	55.8583	3.89955	5.57315	21.4559	12.0199	8.41257	12.3975	47.8409	64.1299	51.6373	59.825	4.42872	3.80614	3.71786	3.64547	5.5099	6.03116	5.43151	5.32003
ASMM10P048317	0.000375269	0.0113112	2.49261	down	noncoding	ENSMUST00000138771	Sh3pxd2b	Ensembl	2659	chr11	+	32347839	32390300		chr11:32390063+32390300	TCAGAAAATAAGGTAAATGGTGACAGTGTAGGTGTCTCACTTCCACAATGCACGCACATC	268396	exon sense-overlapping	NM_177364	Sh3pxd2b	SH3 and PX domains 2B	+	32347810	32428183	76.3911	259.861	6.46106	7.77872	91.2504	86.0845	58.3505	69.879	279.287	251.354	230.886	277.916	6.69672	6.60303	6.44108	6.10341	8.05433	7.94379	7.5929	7.52385
ASMM10P015034	6.29656e-05	0.00339041	2.13735	down	noncoding	ENSMUST00000161614	Gm4524	Ensembl	2152	chr16	+	25956474	25960342		chr16:25960239+25960342	GGGAGAAATCTAACGACTCTTAGTATCCTGTTAATTTATACTACGGCTCTGTACAAAAAT	100043571	natural antisense	NM_173379	Leprel1	leprecan-like 1	-	25960322	26105784	145.434	434.179	7.39108	8.48691	134.274	164.202	105.269	177.99	373.085	434.026	369.179	560.426	7.2712	7.54223	7.30396	7.44693	8.45839	8.71116	8.26616	8.51191
ASMM10P036992	0.000857196	0.0208007	2.20442	down	noncoding	ENSMUST00000181457	Gm26690	Ensembl	1997	chr7	-	127982569	127984881		chr7:127982603-127983458	TCGTTCAACTTCCCTTAAAAGAACTGTAGCCAGGAAGGGCACACACCTTTAATCCTAGCA		intergenic							29.2238	87.5447	5.07319	6.21359	31.2257	32.4533	22.7608	30.4553	81.6857	102.721	76.1654	89.6067	5.0469	5.21326	5.11263	4.91998	6.26805	6.68676	5.98924	5.91033
ASMM10P031337	9.17224e-05	0.00436269	3.06148	down	noncoding	AK147100	AK147100	Genbank	1059	chr5	-	147428829	147429886		chr5:147428846-147429814	TAAGTATCCACTTCATAATGAGCGAAGTGGTTCATAAAAATGTCCCGTGTTTGGGAAGAA		bidirectional	NM_028291	Pan3	PAN3 polyA specific ribonuclease subunit homolog (S. cerevisiae)	+	147430579	147548501	10.5425	42.3768	3.55857	5.1728	13.4147	11.1561	8.28108	9.31803	40.1888	44.8165	34.5983	49.9036	3.57548	3.70324	3.69659	3.25897	5.25934	5.51552	4.85681	5.05953
ASMM10P010376	0.000266217	0.00887125	3.44688	down	noncoding	AK041697	AK041697	Genbank	1822	chr13	+	75783766	75785576		chr13:75785493+75785576	CCTTTCTTGTTTGTGTAACATGATCCACCCCTTAATTGTCATGTTATTTTAGCAGCTGTT		intergenic							5.15889	22.939	2.4636	4.24889	5	5.63557	5	5	12.944	22.4468	25.9033	30.462	2.3218	2.79853	2.399	2.33505	3.64362	4.54988	4.43582	4.36623
ASMM10P029137	0.00180676	0.0348715	2.61788	down	noncoding	ENSMUST00000176162	Fggy	Ensembl	3037	chr4	+	95557510	95840654		chr4:95840594+95840654	TTGGTTTGTCCACAGCTTGTCTGTCTGTCTTTCTCTTTTCAGAATAGACCCTTTAAAACT	75578	exon sense-overlapping	NM_001113412	Fggy	FGGY carbohydrate kinase domain containing	+	95557506	95926939	36.9641	125.952	5.31321	6.70162	26.7877	50.2714	21.1534	49.644	100.96	103.477	113.416	185.952	4.80116	5.83486	5.00409	5.61275	6.58425	6.69593	6.56514	6.96115
ASMM10P029137	0.00180676	0.0348715	2.61788	down	noncoding	ENSMUST00000176162	Fggy	Ensembl	3037	chr4	+	95557510	95840654		chr4:95840594+95840654	TTGGTTTGTCCACAGCTTGTCTGTCTGTCTTTCTCTTTTCAGAATAGACCCTTTAAAACT	75578	exon sense-overlapping	NM_029347	Fggy	FGGY carbohydrate kinase domain containing	+	95579420	95821569	36.9641	125.952	5.31321	6.70162	26.7877	50.2714	21.1534	49.644	100.96	103.477	113.416	185.952	4.80116	5.83486	5.00409	5.61275	6.58425	6.69593	6.56514	6.96115
ASMM10P042014	6.52153e-08	4.0325e-05	2.47846	down	noncoding	TCONS_00034262	XLOC_026025	Alexander et al 2013	7487	chr9	-	95436951	95445880	TCONS_00034261	chr9:95436965-95437035	TCGGCTTACTTAGCTCTTTCCACTAAGATATGGAATAAATCTTTTGGTTTTTAACTGGGA		intergenic							5	14.501	2.35128	3.66072	5	5	5	5	13.5872	11.5971	15.6002	17.2195	2.3218	2.34925	2.399	2.33505	3.71439	3.6398	3.72553	3.56317
ASMM10P024668	0.00270537	0.0459419	2.12033	down	noncoding	uc008pdk.1	AK138462	UCSC_knowngene	1505	chr3	-	50516398	50607222		chr3:50517455-50517533	GTGTTTGGAAACAGAAAGCACAGAGCATGCAGAGACAAGGAACACTACCTTAGAAGTGAC		intergenic							6.55323	15.008	2.62389	3.70818	10.9177	5	5	5.29517	16.3896	12.6885	12.9176	18.0361	3.18351	2.34925	2.399	2.56381	3.98097	3.76197	3.46213	3.62767
ASMM10P010866	9.53764e-07	0.000209514	18.3347	down	noncoding	ENSMUST00000165950	Gm7707	Ensembl	1156	chr14	-	32266592	32267748		chr14:32266785-32267748	GCTGAACTTCTAGGCCTGTGACTTAATTTACTAAATGCCTAGTGCTATTTGTATTCTAAT	665601	intronic antisense	NM_011960	Parg	poly (ADP-ribose) glycohydrolase	+	32201970	32297549	5.90144	128.632	2.55467	6.75118	5	5	5	8.60575	105.816	114.899	119.866	173.948	2.3218	2.34925	2.399	3.14862	6.64825	6.84719	6.64466	6.86462
ASMM10P042591	0.000584889	0.0157495	2.64273	down	noncoding	uc009osn.1	AK048946	UCSC_knowngene	1719	chr9	+	35071271	35080404		chr9:35080294+35080404	AAATGTCAGTCCCATTGCTTTGCTGTGGCTGACTCAAAACTCACTACATAGCCTAGGTTG		intronic antisense	NM_009178	St3gal4	ST3 beta-galactoside alpha-2,3-sialyltransferase 4	-	35046578	35116810	5	15.7993	2.35128	3.7533	5	5	5	5	19.9943	10.2238	18.2157	14.7632	2.3218	2.34925	2.399	2.33505	4.25828	3.45843	3.9442	3.35229
ASMM10P023405	1.68694e-05	0.00129786	2.11704	down	noncoding	AK133108	AK133108	Genbank	3863	chr2	+	103761345	103765206		chr2:103765146+103765206	ACTCCAGTTGTCTAATGATGAATATCTGAGAATTGTTTTGAGTAGCTGATACCGGCTTGG		natural antisense	NM_001111290	Caprin1	cell cycle associated protein 1	-	103762944	103797078	59.9937	175.149	6.1031	7.18515	62.288	69.0378	42.2452	66.4039	149.736	144.193	162.499	244.166	6.12629	6.28395	5.98225	6.01991	7.14747	7.1629	7.08659	7.34365
ASMM10P023405	1.68694e-05	0.00129786	2.11704	down	noncoding	AK133108	AK133108	Genbank	3863	chr2	+	103761345	103765206		chr2:103765146+103765206	ACTCCAGTTGTCTAATGATGAATATCTGAGAATTGTTTTGAGTAGCTGATACCGGCTTGG		natural antisense	NM_016739	Caprin1	cell cycle associated protein 1	-	103762944	103797640	59.9937	175.149	6.1031	7.18515	62.288	69.0378	42.2452	66.4039	149.736	144.193	162.499	244.166	6.12629	6.28395	5.98225	6.01991	7.14747	7.1629	7.08659	7.34365
ASMM10P028945	0.0415517	0.262171	2.93521	down	noncoding	ENSMUST00000118337	Gm11212	Ensembl	618	chr4	+	63350410	63353846		chr4:63353771+63353846	TGCAGTCAGTAGAAGAAGAAGCAGCTTGAGCTGGAGAAGGAGACCAAGAAAGATCCTGAG	435786	intergenic							95.734	315.781	6.45857	8.01203	174.483	128.085	23.9493	56.4189	345.029	237.539	244.718	435.837	7.67312	7.18271	5.18565	5.79279	8.34798	7.87218	7.66627	8.1617
humanlincRNA0635-_P1	3.9567e-06	0.000520135	3.71183	down	noncoding	humanlincRNA0635-	humanlincRNA0635	lincRNA	3815	chr14	-	98329465	98333280		chr14:98329626-98329685	CCGTGTTCATCATTGGCCTGAACGTTATATACTTTCCACAGTAATTTATTCAAAGATAAG		intergenic							5	21.8715	2.35128	4.24341	5	5	5	5	19.6033	21.627	23.7951	22.4607	2.3218	2.34925	2.399	2.33505	4.22991	4.49753	4.31444	3.93174
ASMM10P029899	0.00046393	0.0132398	4.13618	down	noncoding	AK038044	AK038044	Genbank	3583	chr4	+	145838050	145841632		chr4:145841565+145841632	CTTAGGCAGATGGAAAATTTACGTAGTACAGATATTGTAAGAGTCGTTTCTTACATAACC		intergenic							17.2263	87.1768	4.15436	6.20266	18.1829	23.8386	6.46906	20.4148	77.4038	70.8389	92.4094	108.055	4.13848	4.77296	3.35727	4.34871	6.18974	6.17159	6.27228	6.17701
ASMM10P022187	0.0164272	0.153915	2.35322	down	noncoding	ENSMUST00000137629	Gm14342	Ensembl	2119	chr2	-	180829489	180889660		chr2:180829543-180831181	CTACACCCATACTTGGGTGTGCCTTGATATTTTTTCTGAATACTCTAGTTCTATTAAAAC	102632741	intergenic							6.48865	19.8731	2.85739	4.09203	5.30997	9.57776	6.06686	5	17.4207	25.2187	15.9015	20.9515	2.33277	3.4942	3.26752	2.33505	4.06887	4.70768	3.75228	3.83927
ASMM10P014637	3.87784e-06	0.000517924	7.52829	down	noncoding	uc007ztt.1	AK080982	UCSC_knowngene	4087	chr16	-	85452218	85456305		chr16:85452303-85456243	CCCAAGACTTGGAAACTATCCTATCCAAATGAACCCAAATTAAATTTTCAAAACTCGTCA		exon sense-overlapping	NM_144853	Cyyr1	cysteine and tyrosine-rich protein 1	-	85456243	85550373	31.9759	326.846	5.18751	8.09983	33.5476	42.7817	24.6183	26.956	292.114	296.751	341.845	376.674	5.16235	5.61088	5.22421	4.75261	8.11773	8.18113	8.14673	7.95374
ASMM10P047845	0.000243967	0.00835147	4.29919	down	noncoding	AK137935	AK137935	Genbank	1359	chr11	-	115580231	115581590		chr11:115580456-115581590	TGAAAATCCAGACACCAAGGCAAAAAGGGAAAGAAGTCAAAGTCACATGACTGAGGAGTC		natural antisense	NM_001002929	Nup85	nucleoporin 85	+	115564443	115583924	6.78327	31.2202	2.61564	4.7197	12.1331	5	5	5	30.3071	25.9412	26.0836	42.549	3.37923	2.34925	2.399	2.33505	4.85881	4.74643	4.44594	4.82762
ASMM10P017049	1.74723e-08	1.8231e-05	66.92	down	noncoding	NR_033305	AA388235	RefSeq	3867	chr17	+	33981491	33985358		chr17:33985226+33985358	CTCCCAAGGAACTTTGGTCGTAGCTAATTAACTATGGTGTTTCTATGCATGAAATACATA	433100	intergenic							6.07262	452.483	2.49371	8.55808	9.2905	5	5	5	447.19	402.982	398.717	561.043	2.89154	2.34925	2.399	2.33505	8.7357	8.60556	8.37559	8.51546
ASMM10P021552	5.7861e-09	9.66e-06	18.163	down	noncoding	ENSMUST00000128176	A730017L22Rik	Ensembl	3055	chr2	-	130879698	130906356		chr2:130879715-130882330	GCACAAAACTAACTCCAGATAGATCAAGGACCCCAACATAAGACTGGATACCTTGATTCT	613258	bidirectional	NM_009730	Atrn	attractin	+	130906495	131030326	5	110.257	2.35128	6.53421	5	5	5	5	101.386	98.2436	92.8505	148.547	2.3218	2.34925	2.399	2.33505	6.59104	6.6231	6.27746	6.64522
ASMM10P023172	0.0101621	0.114246	2.63286	down	noncoding	ENSMUST00000117332	Gm13731	Ensembl	196	chr2	+	87333801	87333997		chr2:87333906+87333997	AACATGAGAAAGCTTCTACAGAAGAAAGGAGGAAGGAGCTGAGGTTTCTCAATAACTGCA		intergenic							29.4874	94.5947	4.90275	6.29939	39.7212	28.806	9.1022	40.3202	82.934	74.9541	83.7656	136.725	5.43434	5.03937	3.82397	5.31333	6.29285	6.25555	6.12629	6.52286
ASMM10P038307	0.000122335	0.00530487	2.61802	down	noncoding	TCONS_00029151	XLOC_021752	Alexander et al 2013	490	chr7	+	89983277	89987129	TCONS_00029150	chr7:89983364+89983425	TTGAAGATGCTAGGACTAAAAGGGCCCAGAAAGTTGAGTCCAGAGGTCACATTCACTGAA		intergenic							5.16495	15.3067	2.35992	3.7484	5.65981	5	5	5	16.4753	15.6319	13.6348	15.4847	2.35636	2.34925	2.399	2.33505	3.98891	4.04737	3.53451	3.42279
ASMM10P011266	1.19868e-05	0.00103689	11.6385	down	noncoding	AK020757	AK020757	Genbank	963	chr14	-	69348896	69352259		chr14:69348910-69349244	CATGCGGCAGGTTGCTGTTTGGTTATGCAGTGCATCACTATTAAATGACTTGATGAGAAT		natural antisense	NM_026174	Entpd4	ectonucleoside triphosphate diphosphohydrolase 4	+	69337150	69366742	5	74.3991	2.35128	5.89211	5	5	5	5	58.3291	76.4708	43.1517	119.645	2.3218	2.34925	2.399	2.33505	5.79127	6.27998	5.17149	6.3257
ASMM10P010975	0.00178824	0.0347556	4.01959	down	noncoding	ENSMUST00000127429	Gm10371	Ensembl	1411	chr14	-	47097678	47116161		chr14:47097766-47098654	ATGAGAACATTAGCACAAACTCATCAGTTCCAAGAGGTATTCTGTGAAAACAGAACCTTC	100038654	intronic antisense	NM_001037221	Samd4	sterile alpha motif domain containing 4	+	46882964	47105817	10.1464	46.9857	3.27655	5.2836	13.8875	8.75203	5	12.946	52.1357	45.3632	29.6107	60.8331	3.63725	3.36671	2.399	3.70324	5.63112	5.53312	4.62892	5.34123
ASMM10P010975	0.00178824	0.0347556	4.01959	down	noncoding	ENSMUST00000127429	Gm10371	Ensembl	1411	chr14	-	47097678	47116161		chr14:47097766-47098654	ATGAGAACATTAGCACAAACTCATCAGTTCCAAGAGGTATTCTGTGAAAACAGAACCTTC	100038654	intronic antisense	NM_001163433	Samd4	sterile alpha motif domain containing 4	+	47001339	47105817	10.1464	46.9857	3.27655	5.2836	13.8875	8.75203	5	12.946	52.1357	45.3632	29.6107	60.8331	3.63725	3.36671	2.399	3.70324	5.63112	5.53312	4.62892	5.34123
ASMM10P010975	0.00178824	0.0347556	4.01959	down	noncoding	ENSMUST00000127429	Gm10371	Ensembl	1411	chr14	-	47097678	47116161		chr14:47097766-47098654	ATGAGAACATTAGCACAAACTCATCAGTTCCAAGAGGTATTCTGTGAAAACAGAACCTTC	100038654	intronic antisense	NM_028966	Samd4	sterile alpha motif domain containing 4	+	46882964	47105817	10.1464	46.9857	3.27655	5.2836	13.8875	8.75203	5	12.946	52.1357	45.3632	29.6107	60.8331	3.63725	3.36671	2.399	3.70324	5.63112	5.53312	4.62892	5.34123
ASMM10P053144	0.000233571	0.00819216	2.3106	down	noncoding	NR_015456	D7Ertd715e	RefSeq	2204	chr7	-	59969576	59974431		chr7:59969590-59969647	CTCTGTTTTATTACTAAGTTGTATATGAATTATGCATTAAATACAGAATGTTCTCTCTTA		intergenic							467.428	1567.12	9.07346	10.2817	532.271	527.318	287.733	522.388	1156.85	1199.77	1551.03	2360.84	9.28897	9.22077	8.79242	8.9917	10.1006	10.144	10.316	10.5663
ASMM10P026955	0.0164127	0.153915	2.68869	down	noncoding	uc029ush.1	DQ721078	UCSC_knowngene	357	chr4	-	42090412	42090769	AK039360, uc008ski.2, uc029urh.1	chr4:42090426-42090769	GCCAAGGAAGTTTTTACTGTCTTAGCCTCACTGGGTGCTTCACACAGCATTCGGCGCTGG		intergenic							11.2599	35.1768	3.43884	4.86575	6.86713	11.8243	5.43962	20.9087	33.6725	24.7207	29.7086	52.6052	2.46621	3.78616	3.12007	4.38293	5.01136	4.67983	4.63316	5.13864
ASMM10P021504	0.0225995	0.187152	3.48134	down	noncoding	TCONS_00017883	XLOC_014612	Alexander et al 2013	733	chr2	-	128601623	128609529		chr2:128601792-128601894	AAGAAGAAAATCCTAGTTACTGCTCCCAAGGATCACGAAGCCTTCTGCAGGCTACACAAA		intergenic							15.3475	53.6365	3.70793	5.50757	33.4185	12.4297	5	10.5419	64.3276	45.4718	47.6494	57.0972	5.15536	3.85466	2.399	3.4227	5.92353	5.53689	5.31573	5.25414
ASMM10P043390	0.00802044	0.0984151	2.25623	down	noncoding	AK034386	AK034386	Genbank	2614	chr9	+	109537099	109552780		chr9:109552720+109552780	AATCAACTGAATTATGCTCACATCATCACATGCTGCTTTATAAATGAAGCTGCCAACAGG		natural antisense	NM_199036	Fbxw15	F-box and WD-40 domain protein 15	-	109552601	109568262	29.5173	91.6662	5.07742	6.25134	33.6531	30.3448	32.8089	21.2623	73.3426	101.165	70.794	121.364	5.16902	5.11371	5.62068	4.40628	6.11283	6.66449	5.88316	6.34486
ASMM10P046471	0.00134622	0.0287406	5.82254	down	noncoding	ENSMUST00000125194	Gm12092	Ensembl	600	chr11	-	29612323	29645509		chr11:29612358-29612599	GCAGTCCTTATTAATCACAGCTAGCAGAGAGTAATTTGAACACAGAACAAAAAATATCTG	102637613	intergenic							9.45934	58.4564	3.08674	5.62839	18.7241	9.11322	5	5	53.073	54.4376	50.8851	75.4297	4.19192	3.42097	2.399	2.33505	5.65596	5.7933	5.40955	5.65474
ASMM10P053792	0.0162965	0.153192	2.16952	down	noncoding	ENSMUST00000160516	Gas5	Ensembl	572	chr1	+	161037780	161038539	ENSMUST00000159399, ENSMUST00000160551	chr1:161038359+161038419	GATAGTAAAAGATCTGATGTTCTGTGTTTTAACAGTTACCATTTAAGTTAAAATTGTAGA	14455	intergenic							123.497	343.213	7.02745	8.14483	117.638	162.545	47.5853	166.217	238.118	374.035	358.038	402.659	7.07634	7.52893	6.15108	7.35346	7.82029	8.49442	8.2195	8.04509
ASMM10P019262	4.6302e-08	3.5137e-05	5.99149	down	noncoding	TCONS_00016118	XLOC_012418	Alexander et al 2013	330	chr19	-	44195208	44205456		chr19:44195222-44195381	GGTCCCTGAATAAATTCCCTGAAGCCTAATTCGGAAAGAGGTTCTCTTTATGATCTCCAG		intronic antisense	NM_024450	Scd3	stearoyl-coenzyme A desaturase 3	+	44203287	44244016	5	36.4254	2.35128	4.93419	5	5	5	5	28.0408	31.2776	35.496	50.8872	2.3218	2.34925	2.399	2.33505	4.74438	5.01092	4.89274	5.08873
ASMM10P028008	0.00131869	0.0284072	2.60806	down	noncoding	ENSMUST00000122228	Gm13131	Ensembl	321	chr4	-	134199829	134200150		chr4:134199843-134200150	AATATCTTCAAGACTTTATGTCAACAAGCACCTGAACAGGTCTACAAGCATATTGAATGA		intron sense-overlapping	NM_001080712	Gm7534	predicted gene 7534	-	134190803	134203004	168.712	573.004	7.49874	8.88172	146.607	171.751	81.1181	275.374	519.227	458.671	536.407	777.709	7.40321	7.60534	6.91577	8.07066	8.94293	8.79147	8.79833	8.99415
ASMM10P013527	0.00244232	0.043102	3.05739	down	noncoding	AK086566	AK086566	Genbank	2524	chr1	+	23262228	23264751		chr1:23264688+23264751	ACCTGCTAGCACTTCTGAGCACGTTTAGAAAACTCCAGAGGCAATGTTAAGAATAGCTTT		intergenic							7.37989	26.8644	2.8616	4.4739	6.06751	10.4305	5	8.02157	18.7002	22.6118	25.1308	41.0147	2.3852	3.61397	2.399	3.04823	4.16421	4.5589	4.39198	4.78052
ASMM10P026995	0.00466279	0.067683	3.14446	down	noncoding	AK140016	AK140016	Genbank	1593	chr4	-	43628973	43630563		chr4:43629993-43630563	GCAATAAAAGGAAGAGCAGTCACAAAGGGGATGGACAATATGAAAAAGACACGACTCTCA		intergenic							8.57682	29.6753	3.02245	4.67527	16.3724	7.57314	5	5.36175	26.7379	32.4883	28.3994	31.0757	3.94987	3.16439	2.399	2.57656	4.67589	5.06271	4.56714	4.39534
ASMM10P034441	4.7498e-06	0.000587391	2.89557	down	noncoding	AK078703	AK078703	Genbank	1009	chr6	+	48544363	48545369		chr6:48545300+48545365	TAACTTTTCTCTTCCACTACCTCTGCTGGGTAGAGAAGAAGTTGAAACCTTATTAAAAAA		intergenic							51.1118	199.104	5.85222	7.38607	48.6713	52.0056	33.9925	69.7779	172.077	181.834	193.365	249.14	5.7499	5.88289	5.67569	6.10039	7.33498	7.48937	7.34714	7.37278
ASMM10P024520	1.29601e-06	0.000253813	3.60045	down	noncoding	AK049712	AK049712	Genbank	3977	chr3	-	18622161	18626141		chr3:18622226-18623389	CACAAGTCTCGCTGTATCCTCAAAACATTATGCAATCAGAAAAATTTTGAAAGGTAGACT		intergenic							5	21.9075	2.35128	4.19946	5	5	5	5	16.9461	15.5683	24.4919	30.6238	2.3218	2.34925	2.399	2.33505	4.02889	4.04202	4.3525	4.37441
ASMM10P033605	2.34016e-07	9.2274e-05	7.0028	down	noncoding	AK137713	AK137713	Genbank	1652	chr6	-	108521518	108523165		chr6:108521537-108522173	TTTCTGGTGTACAGACAAACATGTGGATCAAGCACTCCTATACACAAATAAACAAATCTT		intronic antisense	NM_010585	Itpr1	inositol 1,4,5-trisphosphate receptor 1	+	108213095	108551116	5.69456	44.0486	2.42136	5.22929	7.77822	5	5	5	44.0419	35.7752	48.7758	47.6015	2.60211	2.34925	2.399	2.33505	5.38918	5.19094	5.34754	4.98949
ASMM10P009903	2.04618e-05	0.00151155	3.42097	down	noncoding	NR_029469	D4Ertd617e	RefSeq	805	chr4	+	118626403	118631915		chr4:118627004+118630740	TTTCCTGGATGGGAATGTTCAAGGATACAGTATATCATGGCAGGAAATTCGCAGCGACAG	100041290	exon sense-overlapping	NM_026932	Ebna1bp2	EBNA1 binding protein 2	+	118620798	118627776	5.23582	21.2017	2.42713	4.20154	5.288	5	5	5.6553	21.2123	18.9807	24.0758	20.5379	2.33203	2.34925	2.399	2.62824	4.34682	4.32041	4.3308	3.80813
ASMM10P045879	2.73639e-05	0.00187229	6.72465	down	noncoding	ENSMUST00000118058	Gm15216	Ensembl	277	chrX	+	164863606	164863883		chrX:164863823+164863883	GGATATCCACTACTTAGTCCATGGAGTGACCTGCAACTGTTAAATAAAGCATTTGTATTA		intergenic							608.578	5702.71	9.39975	12.1492	751.812	730.433	281.52	670.546	4560.64	4633.47	5424.45	8192.28	9.79921	9.68305	8.75752	9.35923	12.061	12.0926	12.1142	12.329
ASMM10P027941	1.10305e-05	0.000979543	3.0668	down	noncoding	NR_002865	Rnu11	RefSeq	108	chr4	-	132270078	132270186		chr4:132270101-132270186	TCAAGAGATTTCGGAAGCATAATTTTTTGGTAATTGGGCAGCTGGTGATCGTTGGTCCCG	353373	intergenic							11.6731	46.9586	3.67869	5.29543	14.5261	9.41465	7.78242	14.9694	43.2852	32.5554	50.5273	61.4666	3.72468	3.46763	3.61176	3.91071	5.36285	5.06566	5.39952	5.35368
ASMM10P030979	0.000426188	0.012461	2.55759	down	noncoding	NR_040416	Tbx3os2	RefSeq	1352	chr5	-	119685087	119691218		chr5:119685101-119686054	TTGTGATCCATGTCAGAAAAGGGAAAAACGAATTAAAAGCGAAAACCCCTCCTAGCTCTT	433944	intergenic							10.7376	35.9605	3.57462	4.9294	10.901	10.0252	10.0931	11.9311	31.1164	36.0005	30.474	46.251	3.18068	3.55997	3.96674	3.59107	4.8979	5.20036	4.67177	4.94757
ASMM10P051093	0.0162629	0.152963	2.02175	down	noncoding	uc007oqy.1	AK034421	UCSC_knowngene	1508	chr12	+	98523843	98526583		chr12:98526520+98526583	GCAGACTTTACTGTATCATTCTTTCATAGATCCAATCAATAAACATTTGAGCTTGCCTTG		intronic antisense	NM_029911	Kcnk10	potassium channel, subfamily K, member 10	-	98433993	98577940	10.116	26.2317	3.46217	4.47778	9.30587	12.0791	11.1218	7.95729	20.5801	24.9711	24.8037	34.5719	2.89359	3.81476	4.1032	3.03715	4.3037	4.6937	4.37102	4.54269
ASMM10P003688	2.12635e-05	0.00155699	2.74742	down	noncoding	ENSMUST00000173845	Sox2ot	Ensembl	639	chr3	+	34104457	34676030		chr3:34508591+34675668	GGAATAGAAGATCGAACCTAGAAATTGTACTTTCCTCAAGATCCGCTTAAGAGAATCTGG	320478	intron sense-overlapping	NM_011443	Sox2	SRY (sex determining region Y)-box 2	+	34650004	34652460	100.759	381.783	6.8458	8.30388	96.3033	117.414	67.4738	121.845	336.2	376.912	325.625	488.396	6.77754	7.05412	6.65005	6.90149	8.3123	8.50516	8.0808	8.31725
ASMM10P029544	1.21806e-05	0.00104381	2.29999	down	noncoding	ENSMUST00000150372	Psmb2	Ensembl	708	chr4	+	126677703	126707762		chr4:126707696+126707762	AGGTAGTAATAAGACCCTCTGACCAAATGTGAACTTGCTACCAGTGATGGAGGCTGATGT	26445	exon sense-overlapping	NM_011970	Psmb2	proteasome (prosome, macropain) subunit, beta type 2	+	126677642	126709715	5.44347	14.3934	2.4422	3.64384	6.07315	5	5	5.70073	13.4836	12.3371	12.806	18.9466	2.38545	2.34925	2.399	2.63511	3.70564	3.72243	3.45094	3.69633
ASMM10P024573	0.00546254	0.075674	2.44462	down	noncoding	AK148936	AK148936	Genbank	1436	chr3	-	32578586	32580005		chr3:32579898-32580005	CCTTCTCCTGTAGCTCCCTTAGCGATATATTCTTAAAAGTCAAAAGTCTTAAAAATACCA		natural antisense	NM_024200	Mfn1	mitofusin 1	+	32529481	32579225	9.25521	29.0249	3.34188	4.63149	11.572	6.04217	11.3017	8.10496	25.488	24.2837	36.936	29.3917	3.29463	2.88178	4.12814	3.06298	4.60822	4.65666	4.94757	4.31353
ASMM10P019034	0.00307304	0.0502	2.12023	down	noncoding	ENSMUST00000174137	Gcnt1	Ensembl	1122	chr19	-	17332245	17356667		chr19:17332259-17333109	GTGGCATCACTTATATTTTTGTCAGAAATTTACTCCAAGCCAGCTGTGGTGGTCCATGAC	14537	exon sense-overlapping	NM_173442	Gcnt1	glucosaminyl (N-acetyl) transferase 1, core 2	-	17326140	17356667	6.10437	15.8173	2.709	3.79322	8.03978	5	6.12707	5.25063	14.5908	15.3943	16.7057	16.5786	2.64982	2.34925	3.28097	2.55595	3.81498	4.02633	3.8198	3.51176
ASMM10P010990	0.000171237	0.00655689	7.65773	down	noncoding	AK078011	AK078011	Genbank	742	chr14	-	48982488	48991190		chr14:48982538-48983206	CATACTTGTGTGAAAATGTCCTTATGTAACATGGCACCATGAGTATAGACAATGGAAAAA		intergenic							8.2353	76.0034	3.08441	6.02133	16.0335	6.20046	5.70726	5	81.0946	72.7201	75.4518	74.7468	3.90879	2.9101	3.18371	2.33505	6.25702	6.21051	5.9778	5.63999
ASMM10P031059	0.000471288	0.0133707	2.66849	down	noncoding	ENSMUST00000125652	Diablo	Ensembl	3386	chr5	-	123509764	123524143		chr5:123509781-123511218	AGGCAGGGTCTTTGACATATGCTTACTACTTTACCAAATAAACCTCATGCCCAAAAAACC	66593	exon sense-overlapping	NM_023232	Diablo	diablo homolog (Drosophila)	-	123511329	123524164	65.2005	235.907	6.23023	7.64625	69.2839	80.8499	52.0314	58.6368	253.471	238.906	216.312	234.938	6.28225	6.5134	6.28236	5.84291	7.91294	7.87979	7.50666	7.28561
ASMM10P031059	0.000471288	0.0133707	2.66849	down	noncoding	ENSMUST00000125652	Diablo	Ensembl	3386	chr5	-	123509764	123524143		chr5:123509781-123511218	AGGCAGGGTCTTTGACATATGCTTACTACTTTACCAAATAAACCTCATGCCCAAAAAACC	66593	natural antisense	NM_198611	B3gnt4	UDP-GlcNAc:betaGal beta-1,3-N-acetylglucosaminyltransferase 4	+	123510459	123511882	65.2005	235.907	6.23023	7.64625	69.2839	80.8499	52.0314	58.6368	253.471	238.906	216.312	234.938	6.28225	6.5134	6.28236	5.84291	7.91294	7.87979	7.50666	7.28561
ASMM10P013416	4.14614e-05	0.00246573	4.3712	down	noncoding	NR_045734	4930486I03Rik	RefSeq	786	chr1	+	20356453	20392300		chr1:20356645+20356705	TACCTTCCAAATGTAAGCCAAAATCGATCCATTCAGGTGTTAGCCACAGCCACAAGAAAG	75028	natural antisense	NM_153179	Pkhd1	polycystic kidney and hepatic disease 1	-	20057778	20618057	11.8201	66.6657	3.70287	5.8309	13.638	9.27436	9.10457	15.2634	72.402	64.8683	67.6508	61.7417	3.60394	3.44518	3.82439	3.93797	6.09358	6.04871	5.82017	5.36115
ASMM10P058259	0.00128331	0.0278969	2.01996	down	noncoding	AI604077	humanlincRNA1668	lincRNA	392	chr15	+	31629940	31630332	ENSMUST00000124659	chr15:31630272+31630332	TTATCATCCATCTATCTATCCATCTCTCTGTATATCTGGTTATATACTGGTAAAAATAAA		intergenic							119.859	329.939	7.09823	8.11256	136.174	150.51	79.4292	113.322	283.247	308.234	375.058	353.217	7.29615	7.41323	6.88325	6.80031	8.07237	8.23037	8.28683	7.86068
ASMM10P014795	2.31324e-06	0.000367804	3.55961	down	noncoding	uc008aea.1	A630089N07Rik	UCSC_knowngene	804	chr16	-	98001309	98081992		chr16:98001446-98001822	CCCAACCTACTGCTATCAGTTTATTGTTAATGCACAATCCTGTGTCACATATATATTCAT	320586	intergenic							5	21.1867	2.35128	4.183	5	5	5	5	17.4999	20.8393	18.5374	27.8701	2.3218	2.34925	2.399	2.33505	4.07551	4.44761	3.9708	4.23806
ASMM10P028185	1.18722e-05	0.00103232	2.52778	down	noncoding	AK164260	AK164260	Genbank	517	chr4	-	142421677	142422195	AK140731	chr4:142421711-142422079	TTTGTTTGTGTCATCTCCTCCCTATGGACAGCTCCTAGACTCACAATTCTCAACCTATGG		intergenic							24.9916	85.8935	4.84884	6.18671	26.4779	27.1802	20.7407	25.5676	69.9674	80.439	91.1433	102.024	4.78158	4.96269	4.97809	4.67299	6.0504	6.35124	6.25267	6.09253
ASMM10P013864	2.78683e-06	0.000430798	9.75479	down	noncoding	ENSMUST00000181901	Gm26760	Ensembl	1604	chr15	+	92344358	92378088		chr15:92378027+92378088	TGTGGCTTTCCCCACACTTTGGATCCAACTCAAATACCAGTTAATACATAATCCTTTTTT		intergenic							5	59.6572	2.35128	5.63739	5	5	5	5	50.248	67.3497	42.7542	78.2767	2.3218	2.34925	2.399	2.33505	5.57793	6.10129	5.15931	5.71102
ASMM10P042447	0.000129675	0.005467	2.1286	down	noncoding	NR_040746	4930540M03Rik	RefSeq	433	chr9	+	15619856	15641220		chr9:15641134+15641220	GCTTACAAACTTATGGGAACTGATCAACTCTCTACTCAATGATAATTTGTTCAGAGAAGA	78025	intronic antisense	NM_181816	Ccdc67	coiled-coil domain containing 67	-	15559863	15627933	13.6085	37.8073	3.90632	4.99623	16.3175	15.2941	8.01262	14.8096	32.1226	28.7498	44.8674	45.4895	3.94375	4.13298	3.65245	3.8961	4.93973	4.89497	5.22727	4.92294
ASMM10P041322	6.33611e-05	0.00339043	2.65317	down	noncoding	AK048783	AK048783	Genbank	3669	chr9	-	28965138	28968807		chr9:28965163-28968807	GGAGGTCTGAGTTCAAAACCCACCAAAATTGTGTATGTAAGTACTGTAAAGACAATTAAA		intergenic							5.70326	16.3864	2.42311	3.83083	7.81306	5	5	5	14.3699	14.4345	20.3722	16.3689	2.60913	2.34925	2.399	2.33505	3.79343	3.93528	4.09935	3.49525
ASMM10P014582	0.00149505	0.0310061	2.56939	down	noncoding	AK158573	AK158573	Genbank	1475	chr16	-	70312875	70314347		chr16:70312927-70314347	CTTCGATGTGAATAGCTAAAGGTCTTAGATAAAGGTATATATATATCTACAAATGGGGGG		natural antisense	NM_028803	Gbe1	glucan (1,4-alpha-), branching enzyme 1	+	70313948	70569720	8.02647	23.3516	2.96692	4.32834	13.1328	7.46168	5	6.51143	22.9433	19.0917	22.563	28.8084	3.53439	3.14167	2.399	2.79261	4.45744	4.32872	4.24154	4.28568
ASMM10P017855	9.97222e-05	0.00462462	5.35349	down	noncoding	ENSMUST00000129164	C030005K06Rik	Ensembl	2076	chr18	-	50046181	50053844		chr18:50046261-50046650	CTGAGCCGTGTACAGAGTACAGAATGTGATATTAAACCCATGGACTTTGTAGGGAAAAAA	78695	natural antisense	NM_134131	Tnfaip8	tumor necrosis factor, alpha-induced protein 8	+	50053281	50093229	9.93351	69.1926	3.4618	5.88229	14.3288	8.97401	9.5048	6.92646	79.1735	60.7203	68.2652	68.6113	3.69691	3.40138	3.88353	2.8654	6.22489	5.95449	5.83354	5.51622
ASMM10P028717	8.29585e-06	0.000839389	24.699	down	noncoding	AK040275	AK040275	Genbank	2988	chr4	+	42873001	42875985		chr4:42875919+42875985	TAGCAGGTTTCTTTTACTGTTGACAAACCTCAATCCGAAACTCAAAGTATTCCAAAATCT		natural antisense	NM_177785	BC049635	cDNA sequence BC049635	-	42868002	42874203	8.55562	282.244	3.22427	7.85065	8.15095	8.55763	10.772	6.74195	203.42	220.742	329.151	375.661	2.6734	3.33232	4.05786	2.8335	7.58932	7.76267	8.10083	7.9498
ASMM10P015765	0.00334543	0.0532939	2.04149	down	noncoding	ENSMUST00000160947	Gm15834	Ensembl	2126	chr1	+	58505147	58512616		chr1:58512553+58512616	CTGTCAGTGAATTTATGTCTGTTTTTGTTTGTTTGAATGATTGCTGTTCTGTGCTTCATG	100504455	bidirectional	NM_001271526	Orc2	origin recognition complex, subunit 2	-	58462770	58505109	24.8952	70.1771	4.83355	5.86317	24.2184	29.5286	24.683	21.1507	68.6694	51.5655	60.1542	100.319	4.63065	5.07619	5.22771	4.39965	6.0202	5.71775	5.64794	6.06679
ASMM10P015765	0.00334543	0.0532939	2.04149	down	noncoding	ENSMUST00000160947	Gm15834	Ensembl	2126	chr1	+	58505147	58512616		chr1:58512553+58512616	CTGTCAGTGAATTTATGTCTGTTTTTGTTTGTTTGAATGATTGCTGTTCTGTGCTTCATG	100504455	bidirectional	NM_008765	Orc2	origin recognition complex, subunit 2	-	58462770	58505109	24.8952	70.1771	4.83355	5.86317	24.2184	29.5286	24.683	21.1507	68.6694	51.5655	60.1542	100.319	4.63065	5.07619	5.22771	4.39965	6.0202	5.71775	5.64794	6.06679
ASMM10P053785	0.000314481	0.00999031	4.28865	down	noncoding	ENSMUST00000065709	Gas5	Ensembl	530	chr1	+	161035171	161036629	ENSMUST00000162163, NR_002840	chr1:161036555+161036615	AATAGAAGACCAGAAAATGAAATGGTAAGTCAAACTAAAGGAATTGTAGATGCTAAACAG	14455	bidirectional	NM_173424	Zbtb37	zinc finger and BTB domain containing 37	-	161017755	161034259	28.0814	150.813	4.89936	6.99988	34.1782	23.0967	12.6541	42.3966	153.083	160.357	133.174	156.639	5.19681	4.72736	4.29136	5.3819	7.17569	7.30982	6.79759	6.71643
ASMM10P029760	0.000274605	0.00906033	4.56531	down	noncoding	AK046999	AK046999	Genbank	2606	chr4	+	138444070	138446678		chr4:138446573+138446678	TAAACTTCCCAAACAGAGAGCTAAAAGATTCAAACTCTGGTTTTCTTTGGTCCTGGATCC		intergenic							5.93445	35.4949	2.73948	4.93019	5.0884	5	7.18932	6.4601	33.5017	31.5157	39.1841	37.7782	2.32509	2.34925	3.50187	2.78171	5.00305	5.01995	5.03515	4.66261
ASMM10P042368	1.64975e-05	0.00129786	6.11487	down	noncoding	AK134642	AK134642	Genbank	1838	chr9	-	124340782	124342618		chr9:124340796-124342266	AGGGAGCTGGAAAGGTGGCTTAGAGTTTAAAAGTACACTTTTCTTGCAGAAAACACAGGT		intergenic							5.78756	42.1698	2.53488	5.1472	5	5	5	8.15022	36.7559	39.616	34.3338	57.9734	2.3218	2.34925	2.399	3.06947	5.13229	5.33964	4.8437	5.27317
ASMM10P052202	0.000166926	0.00648616	2.35091	down	noncoding	ENSMUST00000148884	Blzf1	Ensembl	1640	chr1	-	164305201	164307471		chr1:164305424-164306438	CGGTAGCATACTTTTCTAATGGAATAGCTAAACTTTACTAGGTGATAATGGTGACATTGA	66352	exon sense-overlapping	NM_001160209	Blzf1	basic leucine zipper nuclear factor 1	-	164289799	164307484	40.6715	129.682	5.53231	6.76553	41.3603	43.39	26.8697	51.0662	123.098	130.436	101.54	163.655	5.50154	5.63094	5.34691	5.64986	6.86462	7.01948	6.40183	6.7762
ASMM10P052202	0.000166926	0.00648616	2.35091	down	noncoding	ENSMUST00000148884	Blzf1	Ensembl	1640	chr1	-	164305201	164307471		chr1:164305424-164306438	CGGTAGCATACTTTTCTAATGGAATAGCTAAACTTTACTAGGTGATAATGGTGACATTGA	66352	exon sense-overlapping	NM_025505	Blzf1	basic leucine zipper nuclear factor 1	-	164289799	164307484	40.6715	129.682	5.53231	6.76553	41.3603	43.39	26.8697	51.0662	123.098	130.436	101.54	163.655	5.50154	5.63094	5.34691	5.64986	6.86462	7.01948	6.40183	6.7762
mouselincRNA1177-_P1	4.63755e-06	0.00057779	3.13608	down	noncoding	mouselincRNA1177-	mouselincRNA1177	lincRNA	5175	chr5	-	25650410	25655585		chr5:25650511-25650570	GGATGGTACAATATAGTGATTCGGAATCGGGGACTTGAAAAATCAAGTTAAGTAACATTA		intergenic							5.0949	18.8553	2.35474	4.00371	5.37962	5	5	5	16.1086	16.4942	15.6292	27.1893	2.33566	2.34925	2.399	2.33505	3.95546	4.12514	3.72828	4.20594
ASMM10P037748	0.00644168	0.0848807	3.42066	down	noncoding	uc009giy.1	AK087850	UCSC_knowngene	4175	chr7	+	34234376	34240207		chr7:34240027+34240207	TGGCACTGGCTGTTTGCACAGCTAAGTTAACCCCCTTTAGCTTTTTATTAATTTAATCAA		natural antisense	NM_172741	4931406P16Rik	RIKEN cDNA 4931406P16 gene	-	34236713	34285609	7.65225	31.2859	2.95963	4.7339	8.17461	5	11.8821	5.55231	23.665	31.8772	31.3545	38.2467	2.67827	2.34925	4.20009	2.61088	4.50373	5.03695	4.71469	4.68022
ASMM10P020297	0.0192383	0.169492	2.81901	down	noncoding	ENSMUST00000130316	Glt6d1	Ensembl	448	chr2	-	25795213	25815831		chr2:25795459-25795602	AAGAAGAAAGCTAGCAGTCATCTGGGGACGGGCATTGCCAGGGTCATGTGAGCAAGTGAG	71103	exon sense-overlapping	NM_001039095	Glt6d1	glycosyltransferase 6 domain containing 1	-	25793966	25815836	8.28622	25.6824	2.92422	4.41941	16.3681	6.77684	5	5	33.841	24.6445	15.174	29.0702	3.9493	3.01354	2.399	2.33505	5.02033	4.6744	3.68327	4.29965
ASMM10P042564	0.000885522	0.0212106	3.17864	down	noncoding	uc009oqw.1	AK077358	UCSC_knowngene	1203	chr9	+	29059798	29070199		chr9:29070136+29070199	TCTGAAGCTTTTCTCTTATGTCACAAGTCTGTGTGCTTTCAGGGACCACTTCAAATGCTC		intronic antisense	NM_172290	Ntm	neurotrimin	-	28995963	29963129	6.42703	26.7074	2.82707	4.49549	6.27858	8.34689	6.08267	5	21.2921	20.2977	30.1992	35.0408	2.40419	3.29843	3.27063	2.33505	4.3525	4.41041	4.65778	4.56125
ASMM10P049524	0.00234071	0.0417935	3.30492	down	noncoding	ENSMUST00000181197	Gm26783	Ensembl	2377	chr1	-	134642253	134646520		chr1:134642374-134644558	AACTCTCCATAAATTGGGGTTGTATCATAGAACTGTCTTTCAGACAGCCCCTAGCTGTGG		bidirectional	NM_009307	Syt2	synaptotagmin II	+	134646680	134749417	7.18471	29.7707	2.85256	4.57718	5	7.97659	5	10.7623	20.416	18.1116	31.9894	48.5656	2.3218	3.23909	2.399	3.45037	4.29136	4.25591	4.74316	5.01828
ASMM10P051913	2.29683e-06	0.000367804	9.92772	down	noncoding	AK028038	AK028038	Genbank	942	chr13	-	64361875	64362817		chr13:64362062-64362463	GATGGAGTATGGGTATGTGTTTGCATAGCACGTGTGCGTGTACTTAAAAGGTCAAAGTTC		intergenic							5	63.484	2.35128	5.66274	5	5	5	5	39.1902	47.795	61.2284	105.722	2.3218	2.34925	2.399	2.33505	5.22179	5.60983	5.67388	6.14545
ASMM10P027342	9.266e-06	0.000864251	4.79882	down	noncoding	AK038685	AK038685	Genbank	2298	chr4	-	86848680	86850977		chr4:86848755-86850674	GTATGCGAGTCCATATTCATTGTCAAAAGCCTCTGAAAGACATTTTCAAAAATGCAATTG		natural antisense	NM_184088	Dennd4c	DENN/MADD domain containing 4C	+	86748554	86850602	13.1962	84.0743	3.90319	6.16587	16.689	12.8278	11.9314	11.3366	76.8921	82.115	83.3821	93.9081	3.98518	3.89719	4.20647	3.52394	6.18118	6.38153	6.12023	5.98057
ASMM10P025832	0.0200448	0.174115	2.52199	down	noncoding	AK162437	AK162437	Genbank	3250	chr3	+	44659901	44663151		chr3:44663091+44663151	AAAGGAAATGAAAGAAAGCAGCACCTACACACAGAAGAAAAGTACAAAATCCCAACTCCC		intergenic							673.797	2170.74	9.43632	10.7709	887.812	754.28	205.856	847.24	2533.31	1876.91	1613.15	2659.61	10.0321	9.73656	8.28554	9.6911	11.1883	10.7863	10.3756	10.7333
ASMM10P019418	0.000132871	0.00555958	2.31075	down	noncoding	ENSMUST00000127290	5830428H23Rik	Ensembl	2753	chr19	-	61114983	61140840	uc008icg.2	chr19:61115045-61115500	TCTAGCCCTATGTCTGCCTACGCATGTCCATGCTTCTTGCTATGATGATAATGGACTCAA	414758	intergenic							203.334	658.88	7.90389	9.11225	203.304	224.511	173.239	212.28	638.757	682.052	630.225	684.486	7.89242	7.99395	8.03191	7.69728	9.23948	9.35422	9.03894	8.81635
ASMM10P028714	9.34816e-07	0.00020809	12.6885	down	noncoding	AK141495	AK141495	Genbank	3095	chr4	+	42723456	42726575		chr4:42726496+42726575	TTGTTAGGTTTCTCACACTCTATAGGATGCCCACACTCATGTGCATATAGGCGGCACTAA		intergenic							105.561	1861.94	6.91571	10.5812	119.475	135.342	79.8849	87.5438	1658.74	1669.43	1798.91	2320.68	7.09666	7.24957	6.89248	6.42411	10.6052	10.6301	10.5501	10.5392
ASMM10P056479	0.000802118	0.0197222	6.43048	down	noncoding	uc009jkd.1	AK045786	UCSC_knowngene	568	chr7	+	118592523	118596824		chr7:118592614+118594952	TGCTGTTCTGGTTCGTCTTGGAGTCTGCGTGTGGGATTCTTACGGTTCTCTGATGGACCC		intergenic							11.6833	84.3285	3.48522	6.17014	8.73305	5.90115	8.62113	23.4778	81.4775	84.8832	78.6959	92.2575	2.78591	2.85116	3.75118	4.55261	6.26505	6.42629	6.03447	5.95476
ASMM10P002650	0.00536302	0.0748	2.22718	down	noncoding	ENSMUST00000148243	Pogk	Ensembl	3010	chr1	-	166395396	166409787		chr1:166396670-166398689	CTGAGAGGACTCAGAAAATGGAACTGTGATGGAAACAGTTGGGAGGAAAACTTGTAAGAG	71592	exon sense-overlapping	NM_001142948	Pogk	pogo transposable element with KRAB domain	-	166393611	166409828	8.48492	21.6931	3.0437	4.19892	13.016	7.11216	5	8.81153	19.8008	19.4852	16.4142	31.072	3.51677	3.0796	2.399	3.17941	4.24605	4.35637	3.79802	4.39523
ASMM10P002650	0.00536302	0.0748	2.22718	down	noncoding	ENSMUST00000148243	Pogk	Ensembl	3010	chr1	-	166395396	166409787		chr1:166396670-166398689	CTGAGAGGACTCAGAAAATGGAACTGTGATGGAAACAGTTGGGAGGAAAACTTGTAAGAG	71592	exon sense-overlapping	NM_175170	Pogk	pogo transposable element with KRAB domain	-	166393611	166409828	8.48492	21.6931	3.0437	4.19892	13.016	7.11216	5	8.81153	19.8008	19.4852	16.4142	31.072	3.51677	3.0796	2.399	3.17941	4.24605	4.35637	3.79802	4.39523
ASMM10P028679	6.71135e-05	0.00352052	8.07487	down	noncoding	AK148890	AK148890	Genbank	2703	chr4	+	41422618	41425322		chr4:41425262+41425322	AGACTCGTGTGGTATATCTAAGAACCAACCACTTACATAGAAACTTCTCTAAATTAGGTT		natural antisense	NM_024241	Kif24	kinesin family member 24	-	41390747	41464848	6.40769	61.0757	2.62615	5.63958	5	5	5	10.6308	39.4808	49.0813	63.4204	92.3204	2.3218	2.34925	2.399	3.43453	5.23215	5.6475	5.72245	5.95622
ASMM10P015430	0.000208651	0.00752359	2.65631	down	noncoding	AK136609	AK136609	Genbank	482	chr16	+	93606125	93606608		chr16:93606545+93606608	GGAGCTTACTTTGAACGGCAATTTACAAGCAATGTATATGAGGCAGTAGAATATTTTGAA		intergenic							5.25728	15.6277	2.36653	3.77596	6.02911	5	5	5	17.4448	15.8964	14.2369	14.9326	2.38282	2.34925	2.399	2.33505	4.07067	4.07096	3.59399	3.36821
ASMM10P042948	5.2986e-06	0.000641016	3.58575	down	noncoding	uc009qbc.1	AK039256	UCSC_knowngene	1386	chr9	+	63399380	63568691		chr9:63568597+63568691	TTTAATTTACCAAATGCTCCTGGGGAAAGGGAGGGGGATCAAGATGCTGACTCCACATTT		natural antisense	NM_030068	Iqch	IQ motif containing H	-	63421619	63602448	5.06362	21.834	2.35355	4.19582	5.25446	5	5	5	15.769	16.1214	26.8121	28.6334	2.33088	2.34925	2.399	2.33505	3.92516	4.09337	4.48747	4.27729
ASMM10P046371	0.000125584	0.0053879	2.30233	down	noncoding	ENSMUST00000128654	8430419K02Rik	Ensembl	1870	chr11	-	18845850	18872155		chr11:18845886-18846607	CTGATTTGTCCATGTTTCTGTAGGTACCTCCTCACACATGCTTATGTAAGTAATCACAAT	74518	intergenic							16.6956	50.5317	4.22034	5.42343	20.9313	18.7443	10.5283	16.5786	49.0115	46.709	43.5938	62.8124	4.38455	4.41952	4.02362	4.05367	5.54222	5.57654	5.18579	5.38918
ASMM10P038196	0.0325002	0.230355	2.42712	down	noncoding	NR_028053	Ngrn	RefSeq	1718	chr7	+	80261214	80265378		chr7:80261757+80261820	ATGCTTTTTGAAACACTAGTCTTGCTTCCAAGCTCGGCTTTTGCCATTGGTTCTTTCCCC	83485	exon sense-overlapping	NM_031375	Ngrn	neugrin, neurite outgrowth associated	+	80261214	80265378	13.3431	38.8092	3.74018	5.01943	7.22487	17.69	9.22934	19.228	28.1026	44.9415	31.9753	50.2174	2.51095	4.33976	3.84209	4.26791	4.74687	5.51951	4.74276	5.06856
ASMM10P015172	3.74772e-05	0.00229188	4.58173	down	noncoding	uc007zgh.1	AK038731	UCSC_knowngene	2928	chr16	+	43618987	43621915		chr16:43620800+43620876	GATCAAGAAATCATAAGATTTTCCAATTATATACAGAGTCCTGAAGGGGTTCCAGCTTAA		exon sense-overlapping	NM_019778	Zbtb20	zinc finger and BTB domain containing 20	+	43247283	43619123	403.99	2687.2	8.90926	11.1052	380.383	365.803	450.933	418.841	2468.14	2662.18	2724.63	2893.85	8.7963	8.71063	9.4517	8.67841	11.149	11.2745	11.1468	10.8504
ASMM10P015172	3.74772e-05	0.00229188	4.58173	down	noncoding	uc007zgh.1	AK038731	UCSC_knowngene	2928	chr16	+	43618987	43621915		chr16:43620800+43620876	GATCAAGAAATCATAAGATTTTCCAATTATATACAGAGTCCTGAAGGGGTTCCAGCTTAA		exon sense-overlapping	NM_181058	Zbtb20	zinc finger and BTB domain containing 20	+	43247283	43619123	403.99	2687.2	8.90926	11.1052	380.383	365.803	450.933	418.841	2468.14	2662.18	2724.63	2893.85	8.7963	8.71063	9.4517	8.67841	11.149	11.2745	11.1468	10.8504
ASMM10P012271	4.2629e-05	0.00251481	5.01923	down	noncoding	ENSMUST00000156341	Tatdn3	Ensembl	1028	chr1	-	191045844	191049833		chr1:191049388-191049833	AGACTCGTCCACGTGTAAGTTAATGCGCTTCCACTTCTTCCTGTTTTAAATGTTCTCTCT	68972	exon sense-overlapping	NM_001163421	Tatdn3	TatD DNase domain containing 3	-	191045829	191062932	6.07245	43.1479	2.84598	5.17345	5	5.57979	6.43393	7.2761	34.452	33.308	45.011	59.8208	2.3218	2.78811	3.34824	2.92579	5.04514	5.09674	5.23215	5.31976
ASMM10P012271	4.2629e-05	0.00251481	5.01923	down	noncoding	ENSMUST00000156341	Tatdn3	Ensembl	1028	chr1	-	191045844	191049833		chr1:191049388-191049833	AGACTCGTCCACGTGTAAGTTAATGCGCTTCCACTTCTTCCTGTTTTAAATGTTCTCTCT	68972	exon sense-overlapping	NM_001163422	Tatdn3	TatD DNase domain containing 3	-	191045829	191062932	6.07245	43.1479	2.84598	5.17345	5	5.57979	6.43393	7.2761	34.452	33.308	45.011	59.8208	2.3218	2.78811	3.34824	2.92579	5.04514	5.09674	5.23215	5.31976
ASMM10P012271	4.2629e-05	0.00251481	5.01923	down	noncoding	ENSMUST00000156341	Tatdn3	Ensembl	1028	chr1	-	191045844	191049833		chr1:191049388-191049833	AGACTCGTCCACGTGTAAGTTAATGCGCTTCCACTTCTTCCTGTTTTAAATGTTCTCTCT	68972	exon sense-overlapping	NM_026895	Tatdn3	TatD DNase domain containing 3	-	191045829	191062932	6.07245	43.1479	2.84598	5.17345	5	5.57979	6.43393	7.2761	34.452	33.308	45.011	59.8208	2.3218	2.78811	3.34824	2.92579	5.04514	5.09674	5.23215	5.31976
ASMM10P036704	0.0169444	0.15637	5.1798	down	noncoding	NR_040453	Gm17757	RefSeq	4348	chr7	-	105924343	105928691	NR_040456	chr7:105924429-105927031	CCCCTCATTTGATCATTGACATAGCTAGTCTTTAACATCCTAGTATCAATTTAAGTTGCA	100417829	intergenic							27.9161	157.499	4.55752	6.93042	8.72927	20.0931	21.2681	61.574	75.2056	178.418	128.313	248.059	2.78526	4.51936	5.01231	5.91314	6.14923	7.46112	6.74546	7.36586
ASMM10P030517	0.000460543	0.0131812	2.32931	down	noncoding	ENSMUST00000133164	Ociad2	Ensembl	490	chr5	-	73332127	73338947		chr5:73338710-73338947	GAAAAACAATGAGGTAGAGTATAGCAAGTGTTAGGAAGAGACTGAGAAGTGGGGGCTTCT	433904	exon sense-overlapping	NM_026950	Ociad2	OCIA domain containing 2	-	73322198	73338639	6.44132	17.2541	2.68538	3.90528	9.38026	5.28321	5	6.10179	19.5547	15.801	14.6689	18.9919	2.90684	2.72293	2.399	2.71274	4.22628	4.06067	3.63513	3.69906
ASMM10P028700	2.45777e-06	0.000387098	10.8301	down	noncoding	ENSMUST00000107991	Gm3892	Ensembl	1395	chr4	+	42087971	42089366	ENSMUST00000115902, ENSMUST00000169242, ENSMUST00000178043, ENSMUST00000178906, NM_001085530, NM_001277167, NR_033506, uc029urg.1, uc029vco.1	chr4:42089306+42089366	GAGACAGACTCTGAGCAGGACATGGAAGACAGTCAAAGCGAGGAATCCATTGTCCCAGAT	100042536	intergenic							24.8878	383.374	4.83667	8.27365	26.2515	29.3365	20.8343	23.1289	392.798	277.428	292.47	570.801	4.7664	5.06804	4.98361	4.52864	8.54515	8.08114	7.92649	8.54181
ASMM10P022835	3.42763e-07	0.000116214	13.5323	down	noncoding	TCONS_00017218	XLOC_012871	Alexander et al 2013	731	chr2	+	53219581	53220427		chr2:53220213+53220427	GCAGGACTGGGCAAAACTTTCAAGTAAACCTTTATATACATAAAAACCAGAAAGATTGAG		intergenic							5.89802	89.3142	2.4609	6.21923	8.5921	5	5	5	92.3555	68.1634	73.1231	123.615	2.76028	2.34925	2.399	2.33505	6.45536	6.11864	5.93104	6.37188
ASMM10P001026	5.15852e-05	0.00290951	11.4196	down	noncoding	ENSMUST00000121728	Gm13301	Ensembl	2446	chr4	+	42216907	42235604		chr4:42220152+42234001	AGTCCTAAAGTTTGGGACCTTTCCATCCCTTCACAGTGAGTCCTTGGATGTTACATCCTT	101056185	intergenic							6.02907	96.592	2.76059	6.27403	5	5	7.40125	6.71505	92.1743	57.5425	79.1831	157.468	2.3218	2.34925	3.54272	2.82858	6.45154	5.87654	6.04445	6.72358
ASMM10P036013	0.000144669	0.00589087	2.04033	down	noncoding	ENSMUST00000074801	Gm10298	Ensembl	264	chr7	-	43387685	43387949		chr7:43387699-43387949	GAAAATGGAGATGTCAAAACAGACCAGGCACAGAAAGCTGAAGGTGTGCATTTTTGCCAA	102636579	intergenic							183.207	512.044	7.7118	8.7406	181.431	215.356	114.816	221.224	478.064	476.077	509.667	584.367	7.7298	7.93625	7.43115	7.75001	8.82576	8.84141	8.71821	8.57704
ASMM10P017190	0.000720285	0.0182362	2.27197	down	noncoding	AK020454	AK020454	Genbank	822	chr17	+	37081224	37082045		chr17:37081982+37082045	GCATCCAAGCCTACACAATGCTGTATCAACAAAACCCAACAAGAACGAAAAACAAAATAT		intergenic							214.378	690.705	7.9879	9.17184	223.042	193.164	226.264	215.042	690.351	657.145	623.859	791.465	8.03982	7.76804	8.43112	7.7126	9.35238	9.29715	9.01951	9.01832
ASMM10P021575	0.00444103	0.0657387	3.3997	down	noncoding	ENSMUST00000155829	Rassf2	Ensembl	4040	chr2	-	132000921	132021173		chr2:132001250-132001685	CCAAAGGAGTTGAAAGGAGATTGCAATCCCACAGGAAGAACAATGTCAACCAACAAGACC	215653	exon sense-overlapping	NM_175445	Rassf2	Ras association (RalGDS/AF-6) domain family member 2	-	131992849	132029988	9.31903	39.7488	3.31264	5.07804	17.4944	7.84215	6.81611	5.1235	50.4547	38.4741	37.7464	32.3198	4.06929	3.2147	3.43187	2.53469	5.58377	5.29765	4.98035	4.45041
ASMM10P021095	0.0058948	0.0790109	2.23452	down	noncoding	ENSMUST00000122236	Gm13776	Ensembl	1261	chr2	-	91716158	91717419		chr2:91716244-91717419	TCCCCAGTTGAAGAAGGAAAAGGAGAAGGATAAAAAGTCCAAAACTGTGCTAGAAAGTGG	100418134	intronic antisense	NM_178724	Harbi1	harbinger transposase derived 1	+	91710949	91721566	7.6643	20.9753	3.00909	4.16906	13.4397	6.9485	5.26896	5	22.9786	14.9684	22.1306	23.8235	3.5794	3.04823	3.07369	2.33505	4.4604	3.98691	4.21531	4.0136
ASMM10P026511	0.000848412	0.020708	3.57786	down	noncoding	ENSMUST00000172432	Etnppl	Ensembl	1287	chr3	+	130617598	130621650		chr3:130621574+130621650	AATTCCAAACATCACTGTCCTTAGAGAATGTATGTGATGCTGCATACCCACTGCAAAAAA	71760	exon sense-overlapping	NM_027907	Etnppl	ethanolamine phosphate phospholyase	+	130617574	130635750	160.326	786.105	7.52919	9.36829	220.578	164.538	142.055	114.134	788.587	822.67	779.744	753.418	8.02555	7.5441	7.73654	6.81059	9.54438	9.62047	9.35603	8.95229
ASMM10P021551	0.00184272	0.0352397	2.84122	down	noncoding	ENSMUST00000135110	A730017L22Rik	Ensembl	2884	chr2	-	130873058	130906396		chr2:130874640-130875469	TGTGGATATCAGGCCCTGTGCACTTGTGGATATCAGCCCTGTGCACCTATGGACATCAGC	613258	bidirectional	NM_009730	Atrn	attractin	+	130906495	131030326	7.64984	24.9883	2.90235	4.40886	12.5676	6.31887	5	6.71291	24.7729	18.7699	33.6487	22.7616	3.45071	2.93138	2.399	2.82829	4.56561	4.3041	4.81585	3.94987
ASMM10P046452	0.000133354	0.00556585	2.97061	down	noncoding	ENSMUST00000155728	Vrk2	Ensembl	3127	chr11	-	26545394	26593923		chr11:26545462-26547838	GAGGATTTGCTTGTCATGACAACCAGATTTTTCTGATGGACACATCAACAGTAGAAAAAA	69922	exon sense-overlapping	NM_001252447	Vrk2	vaccinia related kinase 2	-	26471401	26593920	14.0598	54.7948	3.96293	5.53369	13.4251	16.7788	11.3892	14.6462	48.7127	43.6149	67.1222	59.7295	3.5771	4.25749	4.13895	3.87817	5.53607	5.47703	5.80486	5.31678
ASMM10P046452	0.000133354	0.00556585	2.97061	down	noncoding	ENSMUST00000155728	Vrk2	Ensembl	3127	chr11	-	26545394	26593923		chr11:26545462-26547838	GAGGATTTGCTTGTCATGACAACCAGATTTTTCTGATGGACACATCAACAGTAGAAAAAA	69922	exon sense-overlapping	NM_027260	Vrk2	vaccinia related kinase 2	-	26471401	26593920	14.0598	54.7948	3.96293	5.53369	13.4251	16.7788	11.3892	14.6462	48.7127	43.6149	67.1222	59.7295	3.5771	4.25749	4.13895	3.87817	5.53607	5.47703	5.80486	5.31678
ASMM10P021506	0.0114777	0.124107	6.61212	down	noncoding	ENSMUST00000123503	Anapc1	Ensembl	3261	chr2	-	128657720	128663177		chr2:128657737-128658247	ATCTTTTGTGTCCCTTTGTTCTTTCATCTTTATAGAGGTAGTCTGGGTGAAAGCTAGGTT	17222	exon sense-overlapping	NM_008569	Anapc1	anaphase promoting complex subunit 1	-	128610082	128687395	11.2775	73.2228	3.20923	5.93435	5	5	29.0374	6.07265	61.5643	53.2113	82.2962	95.8194	2.3218	2.34925	5.45843	2.70746	5.86619	5.75915	6.10357	6.00848
ASMM10P026062	3.9937e-05	0.00240703	3.85645	down	noncoding	uc008pwt.2	5830417I10Rik	UCSC_knowngene	7494	chr3	+	88811426	88829371		chr3:88811953+88812013	GGCCTTGGTGAAACTCTTTGGTCCTTGCATCATATTTATCTCAGATGTTCTTTCTTACAG	100302730	intergenic							5.60692	26.1565	2.50517	4.45244	5	5	5	7.4277	18.5962	22.3498	26.4716	37.2085	2.3218	2.34925	2.399	2.95061	4.15683	4.54537	4.4661	4.64147
ASMM10P036174	7.37949e-06	0.000794842	3.20592	down	noncoding	AK046311	AK046311	Genbank	1145	chr7	-	59236830	59237975		chr7:59236855-59237432	TAATTTCAACTGGTTAAGTTATGTGCATATATCTGTTTTTACGTTCACCTCTTCCCTGTG		intronic antisense	NM_001033962	Ube3a	ubiquitin protein ligase E3A	+	59228751	59306727	753.519	3577.12	9.80679	11.4875	861.771	782.42	604.444	765.439	3397.14	2688.03	3486.8	4736.5	9.99365	9.79353	9.88479	9.55518	11.6184	11.2885	11.4848	11.5584
ASMM10P036174	7.37949e-06	0.000794842	3.20592	down	noncoding	AK046311	AK046311	Genbank	1145	chr7	-	59236830	59237975		chr7:59236855-59237432	TAATTTCAACTGGTTAAGTTATGTGCATATATCTGTTTTTACGTTCACCTCTTCCCTGTG		intronic antisense	NM_011668	Ube3a	ubiquitin protein ligase E3A	+	59228751	59306727	753.519	3577.12	9.80679	11.4875	861.771	782.42	604.444	765.439	3397.14	2688.03	3486.8	4736.5	9.99365	9.79353	9.88479	9.55518	11.6184	11.2885	11.4848	11.5584
ASMM10P036174	7.37949e-06	0.000794842	3.20592	down	noncoding	AK046311	AK046311	Genbank	1145	chr7	-	59236830	59237975		chr7:59236855-59237432	TAATTTCAACTGGTTAAGTTATGTGCATATATCTGTTTTTACGTTCACCTCTTCCCTGTG		intronic antisense	NM_173010	Ube3a	ubiquitin protein ligase E3A	+	59228749	59289818	753.519	3577.12	9.80679	11.4875	861.771	782.42	604.444	765.439	3397.14	2688.03	3486.8	4736.5	9.99365	9.79353	9.88479	9.55518	11.6184	11.2885	11.4848	11.5584
ASMM10P048948	0.000979875	0.0228478	3.0324	down	noncoding	ENSMUST00000121617	Gm12340	Ensembl	462	chr11	+	76144257	76144719		chr11:76144297+76144719	ACTAAAATGGCATCAAGAAACCCCGGTTACAAAGACACGAATCTCTTAAGGGGGTTGACC	668634	intronic antisense	NM_026664	Vps53	vacuolar protein sorting 53 (yeast)	-	76046225	76179630	327.089	1348.41	8.5256	10.1261	457.852	384.798	195.271	270.435	1354.63	1345.64	1289.27	1404.09	9.07128	8.779	8.20984	8.04228	10.3072	10.316	10.0544	9.82664
ASMM10P038025	0.0218039	0.183015	2.66647	down	noncoding	AK086683	AK086683	Genbank	2019	chr7	+	62272542	62279851		chr7:62279791+62279851	AGCAAACCAACACCATTACATCCAGAAAGAAAGAACAAGGTGGAGATGTAAGAAGGTATT		intergenic							25.0996	82.5272	4.64346	6.05839	32.1714	34.8614	6.89124	26.4744	86.1192	48.2715	68.4825	127.235	5.09185	5.30857	3.44573	4.72769	6.35348	5.62304	5.83755	6.41949
ASMM10P032256	0.000839198	0.020513	2.07069	down	noncoding	TCONS_00025084	XLOC_018571	Alexander et al 2013	692	chr5	+	113359139	113360675		chr5:113359166+113359226	CAATACCGGCCAGAACGGTTGCCCTCATCCCTTGATCTCAGACTTTCCCAGACTCTAGAG		intergenic							108.033	326.567	6.98349	8.0336	114.702	101.733	100.074	115.623	298.87	214.241	287.566	505.593	7.03511	6.83994	7.22984	6.82906	8.14197	7.71961	7.90257	8.37025
ASMM10P011378	0.000666694	0.0171502	2.54508	down	noncoding	AK049993	AK049993	Genbank	1930	chr14	-	86264143	86299734		chr14:86264161-86265814	GGGCTATGCTGCTTAGATGTACTAACTAAACTGTACTGTTAAGAATAAACTTCTGGTTAA		intergenic							13.434	43.8715	3.86319	5.2109	15.9273	17.4973	7.32844	12.983	40.7069	42.6125	34.8268	57.3398	3.8943	4.32163	3.52905	3.70778	5.27708	5.44165	4.86507	5.25979
ASMM10P051559	0.0218185	0.183046	2.81397	down	noncoding	TCONS_00008216	XLOC_006540	Alexander et al 2013	328	chr13	-	28100460	28117256		chr13:28114513-28114591	AGCACAGCATGGCAAAGCCAGCACACTGCTTCAGTGAATTTGGTGCCAAAATTGAGCTGA		intergenic							6.28079	24.1071	2.65715	4.14976	5	10.1232	5	5	25.6495	10.3917	13.6252	46.7619	2.3218	3.57275	2.399	2.33505	4.6177	3.48312	3.53351	4.9647
ASMM10P038204	8.87618e-07	0.000200254	16.5738	down	noncoding	AK078009	AK078009	Genbank	656	chr7	+	80711584	80712194		chr7:80711948+80712194	TTCATTACTGTCTTGCAGGAGGCCCCGGGACATTTGTGATGGCAGTCTTAAGAAAACATA		natural antisense	NM_016721	Iqgap1	IQ motif containing GTPase activating protein 1	-	80711582	80803331	11.9824	254.628	3.69545	7.74628	16.1843	8.91875	7.02819	15.7983	248.402	268.694	221.997	279.418	3.93065	3.39272	3.47152	3.98691	7.88486	8.02961	7.541	7.52966
ASMM10P022800	1.90842e-06	0.000325113	4.09199	down	noncoding	AK015565	AK015565	Genbank	1773	chr1	+	152903457	152905229		chr1:152905096+152905229	CATGGTCCTGTTTGAACTTTCATGACACATACACATTTTTAATCTAGATGCTGTGTATGA		bidirectional	NM_001005507	Smg7	Smg-7 homolog, nonsense mediated mRNA decay factor (C. elegans)	-	152836994	152902646	5	24.8956	2.35128	4.38408	5	5	5	5	19.3089	22.2427	21.5552	36.4756	2.3218	2.34925	2.399	2.33505	4.20672	4.53852	4.17813	4.61294
ASMM10P022800	1.90842e-06	0.000325113	4.09199	down	noncoding	AK015565	AK015565	Genbank	1773	chr1	+	152903457	152905229		chr1:152905096+152905229	CATGGTCCTGTTTGAACTTTCATGACACATACACATTTTTAATCTAGATGCTGTGTATGA		bidirectional	NM_001160256	Smg7	Smg-7 homolog, nonsense mediated mRNA decay factor (C. elegans)	-	152836994	152902646	5	24.8956	2.35128	4.38408	5	5	5	5	19.3089	22.2427	21.5552	36.4756	2.3218	2.34925	2.399	2.33505	4.20672	4.53852	4.17813	4.61294
ASMM10P040546	0.00555935	0.0767052	2.94472	down	noncoding	NR_029440	2010320M18Rik	RefSeq	745	chr8	+	70776861	70777606		chr8:70777546+70777606	AACCCGACTGGAATTAAAAGCAAGAGCTATGACGCCCAGCGTTTTGGATTTTTCCTTTTT	72093	bidirectional	NM_008841	Pik3r2	phosphatidylinositol 3-kinase, regulatory subunit, polypeptide 2 (p85 beta)	-	70768180	70776712	16.3683	63.7753	4.13889	5.69702	11.1438	20.2434	16.1877	17.8984	39.9602	60.8204	55.9174	98.4031	3.22561	4.53196	4.62945	4.16856	5.25181	5.95596	5.54222	6.03811
ASMM10P029588	1.26972e-08	1.6306e-05	8.18403	down	noncoding	ENSMUST00000146767	Zbtb8os	Ensembl	1160	chr4	+	129335694	129354547		chr4:129354487+129354547	TTGCATGCCTGGTGAATCTGCAGGGATTTAAAGAGTGATAAAAATAAATGTTCAAAACTG	67106	exon sense-overlapping	NM_025970	Zbtb8os	zinc finger and BTB domain containing 8 opposite strand	+	129336025	129347029	5	50.0679	2.35128	5.38409	5	5	5	5	44.9656	38.474	45.5649	71.2669	2.3218	2.34925	2.399	2.33505	5.41883	5.29753	5.25192	5.56807
ASMM10P029588	1.26972e-08	1.6306e-05	8.18403	down	noncoding	ENSMUST00000146767	Zbtb8os	Ensembl	1160	chr4	+	129335694	129354547		chr4:129354487+129354547	TTGCATGCCTGGTGAATCTGCAGGGATTTAAAGAGTGATAAAAATAAATGTTCAAAACTG	67106	natural antisense	NM_028603	Zbtb8a	zinc finger and BTB domain containing 8a	-	129353631	129378028	5	50.0679	2.35128	5.38409	5	5	5	5	44.9656	38.474	45.5649	71.2669	2.3218	2.34925	2.399	2.33505	5.41883	5.29753	5.25192	5.56807
ASMM10P002904	0.0202496	0.175437	2.5709	down	noncoding	ENSMUST00000152881	4932438A13Rik	Ensembl	4658	chr3	+	36863155	36948152		chr3:36890001+36890794	GTTAGCATCAGACTTGTTCCAGAAGAAACAGAAGAGAGTACAGAAGGGGACATAAGCAGT	229227	exon sense-overlapping	NM_172679	4932438A13Rik	RIKEN cDNA 4932438A13 gene	+	36863105	37053033	11.3245	31.3408	3.39069	4.75297	21.0523	8.38131	5	10.8642	35.8991	28.6957	28.5064	32.2622	4.39416	3.3033	2.399	3.4663	5.099	4.89317	4.57123	4.44847
ASMM10P018585	0.00229352	0.0411724	2.07966	down	noncoding	ENSMUST00000137643	C130036L24Rik	Ensembl	3109	chr1	+	86359583	86373791		chr1:86373731+86373791	CTCTTCTCAACCCTCAGAGTATAAGTTGTCTGATACTCTAAATAAAGCTGGCTAATGCAG	319336	bidirectional	NM_010880	Ncl	nucleolin	-	86344718	86359455	46.7671	127.975	5.70819	6.76454	53.5955	59.9924	26.4712	47.0094	131.098	127.143	111.529	142.13	5.89328	6.08133	5.32535	5.53282	6.95189	6.98868	6.54121	6.57638
ASMM10P052084	3.06227e-05	0.00202074	3.38756	down	noncoding	NR_028313	4833422C13Rik	RefSeq	1878	chr13	-	91707901	91741872		chr13:91708035-91709314	CTGACTCTCATGCAGTTGCCAATGCTTTTATTTGTATCGAATGCTTTTATGTACAACAAA	373852	natural antisense	NM_028790	Acot12	acyl-CoA thioesterase 12	+	91741520	91786148	17.339	77.8596	4.29467	6.05492	22.9134	17.4861	12.4956	16.4609	72.475	81.3002	73.9174	83.7458	4.54018	4.32095	4.27481	4.04275	6.0953	6.36944	5.94573	5.8092
ASMM10P029852	0.00957654	0.109976	2.1032	down	noncoding	ENSMUST00000126231	4930455G09Rik	Ensembl	630	chr4	+	142017897	142028996		chr4:142028936+142028996	GCACCGTTGGCCGTTATCTTTGCTGTGTCTTTTATAGAATGTTCATAAATTCCAGGTTAT	78917	intergenic							7.98827	21.8446	3.15697	4.22955	5.98619	9.78399	7.5083	8.67461	22.4538	17.799	19.2686	27.8571	2.37982	3.52582	3.5619	3.16033	4.42573	4.23088	4.02391	4.23769
ASMM10P040679	3.87598e-06	0.000517924	3.018	down	noncoding	ENSMUST00000180630	Gm26532	Ensembl	690	chr8	+	84208919	84209609		chr8:84209549+84209609	CAGAGTTGAAAGCTTGTATTGAATGTTGTTCTCCAACTAAATAAAAGCTCCACAGCCTCA		intergenic							91.712	379.424	6.71177	8.30536	98.4093	83.943	65.14	119.356	371.309	299.75	400.579	446.057	6.80946	6.56928	6.59836	6.86997	8.4517	8.19291	8.38228	8.19454
ASMM10P034016	1.46349e-06	0.000277905	4.10923	down	noncoding	ENSMUST00000144757	Gm15704	Ensembl	2818	chr6	-	145738692	145746273		chr6:145738820-145741233	TACATTCCGTGCTTGGCCTTTTCCAAATGCTTGAACAGCCTTATGACAGTGCTTTGACCA		intergenic							5	24.2604	2.35128	4.39014	5	5	5	5	21.9281	22.5451	27.5966	24.9717	2.3218	2.34925	2.399	2.33505	4.39184	4.55482	4.52695	4.08697
ASMM10P017189	2.86392e-05	0.00192021	2.49872	down	noncoding	AK138490	AK138490	Genbank	1500	chr17	+	37079323	37080821		chr17:37080761+37080821	AATGTCTGCTCTGCTGTGGAGAACACAGGGTTCCTTCTGAGGATTCTTGGTCTTATAGAT		intergenic							87.2329	303.324	6.64689	7.96808	73.8456	86.871	74.406	113.809	251.464	266.37	274.945	420.515	6.37597	6.61526	6.78989	6.80643	7.90174	8.01681	7.84157	8.11218
ASMM10P003889	2.84393e-05	0.00191449	2.76255	down	noncoding	ENSMUST00000179029	4933436C20Rik	Ensembl	417	chr8	-	92326249	92355891		chr8:92326421-92355687	TGAAAGCGAGCCAAGGAGCACAGGATGTTTCTTGGCTTCAAACCATTTGGATAAGTGATG		intergenic							5	16.9447	2.35128	3.81728	5	5	5	5	13.0648	11.781	15.8621	27.0708	2.3218	2.34925	2.399	2.33505	3.65923	3.66374	3.74864	4.19749
ASMM10P050834	0.0140831	0.139445	2.36966	down	noncoding	AK090201	AK090201	Genbank	1280	chr12	+	56628983	56630262		chr12:56630199+56630262	CCCAATCCTTGGCACTCAGAAAGAGCCGGGCCTAATTAACATAAATAAATGGAAAATCCA		intergenic							7.66055	19.2598	2.82669	4.07137	15.1455	5.49667	5	5	19.2297	19.2978	18.8431	19.6686	3.80364	2.76906	2.399	2.33505	4.2013	4.34457	3.9944	3.74522
ASMM10P025618	0.0321378	0.228936	2.01215	down	noncoding	AK135243	AK135243	Genbank	3313	chr3	+	9628206	9631521		chr3:9631453+9631521	TTTCAGAAATGGGGGTTACTAGAAATAACTGAATTAAATATGGCCAGTATGACCAAGGAA		intergenic							8.54493	20.8367	3.17225	4.18099	14.731	6.22427	8.22447	5	22.3771	19.2353	21.0351	20.6994	3.75174	2.91403	3.68818	2.33505	4.4206	4.33943	4.14389	3.82003
ASMM10P010268	9.04625e-06	0.000858109	8.92374	down	noncoding	TCONS_00008043	XLOC_006188	Alexander et al 2013	1851	chr13	+	62255382	62275760	TCONS_00008044	chr13:62275700+62275760	TCAGGGTTATGTTTTAAGTCTTGATTCTCATGTGTCAGCCTCCTAAATACAATCCAAGGG		intergenic							7.14082	69.5936	2.73073	5.88838	11.3791	5	5	7.18418	67.0682	64.0421	64.9205	82.3436	3.26291	2.34925	2.399	2.91174	5.98499	6.02902	5.75621	5.78329
ASMM10P045592	0.00749389	0.0944944	2.05437	down	noncoding	TCONS_00036048	XLOC_026687	Alexander et al 2013	350	chrX	+	124016018	124041077	NM_028426	chrX:124040962+124041077	ACAACTCCATGCTTTCCTACCCAAGTCTGGCTTTTGTGAATATTTGGGAGGCCTACATCT		intergenic							5.84943	16.6411	2.80627	3.84496	5	5.24309	6.6503	6.50431	12.3135	16.7952	19.1363	18.3193	2.3218	2.71525	3.3964	2.79162	3.56704	4.1487	4.0142	3.64991
ASMM10P014401	2.00444e-05	0.00149393	2.05707	down	noncoding	NR_033221	BC031361	RefSeq	4197	chr16	-	38085063	38089260		chr16:38085140-38089260	CTCAAGACTTAATTCTTTATGTAAAAATAAACAGACCCGGCTGTGTCATTCATATGCAGA	414072	natural antisense	NM_019827	Gsk3b	glycogen synthase kinase 3 beta	+	38089000	38246079	80.2212	223.4	6.52174	7.56233	75.5287	85.299	58.8851	101.172	202.835	218.017	214.04	258.706	6.41132	6.59163	6.45362	6.6304	7.58566	7.74391	7.48987	7.4299
ASMM10P019705	0.00862449	0.103007	2.19418	down	noncoding	TCONS_00015997	XLOC_011861	Alexander et al 2013	733	chr19	+	16085078	16090528		chr19:16090449+16090528	TGGGTGACATTGATCATGTGTTTATGGCTTACCCAAATTTACAAAGCTAATAAGGCTTTC		intergenic							14.5883	38.8719	3.91226	5.04594	11.9671	22.3828	7.54662	16.4569	32.8583	33.9782	40.131	48.5199	3.3562	4.68208	3.56874	4.04202	4.9726	5.12385	5.06984	5.01749
ASMM10P056324	0.000617899	0.0161944	9.25588	down	noncoding	TCONS_00022718	XLOC_016787	Alexander et al 2013	615	chr4	+	118547281	118548734	TCONS_00022719	chr4:118547319+118547809	TGTAGGTCGGGAGGTAGAGTTGGCAGTGGGCGTGCAGGAGAAGCTGTAGGTCGGAGAGGT		intergenic							10.7749	127.089	3.44161	6.65198	18.1177	13.74	6.24189	5	159.523	76.4644	82.6723	189.696	4.1316	3.99208	3.30772	2.33505	7.23195	6.27953	6.10896	6.98749
ASMM10P037649	6.6185e-09	1.0045e-05	5.27868	down	noncoding	ENSMUST00000143214	Ppil4	Ensembl	2301	chr10	+	7792920	7812874		chr10:7812811+7812874	CTTCATTATTTGGGACTACAGGGTGTACTAAGGGCATGAGAAAAGCCAGATTGTGTTATT	67418	exon sense-overlapping	NM_026141	Ppil4	peptidylprolyl isomerase (cyclophilin)-like 4	+	7792893	7822563	5	31.6512	2.35128	4.75145	5	5	5	5	30.5901	25.7821	29.7495	40.4831	2.3218	2.34925	2.399	2.33505	4.87293	4.73777	4.63516	4.75996
ASMM10P035125	7.09087e-06	0.000773739	3.41305	down	noncoding	AK088988	AK088988	Genbank	606	chr10	-	110934292	110934897		chr10:110934309-110934897	GTCATCATGCTCTATCCAGACATTATTTCACTTTCTAAAACTTCAAATTGGCTTGAGAGG		intronic antisense	NM_007792	Csrp2	cysteine and glycine-rich protein 2	+	110920175	110939514	25.3243	114.241	4.82853	6.59959	28.6625	24.318	15.8062	32.5104	120.157	99.0205	105.502	132.284	4.90556	4.79963	4.59888	5.01005	6.82998	6.63464	6.45938	6.47437
ASMM10P036706	0.0120413	0.127259	3.87492	down	noncoding	NR_030719	Gm8979	RefSeq	3418	chr7	-	106075730	106079148	NM_001039160, NM_029000, NR_030720	chr7:106075766-106077864	GAGGTAATTTTTGTCAGACATAGAGAACTTTGTCTTAGATGGTGTTAAAAGGCTAAGAGA	668108	intergenic							216.898	999.051	7.64511	9.59928	103.948	107.587	151.189	504.867	629.902	1234.94	656.26	1475.1	6.89233	6.92157	7.82714	8.93942	9.22455	10.1823	9.08817	9.90206
ASMM10P018475	0.000537279	0.0147531	2.56569	down	noncoding	NR_026853	A930012L18Rik	RefSeq	2364	chr18	+	44661664	44676271		chr18:44676199+44676271	TAGAGACTAAAGCTTCAACAAACAAGCATGGGGAGTTGTGCTTAATAACTAAACCAAAAT	626275	natural antisense	NM_001085374	Mcc	mutated in colorectal cancers	-	44425059	44662266	34.654	121.129	5.32381	6.68315	38.8834	39.9207	30.4785	29.3333	117.832	128.048	103.818	134.819	5.4003	5.50364	5.52363	4.86766	6.80212	6.99641	6.43294	6.50114
ASMM10P056498	0.000956685	0.0224639	2.5626	down	noncoding	TCONS_00029343	XLOC_022739	Alexander et al 2013	238	chr7	-	48126636	48132180	TCONS_00029342	chr7:48126658-48131989	TTTGGAATTCTGAGAGCATGCTGAATCCTTGTAAAAGACAACCCATTCTGGCTGCCGGAA		intergenic							6.27782	17.4111	2.56978	3.92739	7.47011	5	5	7.64116	19.4565	16.9271	17.3681	15.8929	2.54763	2.34925	2.399	2.98322	4.21908	4.15869	3.8755	3.45627
ASMM10P050619	0.00174816	0.0343924	2.54099	down	noncoding	NR_045860	7420701I03Rik	RefSeq	736	chr12	+	11047812	11078741		chr12:11078664+11078741	TCTCAATCCAGTTGCCCTCTCCTGATTCTGCATATTTTTTAAAGGTATGATTTCCTGAAA	71457	intergenic							709.066	2502.87	9.60816	10.9536	502.666	721.741	430.562	1181.29	1669.92	2121.88	2459.04	3760.66	9.2104	9.66295	9.36802	10.1913	10.6127	10.9559	11.0064	11.2392
ASMM10P026624	3.4695e-05	0.00219406	3.10458	down	noncoding	AK045762	AK045762	Genbank	1424	chr3	+	147096183	147128747		chr3:147128686+147128747	CCTAGAACATACACTCATAAGTGGAATTTTCTCCTTTAAATGCCCATGTATGTCCTTATT		intergenic							5	18.5886	2.35128	3.98568	5	5	5	5	14.759	19.1633	14.9832	25.449	2.3218	2.34925	2.399	2.33505	3.83295	4.33402	3.66336	4.11237
ASMM10P027946	0.000122107	0.00530487	3.2825	down	noncoding	ENSMUST00000141090	Snhg3	Ensembl	581	chr4	-	132351933	132352933		chr4:132352713-132352774	TCTGGGGGTGCGTCCGAGTACTCTAAGGGTTTAACTTACTGATTAAAGTCTTCTCTTGCA	399101	intergenic							9.67397	42.1066	3.41992	5.13471	10.5682	8.66588	8.39542	11.0664	42.8479	36.3495	30.8738	58.3552	3.11898	3.35103	3.71451	3.49514	5.34857	5.21488	4.69098	5.28441
ASMM10P015395	9.85192e-06	0.000903724	7.07741	down	noncoding	uc007zxm.1	AK038602	UCSC_knowngene	776	chr16	+	91465103	91470121		chr16:91470051+91470121	CCCATGCACCTTGACATATTTGTGCACACAAGAACACAAAATACTTGTAATAAAACATGT		intergenic							10.5766	98.1044	3.53158	6.3548	9.76855	11.6722	8.72686	12.1388	77.7753	88.5921	89.0286	137.022	2.97598	3.76655	3.76737	3.61643	6.19453	6.48389	6.21493	6.52587
ASMM10P010876	3.14652e-06	0.000456793	2.43759	down	noncoding	ENSMUST00000137359	Gm15512	Ensembl	2257	chr14	-	33365950	33370143		chr14:33365979-33367435	CATGCACATGATACACATAGACATACATGCAGACAAAGCACTGATACACATTTAAAAATG		natural antisense	NM_153800	Arhgap22	Rho GTPase activating protein 22	+	33216822	33369936	41.2077	138.317	5.57703	6.86249	44.0215	43.4304	33.3606	44.0185	109.569	125.873	145.85	171.974	5.59134	5.63237	5.64927	5.43514	6.69876	6.97613	6.92717	6.84789
ASMM10P056864	0.00854721	0.102733	2.00682	down	noncoding	uc008evc.2	Ythdc2	UCSC_knowngene	4339	chr18	+	44854991	44889720		chr18:44873138+44877643	CTGGAGAAAGCCTTACATCCACCTCAGAAGTACAAAGATAGAGGAATTTTACATCCTAAG	240255	exon sense-overlapping	NM_001163013	Ythdc2	YTH domain containing 2	+	44828664	44889720	9.22864	23.0428	3.30341	4.30832	7.69526	10.0927	6.72192	12.4047	25.1857	18.067	21.4876	27.4311	2.58768	3.5683	3.41116	3.64648	4.59087	4.25285	4.17392	4.21563
ASMM10P014703	0.000309814	0.00988977	2.90186	down	noncoding	ENSMUST00000124653	Paxbp1	Ensembl	903	chr16	-	91030448	91034892		chr16:91034377-91034799	CACAGCCAGAAAGATGCATTCCGAATATTTTCATGTTCTAGTAATGGAACTAAAATGCAT	67367	exon sense-overlapping	NM_026110	Paxbp1	PAX3 and PAX7 binding protein 1	-	91014036	91044379	11.6586	42.3881	3.63952	5.1765	12.1163	14.2202	6.33428	13.9636	45.5682	38.4748	37.0528	48.4566	3.37704	4.03958	3.32886	3.81261	5.44022	5.29781	4.95173	5.01625
ASMM10P012254	0.00117802	0.0261057	3.52445	down	noncoding	AK018253	AK018253	Genbank	1669	chr14	+	100477855	100479525		chr14:100479461+100479525	CTAGGGGTGTTACCCATGGGATTACCTTTGCCTCATATAAATGAATAAAGAATTAAATGA		intergenic							9.85445	40.1294	3.24309	5.06049	11.7614	11.7289	5	10.9275	28.4801	34.6624	39.9832	57.3918	3.32466	3.77362	2.399	3.4751	4.76737	5.14869	5.06426	5.26165
ASMM10P016003	0.000169492	0.00653504	3.92997	down	noncoding	ENSMUST00000151136	Gm10501	Ensembl	2200	chr17	-	34976898	34981788		chr17:34976936-34978751	TTCCGAGGCCTATGGAGAAAGGAGACTTGAAAATCATATTTAGGCTAGTGTTTTCTTTTT	100303733	natural antisense	NM_013558	Hspa1l	heat shock protein 1-like	+	34972702	34979228	37.8743	198.628	5.36843	7.34295	27.2261	43.2204	24.8607	56.19	146.563	162.122	188.944	296.884	4.82373	5.62546	5.23808	5.78646	7.11441	7.32368	7.31402	7.6197
ASMM10P029824	0.0145811	0.142441	2.09318	down	noncoding	uc008voa.1	6330545A04Rik	UCSC_knowngene	1845	chr4	+	141213955	141226756		chr4:141226689+141226756	GTCTTTTAGCCTTACAACTTCTTTGGAAATGACCAAATTCACCACAATTAAAACATCGAG		exon sense-overlapping	NM_001081174	Rsg1	REM2 and RAB-like small GTPase 1	+	141213955	141220114	8.08138	19.5314	2.98204	4.04774	12.1502	8.30399	5	6.87129	12.3418	22.9849	21.6681	21.1307	3.38143	3.29053	2.399	2.85719	3.5704	4.58316	4.18575	3.85162
ASMM10P011898	0.000225923	0.00798607	2.56856	down	noncoding	AK046725	AK046725	Genbank	910	chr14	+	52020075	52021908		chr14:52021845+52021908	ATGCACAAGACCTCTAAAATGATGAGGCCCTTGAGAGGTGGAAAATAAATTGTCTAAGAA		intronic antisense	NM_001253696	Zfp219	zinc finger protein 219	-	52006081	52020733	18.2186	61.9281	4.3549	5.71587	25.6032	17.31	11.9669	17.9943	60.4938	60.7365	50.7737	75.7084	4.72342	4.30564	4.21281	4.17774	5.84042	5.95476	5.4072	5.66108
ASMM10P020020	5.99345e-05	0.00326996	2.31563	down	noncoding	AK051783	AK051783	Genbank	2329	chr19	+	55640751	55643079		chr19:55642897+55643079	TCATGTTTAAGATTTCTTTGTTATTATCTGAGGAGTGAGGCTCTGCACACACTCTTGGGC		intergenic							11.3848	34.0741	3.63868	4.85008	13.9458	13.3455	6.72315	11.525	28.8218	29.1281	32.8506	45.4957	3.64503	3.95368	3.4117	3.54429	4.78442	4.91254	4.77986	4.9235
ASMM10P049073	0.016953	0.15637	2.70785	down	noncoding	NR_015519	AI662270	RefSeq	1408	chr11	+	83223575	83226584		chr11:83226518+83226584	CTGGAAAGATTTTGCTGGGACATACAATATGTGTGAGAAAAATAAAGTTGTTGGATCTTG	100043636	intergenic							11.7537	38.5697	3.46259	4.89974	13.0724	14.2413	5	14.701	24.7774	23.589	34.0645	71.848	3.52609	4.04152	2.399	3.88374	4.56577	4.61638	4.8327	5.5841
ASMM10P056541	2.98527e-06	0.000441054	8.00454	down	noncoding	TCONS_00032507	XLOC_024524	Alexander et al 2013	405	chr8	-	88519578	88521154		chr8:88519749-88520969	GAGTTCACAGGTCTGGTGTGCATATTACACTTGAAACACATCTCAAACAGAAGAGCCACA		bidirectional	NM_027280	Nkd1	naked cuticle 1 homolog (Drosophila)	+	88521343	88594887	6.01359	52.5037	2.4827	5.48352	9.05435	5	5	5	43.1359	56.1918	54.4934	56.1938	2.84751	2.34925	2.399	2.33505	5.35791	5.84237	5.50459	5.22922
ASMM10P045258	0.00248262	0.0435372	2.81358	down	noncoding	ENSMUST00000124321	Brcc3	Ensembl	2614	chrX	+	75433977	75451224		chrX:75435330+75435464	GAAAAGACTAACTTTAAGGTATAACATTGGCAGTTCTGGTCATGAACCTTATTTCACCAT	210766	exon sense-overlapping	NM_001166457	Brcc3	BRCA1/BRCA2-containing complex, subunit 3	+	75416627	75454001	8.6421	30.3076	3.19939	4.6918	6.04087	8.69628	6.0448	13.7865	25.6485	25.6388	33.3283	36.6146	2.38352	3.3562	3.26201	3.79586	4.61741	4.73121	4.80079	4.61779
ASMM10P049124	0.000629288	0.016324	3.9895	down	noncoding	AK027967	AK027967	Genbank	977	chr11	+	86567576	86568552		chr11:86568492+86568552	ACTTGTTAAGCAATGAAGTGAACCACTCTACTTGGGTCTGAGAATTACAATTCTGTAAAT		intergenic							6.50495	29.7663	2.63945	4.63566	5	5	5	11.0198	20.4371	24.7175	33.9201	39.9906	2.3218	2.34925	2.399	3.48775	4.2926	4.67954	4.82746	4.74304
ASMM10P028019	1.34106e-05	0.0011129	3.49419	down	noncoding	ENSMUST00000130187	Mtfr1l	Ensembl	4085	chr4	-	134528384	134535258		chr4:134528585-134529088	AGGCACTTGCACTCATAAATAGTACTGTATAATGCAAAACCTTCAAGTTCAGGGACTTGA	76824	exon sense-overlapping	NM_001256112	Mtfr1l	mitochondrial fission regulator 1-like	-	134525554	134535268	6.18351	24.6062	2.59493	4.39989	9.36498	5.36904	5	5	23.4921	19.7704	24.4009	30.7616	2.90345	2.74222	2.399	2.33505	4.49425	4.37659	4.34786	4.38086
ASMM10P026163	0.00261971	0.0450575	2.66493	down	noncoding	ENSMUST00000142178	Them4	Ensembl	2258	chr3	+	94310135	94326034		chr3:94325733+94326034	ATGAGGGAAGAAAGATTACTCACTTGGTCAAGTTTGTTCTGTGCATGCATGAGGGCCTGA	75778	exon sense-overlapping	NM_029431	Them4	thioesterase superfamily member 4	+	94310131	94332532	7.15541	21.4589	2.71924	4.13334	8.81926	5	5	9.80239	14.8003	13.3102	26.6026	31.1224	2.80036	2.34925	2.399	3.32834	3.8358	3.82608	4.4735	4.39797
ASMM10P015093	4.14538e-07	0.000128161	7.2922	down	noncoding	uc007axh.1	AK020188	UCSC_knowngene	1274	chr1	+	50900646	50913925		chr1:50913473+50913925	CCTCTGCTGGCGATAGTCATCATTGCTAGATTCTGAGATATTGTTTGCTCCAAAATATTA		intergenic							5	45.0852	2.35128	5.21763	5	5	5	5	30.6227	36.6484	48.2407	64.8289	2.3218	2.34925	2.399	2.33505	4.87461	5.22712	5.3319	5.4369
ASMM10P029639	0.00765994	0.095936	2.14974	down	noncoding	ENSMUST00000128000	Snhg12	Ensembl	585	chr4	+	132309628	132311024		chr4:132309757+132309817	ACTGTCACAGTCCCTATAAGGTAATGACTGGGAATATGGAACAAGATTATTGTGGCTAAT	100039864	intergenic							7.65635	17.2432	2.80028	3.90444	10.0141	5	5	10.6113	14.7085	15.442	20.5518	18.2705	3.02046	2.34925	2.399	3.4324	3.82821	4.03113	4.11237	3.64605
ASMM10P010710	0.000108627	0.00491197	3.44984	down	noncoding	ENSMUST00000143308	Nr1d2	Ensembl	1680	chr14	-	18214535	18239031		chr14:18214632-18214873	GCTTGTGCTTTAATTGCTACTGTGGGGTTAGGATTTGTATAAAATATGATTGGTACAGAA	353187	exon sense-overlapping	NM_011584	Nr1d2	nuclear receptor subfamily 1, group D, member 2	-	18204055	18239106	15.6279	71.8899	4.13002	5.91655	19.3081	18.3526	10.9781	13.8729	69.4952	54.0691	92.9196	71.0757	4.24554	4.38979	4.0813	3.80344	6.04021	5.78385	6.27838	5.56375
ASMM10P025331	0.000495145	0.0138498	2.53153	down	noncoding	ENSMUST00000098650	Rwdd3	Ensembl	2260	chr3	-	121169170	121171694		chr3:121169265-121171111	TTTGCATTGAGGATCACTGATGGTCACATAGATTACATCACCACCAAGCTCCACAGGGTT	66568	exon sense-overlapping	NM_025637	Rwdd3	RWD domain containing 3	-	121155401	121171695	11.0749	36.092	3.59429	4.9343	17.9556	8.38565	7.24725	10.7111	35.8106	30.0012	31.0414	47.515	4.1137	3.30402	3.51371	3.44573	5.09455	4.95441	4.70103	4.98721
ASMM10P025331	0.000495145	0.0138498	2.53153	down	noncoding	ENSMUST00000098650	Rwdd3	Ensembl	2260	chr3	-	121169170	121171694		chr3:121169265-121171111	TTTGCATTGAGGATCACTGATGGTCACATAGATTACATCACCACCAAGCTCCACAGGGTT	66568	exon sense-overlapping	NM_028456	Rwdd3	RWD domain containing 3	-	121155401	121171695	11.0749	36.092	3.59429	4.9343	17.9556	8.38565	7.24725	10.7111	35.8106	30.0012	31.0414	47.515	4.1137	3.30402	3.51371	3.44573	5.09455	4.95441	4.70103	4.98721
ASMM10P057736	0.000211403	0.00759005	2.21607	down	noncoding	CK385047	humanlincRNA0416	lincRNA	506	chr9	-	41889656	41890129	AK040429	chr9:41889777-41889891	GAAAAAGCACTTGCCTCACAAACAAGCTCTGAATGCGAATCCTACTGCATCTAAAACCCG		intergenic							5.90418	14.0348	2.46181	3.60981	8.61673	5	5	5	13.675	10.5395	16.8708	15.054	2.76393	2.34925	2.399	2.33505	3.72281	3.5026	3.83309	3.38075
ASMM10P038056	0.000359759	0.0110611	4.4353	down	noncoding	AK155933	AK155933	Genbank	3332	chr7	+	66309194	66312519		chr7:66312449+66312519	ACTGAGCCATCTTCTAGCTGGCCTACACTTTTATTTTTATGTCACTGGCTAAAGAAGAAA		intronic antisense	NM_146191	Lrrk1	leucine-rich repeat kinase 1	-	66258746	66388341	5.18109	26.8843	2.36104	4.51007	5.72437	5	5	5	34.8244	28.8143	24.1963	19.7023	2.36086	2.34925	2.399	2.33505	5.0586	4.89763	4.33677	3.74729
ASMM10P031918	4.62549e-06	0.00057779	7.37429	down	noncoding	ENSMUST00000101090	2310040G07Rik	Ensembl	478	chr5	+	76928367	76928845		chr5:76928784+76928845	CTGTCACTGTGTTTACAGTTTCTGAATACATACGATAAATGTAGCCTGAACTATCAAGAT	70284	intronic antisense	NM_172146	Ppat	phosphoribosyl pyrophosphate amidotransferase	-	76913248	76951578	8.27634	78.6052	3.17194	6.05445	11.1803	7.6596	5.19928	9.06616	63.7971	93.5893	79.1859	77.8486	3.23178	3.18093	3.05533	3.21973	5.91235	6.55799	6.04453	5.70292
ASMM10P050650	1.49972e-05	0.00120374	5.63774	down	noncoding	ENSMUST00000162936	Pdia6	Ensembl	1986	chr12	+	17266544	17281810		chr12:17281700+17281810	AACACTGAGGGATGCTACATCAAGAACTTTCCTGTAAGTCCAATAACTTCAGTAAAACAT	71853	exon sense-overlapping	NM_027959	Pdia6	protein disulfide isomerase associated 6	+	17266594	17284770	14.6131	106.687	3.99615	6.49127	19.1996	16.6955	7.67808	14.8793	84.6467	114.62	97.7305	129.752	4.23769	4.25034	3.59325	3.90332	6.32655	6.84354	6.34959	6.44538
ASMM10P010403	0.0153754	0.147379	2.32303	down	noncoding	ENSMUST00000181043	9330111N05Rik	Ensembl	2449	chr13	+	80962887	81126424		chr13:81126337+81126424	GGTAAAGAAAGTCATTTGCCACCAAGTCTGACAATATAAGTTTAAGTCTTAAAACCCCAT	319983	intronic antisense	NM_054053	Gpr98	G protein-coupled receptor 98	-	81095067	81633144	7.05934	17.5198	2.6584	3.87441	13.2374	5	5	5	11.3585	15.0683	25.1994	18.4531	3.55028	2.34925	2.399	2.33505	3.44661	3.9953	4.39622	3.6595
ASMM10P021079	0.00028721	0.00934693	3.14222	down	noncoding	ENSMUST00000131634	Gm13783	Ensembl	732	chr2	-	91195905	91202778		chr2:91195975-91196510	CATCGTCCCCATCTTAAAGAAAAAGAGAGGTTCAGAGACATTAAAGAAAAAGAGAGGTTC	100415786	bidirectional	NM_007387	Acp2	acid phosphatase 2, lysosomal	+	91202911	91214098	6.31235	22.7681	2.62189	4.27367	8.94404	6.30537	5	5	26.1987	14.8256	25.8344	24.2135	2.82426	2.92924	2.399	2.33505	4.65037	3.97297	4.43192	4.03943
ASMM10P026954	1.06189e-06	0.000221602	12.8034	down	noncoding	uc029urz.1	DQ551946	UCSC_knowngene	265	chr4	-	42027596	42027861	AK047207, ENSMUST00000169242, NR_033506, uc029urg.1, uc029usn.1, uc029vco.1	chr4:42027610-42027861	GGTATGAAGGAAATAAAAATGCCCTCATCCTGGGAAGGAGACTTGAACTTACTTCAGACA		intergenic							63.2223	1134.85	6.16558	9.84404	71.0621	68.8558	39.5817	73.3898	1225.45	911.399	827.891	1574.66	6.31936	6.28155	5.88855	6.17286	10.1745	9.76459	9.44343	9.99365
ASMM10P016457	3.66662e-05	0.00225883	2.27887	down	noncoding	uc008dot.1	AK144664	UCSC_knowngene	528	chr17	-	78199255	78200025		chr17:78199291-78199351	GAGGCGTGTTTCCCTTTTCTTCCTCCCATTTTTCTTTCCTAAAAGATTTATCACGAATGT		bidirectional	NM_015800	Crim1	cysteine rich transmembrane BMP regulator 1 (chordin like)	+	78200247	78376592	44.9714	141.905	5.67889	6.86721	46.8529	41.9842	32.2054	58.8432	114.527	102.764	144.422	205.909	5.69046	5.58167	5.59562	5.84783	6.76744	6.6878	6.91127	7.10235
ASMM10P041971	2.2286e-07	9.2274e-05	3.53788	down	noncoding	ENSMUST00000180982	9430037G07Rik	Ensembl	2263	chr9	-	88596800	88599516		chr9:88598578-88598880	ACAGCGTCTGAGAGAAGACCATTGTGTTTAAGTGAAGTTTAAGTCTTGTTTGTTACGCAG	320692	intergenic							5	21.0625	2.35128	4.17416	5	5	5	5	19.2929	16.0517	24.5204	24.3849	2.3218	2.34925	2.399	2.33505	4.20546	4.08756	4.35416	4.04946
ASMM10P023644	6.44673e-05	0.0034386	2.48641	down	noncoding	AK144766	AK144766	Genbank	655	chr2	+	121438942	121439597		chr2:121439534+121439597	GTAACTTGGATACCGCTGCAGAGAAAAAGCACCCTTGTCAAAAAGTAAAGCGGCTTCTAC		natural antisense	NM_145973	Ell3	elongation factor RNA polymerase II-like 3	-	121439026	121442601	330.985	1178.01	8.6156	9.92967	321.589	365.079	278.793	358.479	1031.06	1267.03	1172.88	1241.07	8.55996	8.7067	8.74072	8.45504	9.93306	10.2181	9.91886	9.64863
ASMM10P029633	0.000740458	0.0185336	2.41317	down	noncoding	AK083662	AK083662	Genbank	455	chr4	+	132186141	132186596		chr4:132186276+132186336	CAAGAACAGAACATTTCTTAGGACTCCTAGTACTTTACTTTGAGTAACAAAGGGTCAGAG		natural antisense	NM_145393	Ythdf2	YTH domain family 2	-	132184915	132212256	75.4567	242.742	6.38928	7.66021	97.3111	80.2769	39.462	84.7769	234.783	189.521	222.515	324.148	6.79557	6.50044	5.88419	6.37692	7.80166	7.54646	7.54371	7.74901
ASMM10P034023	4.97991e-05	0.0028285	2.41545	down	noncoding	AK136709	AK136709	Genbank	660	chr6	-	146544751	146545410		chr6:146544779-146545410	GTGCCCCCTTATGGCATGTGGGTATACATGCAGTACAAAACACTATATACATAATAAATC		intergenic							20.6004	66.7564	4.55133	5.82362	26.3115	21.863	14.7288	19.4984	54.942	58.8903	74.8091	78.3842	4.77059	4.64766	4.49926	4.2878	5.70411	5.91084	5.96686	5.71265
ASMM10P056903	2.26864e-06	0.000367717	3.61275	down	noncoding	uc008mrh.1	Polr3f	UCSC_knowngene	3276	chr2	+	144536282	144541779		chr2:144536395+144538611	CATCAGCAAGGTTTTTGAGGACTGCCATGAAGGTGGTGAGATTTCGCCGTCTAATTGTAT	70408	exon sense-overlapping	NM_029763	Polr3f	polymerase (RNA) III (DNA directed) polypeptide F	+	144527744	144541779	5.00763	22.6979	2.42987	4.28297	5	5.03052	5	5	19.0553	21.1968	21.3503	29.1892	2.3218	2.66362	2.399	2.33505	4.18997	4.47251	4.16479	4.30459
ASMM10P018683	0.00148521	0.0309171	2.58598	down	noncoding	NR_045879	Gm10532	RefSeq	2301	chr18	+	75514644	75522806		chr18:75522739+75522806	TGAGATCTACCTCCGCTCTCACAACCTTAAGTGCAATTATCCTTAATAAACAAATTGGAT	100038353	natural antisense	NM_201354	Ctif	CBP80/20-dependent translation initiation factor	-	75431220	75697696	5.39762	18.6803	2.63504	4.00575	5	5	6.00139	5.58908	13.9772	17.4745	22.3216	20.948	2.3218	2.34925	3.25218	2.61693	3.7543	4.20344	4.22611	3.83915
ASMM10P048792	2.21642e-06	0.000362776	6.09175	down	noncoding	ENSMUST00000145435	2010012P19Rik	Ensembl	565	chr11	+	69684500	69691141	ENSMUST00000140371	chr11:69691081+69691141	TGGGCTACCTTACCATCATTCTTGTCATCTACCACTGTAATTACACATTTACAGACTGCC		natural antisense	NM_001034097	Tnfsf12Tnfsf13	Tnfsf12-Tnfsf13 readthrough transcript	-	69682576	69696098	16.2533	127.818	4.14579	6.75265	18.2693	15.7286	9.01395	22.0014	103.787	112.328	145.359	149.798	4.14702	4.16916	3.81194	4.45506	6.6231	6.81238	6.92015	6.65498
ASMM10P048792	2.21642e-06	0.000362776	6.09175	down	noncoding	ENSMUST00000145435	2010012P19Rik	Ensembl	565	chr11	+	69684500	69691141	ENSMUST00000140371	chr11:69691081+69691141	TGGGCTACCTTACCATCATTCTTGTCATCTACCACTGTAATTACACATTTACAGACTGCC		natural antisense	NM_001159503	Tnfsf12Tnfsf13	Tnfsf12-Tnfsf13 readthrough transcript	-	69682576	69696098	16.2533	127.818	4.14579	6.75265	18.2693	15.7286	9.01395	22.0014	103.787	112.328	145.359	149.798	4.14702	4.16916	3.81194	4.45506	6.6231	6.81238	6.92015	6.65498
ASMM10P048792	2.21642e-06	0.000362776	6.09175	down	noncoding	ENSMUST00000145435	2010012P19Rik	Ensembl	565	chr11	+	69684500	69691141	ENSMUST00000140371	chr11:69691081+69691141	TGGGCTACCTTACCATCATTCTTGTCATCTACCACTGTAATTACACATTTACAGACTGCC		natural antisense	NM_001159505	Tnfsf13	tumor necrosis factor (ligand) superfamily, member 13	-	69682576	69685554	16.2533	127.818	4.14579	6.75265	18.2693	15.7286	9.01395	22.0014	103.787	112.328	145.359	149.798	4.14702	4.16916	3.81194	4.45506	6.6231	6.81238	6.92015	6.65498
ASMM10P048792	2.21642e-06	0.000362776	6.09175	down	noncoding	ENSMUST00000145435	2010012P19Rik	Ensembl	565	chr11	+	69684500	69691141	ENSMUST00000140371	chr11:69691081+69691141	TGGGCTACCTTACCATCATTCTTGTCATCTACCACTGTAATTACACATTTACAGACTGCC		natural antisense	NM_023517	Tnfsf13	tumor necrosis factor (ligand) superfamily, member 13	-	69682576	69685554	16.2533	127.818	4.14579	6.75265	18.2693	15.7286	9.01395	22.0014	103.787	112.328	145.359	149.798	4.14702	4.16916	3.81194	4.45506	6.6231	6.81238	6.92015	6.65498
ASMM10P014113	0.00204203	0.0381112	2.09004	down	noncoding	AK140035	AK140035	Genbank	905	chr16	-	11978665	11983745		chr16:11978679-11979381	TATGTGGGAGAGGATTAGCAAGATCCAGAATCTGAATAAAAAATAGACGTGATGAACCCC		bidirectional	NM_001174086	Shisa9	shisa homolog 9 (Xenopus laevis)	+	11984112	12270904	25.5194	70.2937	4.84018	5.90371	33.8306	27.4871	14.7895	25.9703	77.6316	66.894	62.809	73.8401	5.17954	4.97936	4.50509	4.69674	6.19313	6.09253	5.70634	5.62285
ASMM10P014113	0.00204203	0.0381112	2.09004	down	noncoding	AK140035	AK140035	Genbank	905	chr16	-	11978665	11983745		chr16:11978679-11979381	TATGTGGGAGAGGATTAGCAAGATCCAGAATCTGAATAAAAAATAGACGTGATGAACCCC		bidirectional	NM_028277	Shisa9	shisa homolog 9 (Xenopus laevis)	+	11984112	12270904	25.5194	70.2937	4.84018	5.90371	33.8306	27.4871	14.7895	25.9703	77.6316	66.894	62.809	73.8401	5.17954	4.97936	4.50509	4.69674	6.19313	6.09253	5.70634	5.62285
ASMM10P020497	0.0242875	0.194628	3.70523	down	noncoding	AK089576	AK089576	Genbank	2035	chr2	-	36248708	36250730		chr2:36248760-36249393	AAGAAAGAAAAATAAAGTCCCCATGAAAATGAAGACTCCAGATCCCCGGGGCCTGTTGGA		natural antisense	NM_008969	Ptgs1	prostaglandin-endoperoxide synthase 1	+	36230425	36252269	49.3148	199.031	5.46852	7.35808	80.4136	79.5931	12.009	25.2435	240.989	120.51	200.653	233.971	6.51082	6.48992	4.21797	4.65537	7.83871	6.91559	7.39769	7.28034
ASMM10P042602	0.00563092	0.0769674	2.17283	down	noncoding	ENSMUST00000135768	Pus3	Ensembl	2144	chr9	+	35558594	35567138		chr9:35559305+35559465	AGACTATATTTCTCGTATTGGCTTGCGGTAAAGAGGAAGCTGCATCAGAAACCTGCGCAT	67049	exon sense-overlapping	NM_023292	Pus3	pseudouridine synthase 3	+	35559465	35567400	13.5605	38.7674	3.91859	5.03816	15.3428	9.31464	15.5939	13.9908	43.838	28.0538	38.8051	44.3726	3.82704	3.45208	4.58048	3.81476	5.38366	4.85932	5.02192	4.88775
ASMM10P033606	0.000205536	0.00742733	3.20828	down	noncoding	NR_040758	0610040F04Rik	RefSeq	1734	chr6	-	108577038	108660934		chr6:108577408-108578012	AAGTCATAGCAATTAGTGTGGTTTCTCTTGAGTATTGCCAGGGCTCCTGGAGATGTCCTA	75394	natural antisense	NM_011498	Bhlhe40	basic helix-loop-helix family, member e40	+	108660628	108666925	6.72067	29.1087	2.94465	4.62645	5.18841	7.73499	5.44504	8.51422	23.5037	24.4596	30.6744	37.7972	2.3286	3.19608	3.12213	3.13178	4.49561	4.66557	4.68136	4.66325
ASMM10P027465	0.00465632	0.0676564	3.17051	down	noncoding	ENSMUST00000121702	Gm12685	Ensembl	214	chr4	-	99418497	99418711		chr4:99418511-99418711	TGTTAGCCCTCTTCCCTATCACAGAAAAGTATGAAGTCTTCAAAACAGAAGAGGAAGAAA		intergenic							1531.41	6557.78	10.7168	12.3815	2147.91	2113.22	746.288	1118.21	7760.77	6819.49	5411.46	6239.4	11.3107	11.2378	10.2146	10.1042	12.8113	12.6255	12.1109	11.9784
ASMM10P010017	0.00510285	0.0721967	2.56714	down	noncoding	NR_040399	4930570G19Rik	RefSeq	986	chr3	-	156546752	156561687		chr3:156547783-156551034	CAGGAAATAAGACAGGACAGCATGAGCCGGAATCAACTGTATCATTGGAATATGTATTTT	329782	bidirectional	NM_001039094	Negr1	neuronal growth regulator 1	+	156561793	157316447	6.4997	19.1603	2.63851	3.99867	5	5	5	10.9988	15.7068	15.6705	15.0333	30.2307	2.3218	2.34925	2.399	3.48401	3.92097	4.05044	3.66783	4.35546
ASMM10P010017	0.00510285	0.0721967	2.56714	down	noncoding	NR_040399	4930570G19Rik	RefSeq	986	chr3	-	156546752	156561687		chr3:156547783-156551034	CAGGAAATAAGACAGGACAGCATGAGCCGGAATCAACTGTATCATTGGAATATGTATTTT	329782	bidirectional	NM_177274	Negr1	neuronal growth regulator 1	+	156561958	157171829	6.4997	19.1603	2.63851	3.99867	5	5	5	10.9988	15.7068	15.6705	15.0333	30.2307	2.3218	2.34925	2.399	3.48401	3.92097	4.05044	3.66783	4.35546
ASMM10P046777	4.09366e-07	0.000128161	7.38742	down	noncoding	NR_037964	2610507I01Rik	RefSeq	2905	chr11	-	59197792	59202431		chr11:59197818-59199835	ACACCCCCTATTTTAAGTTTACATTGGTTAAGTTTATGGCTTGATCTCCATCTTCCAAAT	72203	bidirectional	NM_026035	Mrpl55	mitochondrial ribosomal protein L55	+	59202516	59206002	127.627	1336.16	7.20635	10.0914	107.207	161.111	102.102	140.089	1119.2	1137.03	1321.16	1767.27	6.94343	7.51509	7.25975	7.10714	10.0514	10.0658	10.09	10.1585
ASMM10P044161	0.0120865	0.127389	2.58794	down	noncoding	ENSMUST00000117080	Gm6973	Ensembl	721	chrX	-	89440174	89440895		chrX:89440269-89440895	GACTTCATAGAACTCACAGAATAGCACAAGAGAGCACAGCTGCAGCTTAAACCTCAGACA	629419	intergenic							8.3073	28.0858	3.13794	4.50975	11.9413	10.0824	6.20546	5	39.1954	17.3092	18.8072	37.0313	3.35205	3.56646	3.2982	2.33505	5.22187	4.19161	3.99092	4.63458
ASMM10P020782	0.0132992	0.134968	2.26992	down	noncoding	ENSMUST00000100000	6720416L17Rik	Ensembl	2085	chr2	-	74748421	74750506		chr2:74748486-74750432	GAAACAGGAGTAAGCAAGGTGTTTATACGTGTTGTGTTCTATTAATGAACCTTTCGTTAT		intergenic							7.40709	19.5773	2.85614	4.03878	7.11301	9.51689	5	7.99844	12.9498	24.4264	16.0013	24.9317	2.49679	3.48445	2.399	3.04433	3.64419	4.66384	3.76166	4.08545
ASMM10P015404	5.81754e-06	0.000688822	5.65203	down	noncoding	NR_040389	Gm10785	RefSeq	1709	chr16	+	91688897	91715755		chr16:91715574+91715755	GAGATGATCTGGCTTGATGCAAACCTTTCTAACAATCACCACTAAGTCATTAAAAGCTTA	100038392	natural antisense	NM_026994	Cryzl1	crystallin, zeta (quinone reductase)-like 1	-	91689321	91728802	15.0946	113.563	4.09103	6.5898	17.7744	17.3523	12.2449	13.0069	101.087	116.508	101.139	135.516	4.09566	4.31033	4.24682	3.71132	6.58664	6.86881	6.39558	6.50817
ASMM10P015404	5.81754e-06	0.000688822	5.65203	down	noncoding	NR_040389	Gm10785	RefSeq	1709	chr16	+	91688897	91715755		chr16:91715574+91715755	GAGATGATCTGGCTTGATGCAAACCTTTCTAACAATCACCACTAAGTCATTAAAAGCTTA	100038392	natural antisense	NM_133679	Cryzl1	crystallin, zeta (quinone reductase)-like 1	-	91689321	91728802	15.0946	113.563	4.09103	6.5898	17.7744	17.3523	12.2449	13.0069	101.087	116.508	101.139	135.516	4.09566	4.31033	4.24682	3.71132	6.58664	6.86881	6.39558	6.50817
ASMM10P022905	0.00262863	0.0450575	2.13421	down	noncoding	NR_033495	Gm13629	RefSeq	1347	chr2	+	66440879	66547472		chr2:66547216+66547472	CAGCACGCAGTGTCTATGGGGAGCAAAAAAGAGACATGATTATTTTAGTAATACAAAAAT	100038743	natural antisense	NM_018852	Scn9a	sodium channel, voltage-gated, type IX, alpha	-	66480080	66634952	76.7978	215.475	6.4123	7.50601	94.1801	81.9163	39.4782	91.6166	196.342	231.608	183.123	250.828	6.74439	6.53439	5.88506	6.48536	7.53803	7.83658	7.2704	7.37902
ASMM10P003592	0.0466304	0.27913	2.11127	down	noncoding	ENSMUST00000171273	Gm3242	Ensembl	485	chr14	-	5893192	5899001		chr14:5898153-5898866	AAGGAAGAAGGAAATGGTTATGGAGAATGCACACATCAAGCAGAAACACCGCCTCTGTGA	100041268	intergenic							27.4205	69.3865	4.79815	5.87626	49.9214	31.0383	11.3284	17.3938	66.9512	71.968	55.5314	83.0956	5.7883	5.146	4.13102	4.12728	5.98275	6.19467	5.53147	5.79617
ASMM10P032112	1.68729e-07	8.2851e-05	14.6596	down	noncoding	AK136314	AK136314	Genbank	4289	chr5	+	104603942	104608229		chr5:104607989+104608229	GGGTTTGTGAGAGAATCACCTGTCTTTAGCTTGTATAATGATTATCCTCTTAGCAATTAA		intergenic							5.82878	94.8514	2.44734	6.32112	8.31513	5	5	5	81.137	99.9393	83.2552	115.074	2.70604	2.34925	2.399	2.33505	6.25821	6.64651	6.11789	6.26186
ASMM10P040690	3.45926e-07	0.000116214	8.70696	down	noncoding	AK051903	AK051903	Genbank	817	chr8	+	84835538	84836355		chr8:84836003+84836355	ACTGTCAAATACTCTGAAGGTGCATGCTCTGGCTAAACAGCCATGCAGCCATGGAAATAA		natural antisense	NM_009010	Rad23a	RAD23a homolog (S. cerevisiae)	-	84834651	84840641	28.4313	339.402	5.02117	8.14334	31.1129	33.9104	20.4867	28.2153	301.538	346.762	300.778	408.529	5.04051	5.27076	4.96141	4.81201	8.15691	8.38177	7.9686	8.0661
ASMM10P001782	5.60263e-05	0.00310751	4.18223	down	noncoding	ENSMUST00000134129	A530058N18Rik	Ensembl	411	chr2	+	114013744	114031451		chr2:114013902+114031193	AGACACATTGGCCTGTGTCAAGGTGGAAACATCAGGGCAGAAGAACATAACTGATAATAG	320846	bidirectional	NM_010290	Gjd2	gap junction protein, delta 2	-	114009600	114013619	28.2436	160.189	5.02125	7.08553	37.5642	23.1878	23.9011	28.3213	146.26	179.644	147.331	167.518	5.35248	4.73261	5.18274	4.81719	7.11088	7.47337	6.94313	6.81472
ASMM10P018646	0.000697077	0.0177946	4.25371	down	noncoding	AK032011	AK032011	Genbank	2789	chr18	+	69016150	69018940		chr18:69018801+69018940	CTCTATTCCTTGGTAGTGTGTATAAAATACCCTTTACTGTAGTCTATAGCTTGAAAAGTC		intergenic							6.13781	33.9777	2.75189	4.84061	5.62973	5	6.3308	7.59071	38.739	35.8567	23.5449	37.7704	2.35381	2.34925	3.32811	2.97638	5.20631	5.19409	4.29965	4.6624
ASMM10P039429	0.000624631	0.0163196	2.32421	down	noncoding	ENSMUST00000143972	Tma16	Ensembl	3150	chr8	-	66474329	66486497		chr8:66475037-66476345	CCCACTAAGTTCTTTTCCGAACTTTAAGATAATTAACTCACACGATATGTACTCACTGAT	66282	exon sense-overlapping	NM_025465	Tma16	translation machinery associated 16 homolog (S. cerevisiae)	-	66476345	66486507	5.02605	14.0249	2.40031	3.61705	5	5	5	5.1042	15.9995	14.2162	11.4068	14.477	2.3218	2.34925	2.399	2.53117	3.94536	3.91453	3.28376	3.32453
ASMM10P021487	3.04026e-05	0.00201417	12.0662	down	noncoding	AK137249	AK137249	Genbank	3310	chr2	-	127623654	127626961		chr2:127623961-127625055	GACTCTAGCTCTACAGACCATTCTTATATCTCTTAAAAATAAAGTGTGCCTTCGAATGTA		intergenic							9.11655	120.873	3.09617	6.68908	8.65526	9.33047	5	13.4805	112.694	115.467	122.581	132.749	2.77006	3.45407	2.399	3.76156	6.74125	6.85405	6.68138	6.47963
ASMM10P043651	1.73563e-08	1.8231e-05	3.37997	down	noncoding	AK078946	AK078946	Genbank	1664	chrX	-	9179463	9188579		chrX:9179495-9179937	GTGGCTCTTCATAGATGTTAAAAAAGAACCTTATTGTACTGTGTGCACTTGCTTCAATAA		intergenic							5	19.9653	2.35128	4.10829	5	5	5	5	17.1206	17.7376	19.774	25.2289	2.3218	2.34925	2.399	2.33505	4.04497	4.22628	4.06099	4.10091
ASMM10P013760	8.79445e-05	0.00424345	2.87331	down	noncoding	AK034072	AK034072	Genbank	2462	chr15	+	83172352	83174813		chr15:83174738+83174799	CTGCCCTCCATGAATACCTTGTACAAATATGCTCTTACACAGCCATAAATAAAATAAATC		bidirectional	NM_029787	Cyb5r3	cytochrome b5 reductase 3	-	83153500	83172208	65.0995	255.108	6.22965	7.75236	79.243	66.9014	49.5014	64.7521	248.181	265.83	248.043	258.378	6.48791	6.23846	6.20874	5.9835	7.88303	8.0134	7.68413	7.42889
ASMM10P002859	1.29797e-07	6.9902e-05	14.8114	down	noncoding	ENSMUST00000152115	Pttg1	Ensembl	954	chr11	-	43420277	43425981		chr11:43421233-43422892	AGAAATAGAAAAGTTCTTCCCTTTCAATCCTCTAGAGTTTTGACCTGCCTGAGGAGCACC	30939	exon sense-overlapping	NM_001131054	Pttg1	pituitary tumor-transforming gene 1	-	43420247	43426248	24.4916	496.616	4.79619	8.68483	30.1054	19.0519	19.7044	29.1046	436.741	391.775	561.145	596.803	4.98309	4.44278	4.90453	4.85439	8.69566	8.56953	8.86612	8.60804
ASMM10P002859	1.29797e-07	6.9902e-05	14.8114	down	noncoding	ENSMUST00000152115	Pttg1	Ensembl	954	chr11	-	43420277	43425981		chr11:43421233-43422892	AGAAATAGAAAAGTTCTTCCCTTTCAATCCTCTAGAGTTTTGACCTGCCTGAGGAGCACC	30939	exon sense-overlapping	NM_013917	Pttg1	pituitary tumor-transforming gene 1	-	43420247	43425981	24.4916	496.616	4.79619	8.68483	30.1054	19.0519	19.7044	29.1046	436.741	391.775	561.145	596.803	4.98309	4.44278	4.90453	4.85439	8.69566	8.56953	8.86612	8.60804
ASMM10P033145	9.3e-12	5.2e-08	326.121	down	noncoding	uc009bwo.2	AK005187	UCSC_knowngene	3788	chr6	-	49260242	49264030		chr6:49260258-49263837	CAACTTGAATTATTTATGGCAGAAACCCTTTTCAAGAAATACAGGAGAATGATTGTGCCA		exon sense-overlapping	NM_198102	Tra2a	transformer 2 alpha homolog (Drosophila)	-	49243920	49264052	5	2016.28	2.35128	10.7005	5	5	5	5	1908.13	1855.93	1956.6	2344.44	2.3218	2.34925	2.399	2.33505	10.8062	10.775	10.6689	10.552
ASMM10P018527	0.00192066	0.0362663	2.25036	down	noncoding	TCONS_00015103	XLOC_011257	Alexander et al 2013	993	chr18	+	55095830	55109348		chr18:55109285+55109348	AGACCTTGTAATTCCATGTGTCTCATCATTTCTGCAGACATACCTGGAGAGCCGAGCTTT		intergenic							30.1199	89.0342	5.03826	6.20842	22.0462	31.5714	21.5496	45.3124	73.0043	69.2223	85.2777	128.632	4.47491	5.17227	5.02999	5.47587	6.10716	6.13979	6.15201	6.43471
ASMM10P014144	0.000801986	0.0197222	2.0491	down	noncoding	ENSMUST00000149224	D430040D24Rik	Ensembl	910	chr1	+	36558358	36565613		chr1:36565553+36565613	AAGCAAGAAGATCACAAGTTTAAGGCCAGCCAAGGCTGCTGCATAGAAAGAAAGCATCTC	319678	natural antisense	NM_001126046	Fam178b	family with sequence similarity 178, member B	-	36562695	36683183	37.9647	104.21	5.43019	6.46518	51.7728	37.2274	25.4953	37.3632	109.537	81.1402	107.433	118.729	5.84291	5.39797	5.27284	5.20704	6.69736	6.36583	6.48357	6.31397
ASMM10P014144	0.000801986	0.0197222	2.0491	down	noncoding	ENSMUST00000149224	D430040D24Rik	Ensembl	910	chr1	+	36558358	36565613		chr1:36565553+36565613	AAGCAAGAAGATCACAAGTTTAAGGCCAGCCAAGGCTGCTGCATAGAAAGAAAGCATCTC	319678	natural antisense	NM_001126047	Sema4c	sema domain, immunoglobulin domain (Ig), transmembrane domain (TM) and short cytoplasmic domain, (semaphorin) 4C	-	36548641	36558381	37.9647	104.21	5.43019	6.46518	51.7728	37.2274	25.4953	37.3632	109.537	81.1402	107.433	118.729	5.84291	5.39797	5.27284	5.20704	6.69736	6.36583	6.48357	6.31397
ASMM10P014144	0.000801986	0.0197222	2.0491	down	noncoding	ENSMUST00000149224	D430040D24Rik	Ensembl	910	chr1	+	36558358	36565613		chr1:36565553+36565613	AAGCAAGAAGATCACAAGTTTAAGGCCAGCCAAGGCTGCTGCATAGAAAGAAAGCATCTC	319678	natural antisense	NM_027957	Fam178b	family with sequence similarity 178, member B	-	36562695	36593332	37.9647	104.21	5.43019	6.46518	51.7728	37.2274	25.4953	37.3632	109.537	81.1402	107.433	118.729	5.84291	5.39797	5.27284	5.20704	6.69736	6.36583	6.48357	6.31397
ASMM10P030089	0.000286617	0.00934583	4.12437	down	noncoding	ENSMUST00000153331	Cdk14	Ensembl	4150	chr5	-	5131875	5380193		chr5:5131889-5135318	GACTACCACAAGTTCATGCCTACGATGTAAAAGACCTTGGAATCAATTTCCACTACCACC	18647	exon sense-overlapping	NM_011074	Cdk14	cyclin-dependent kinase 14	-	4803384	5380251	19.8247	104.071	4.4189	6.46308	32.1593	20.9529	10.6097	15.5771	106.913	82.7177	102.521	124.134	5.0915	4.58369	4.03635	3.96407	6.66338	6.39187	6.41762	6.37944
ASMM10P022826	0.000856635	0.0208007	2.91105	down	noncoding	ENSMUST00000124210	A430018G15Rik	Ensembl	1314	chr2	+	52425011	52431893	ENSMUST00000143821	chr2:52425095+52425155	ACAATGCAAATATGTAACCATACTCAACTCCAAAAGTGCCAGGTTTGGACCCCGACGATG	414078	natural antisense	NM_001037099	Cacnb4	calcium channel, voltage-dependent, beta 4 subunit	-	52428319	52676582	15.222	58.0181	4.08889	5.63043	20.2585	9.59675	15.7949	15.2379	53.6178	55.2276	57.4927	65.7343	4.32544	3.49735	4.59728	3.93549	5.67127	5.81587	5.57916	5.45542
ASMM10P022826	0.000856635	0.0208007	2.91105	down	noncoding	ENSMUST00000124210	A430018G15Rik	Ensembl	1314	chr2	+	52425011	52431893	ENSMUST00000143821	chr2:52425095+52425155	ACAATGCAAATATGTAACCATACTCAACTCCAAAAGTGCCAGGTTTGGACCCCGACGATG	414078	natural antisense	NM_146123	Cacnb4	calcium channel, voltage-dependent, beta 4 subunit	-	52428319	52558567	15.222	58.0181	4.08889	5.63043	20.2585	9.59675	15.7949	15.2379	53.6178	55.2276	57.4927	65.7343	4.32544	3.49735	4.59728	3.93549	5.67127	5.81587	5.57916	5.45542
ASMM10P037366	0.0125254	0.130369	2.28472	down	noncoding	AK149506	AK149506	Genbank	1821	chr7	+	13038031	13039851		chr7:13039615+13039851	CTCAGGATCTTTGGTAGCCTGTGAGACAGGAGAGATCAACACTGAAAATTATGGGGACTT		natural antisense	NM_001168469	Ube2m	ubiquitin-conjugating enzyme E2M	-	13035119	13038275	6.58498	17.0699	2.64862	3.84064	5	5	5	11.3399	18.3046	9.46808	18.7723	21.7346	2.3218	2.34925	2.399	3.52442	4.13474	3.35049	3.98747	3.88986
ASMM10P043120	1.67709e-06	0.000294828	2.56837	down	noncoding	AK081265	AK081265	Genbank	1667	chr9	+	80144854	80146520		chr9:80146460+80146520	CTTTGCATGCCGCTTGTGCTTAATGGAGTCAATTAAATGCAGAAGGTTTTATTTGAAAGC		intergenic							64.0424	227.386	6.21313	7.57398	63.7656	66.8397	51.6808	73.8835	191.204	221.913	209.348	287.08	6.15925	6.23769	6.27249	6.18309	7.49816	7.77018	7.45708	7.5705
ASMM10P011368	3.309e-09	6.138e-06	3.35948	down	noncoding	TCONS_00009712	XLOC_007856	Alexander et al 2013	1375	chr14	-	84333424	84339947		chr14:84333494-84334710	TACCTCATTGAAATCAACTCTGACGAAGGCTGTTCCATAGGGTACAGATTGTATATTTTT		intergenic							5	19.9952	2.35128	4.09952	5	5	5	5	17.4936	16.054	19.6619	26.7712	2.3218	2.34925	2.399	2.33505	4.07477	4.08774	4.05214	4.18342
ASMM10P018837	0.00262596	0.0450575	2.74741	down	noncoding	ENSMUST00000173672	Neat1	Ensembl	20771	chr19	-	5824707	5845478		chr19:5824721-5825997	GCTCAGGTTTTGCTTTTCACCTTTGTCTGAGAGAACGAACGTGAGCAGGAAAAAGCAAAA	66961	intergenic							6.82952	19.7013	2.62312	4.08119	12.3181	5	5	5	23.4377	14.5353	18.3383	22.4937	3.40918	2.34925	2.399	2.33505	4.48983	3.9457	3.95501	3.93424
ASMM10P055902	0.00163358	0.0329777	6.72146	down	noncoding	TCONS_00004206	XLOC_003844	Alexander et al 2013	75	chr11	-	3100405	3123572		chr11:3100406-3123512	GCCTCAGCTTCCACGTGTCACGTATTATAATCTATAAAAATAGTCCTGGAATATGGCGAG		intergenic							8.34132	69.6757	2.99089	5.73966	6.58564	10.011	5	11.7686	87.114	24.2489	86.3864	80.9536	2.43336	3.55775	2.399	3.57344	6.37138	4.65416	6.1725	5.76061
ASMM10P055154	0.000179275	0.00672609	3.45267	down	noncoding	ENSMUST00000137005	Esf1	Ensembl	639	chr2	-	140156885	140160483		chr2:140156899-140156956	TGTAGATACATGAGACCCTGAATTTAAAAAATAAAAAAGGAAAAGGGAAAAATTAAATGT	66580	exon sense-overlapping	NM_001081090	Esf1	ESF1, nucleolar pre-rRNA processing protein, homolog (S. cerevisiae)	-	140119880	140170558	13.5854	61.2064	3.90548	5.6932	16.8449	8.83675	11.0866	17.5733	71.0955	47.4708	57.729	68.5301	4.00301	3.38002	4.09801	4.14089	6.07081	5.60052	5.58725	5.5142
ASMM10P048448	2.5488e-05	0.00176565	9.44176	down	noncoding	ENSMUST00000117250	Gm12193	Ensembl	379	chr11	+	49776498	49776877		chr11:49776559+49776877	ATCAAGAAACCCCGGTCACAAAGATAAGAATCTCTTCAGGGAGTTGACCTCCAAGTTCCT	100040073	intergenic							17.8422	217.654	4.21432	7.45338	14.8793	16.4588	10.0167	30.0138	177.97	160.952	182.241	349.452	3.77137	4.23144	3.95586	4.89863	7.38984	7.31461	7.2626	7.84646
ASMM10P027153	7.08221e-06	0.000773739	23.9049	down	noncoding	AK157804	AK157804	Genbank	4229	chr10	-	9427598	9431826		chr10:9427640-9428667	GCTGAAGCTGTTGTTGCATTAAATGTTCATGTAAGCCAAGGACTAGTTGATATGAATAAA		intergenic							7.93254	235.448	3.05565	7.63489	9.40241	11.3389	5.98884	5	265.087	207.15	212.392	257.165	2.91136	3.72674	3.24947	2.33505	7.97644	7.66665	7.47625	7.42022
ASMM10P030066	0.0132268	0.134599	2.20292	down	noncoding	uc012drj.1	AK044300	UCSC_knowngene	1830	chr4	+	156203303	156209584		chr4:156209505+156209584	TACATACCTTTGATCCCAACCCTTGGAAAGCAGAGGCAAGAAGATCTCTGTGAGTTTGAG		intergenic							7.98505	20.0736	2.93474	4.07416	9.25622	11.7954	5	5.88862	20.5692	12.7422	18.1702	28.813	2.88535	3.78405	2.399	2.67058	4.30332	3.76645	3.94099	4.28589
ASMM10P028693	8.50598e-06	0.000850344	5.92155	down	noncoding	uc029urg.1	Gm5859	UCSC_knowngene	790	chr4	+	41886577	41887367	ENSMUST00000169242, NR_033506, uc029usn.1, uc029vco.1	chr4:41886824+41887367	AGTAAAGAAAATGTTGATAGGGGTCTGCCTCATGCCAAGAGCCCCATCAAGAAAACTAAG	545605	intergenic							37.6676	301.571	5.40302	7.969	41.0474	36.8707	22.7859	49.9664	346.179	267.017	240.87	352.218	5.48836	5.38818	5.11413	5.62141	8.35386	8.02057	7.64558	7.85598
ASMM10P035566	0.00305936	0.0500871	3.20698	down	noncoding	AK131807	AK131807	Genbank	879	chr7	-	13023717	13024595		chr7:13023731-13024595	TGTGTGTGTGTTAGGAGAACTGAACATTTAACGCTAAGGAATTAAAGTTGGATCTGATTG		natural antisense	NM_011588	Trim28	tripartite motif-containing 28	+	13024151	13031032	16.083	61.7036	4.00233	5.68355	12.1378	14.6544	8.20951	29.3304	42.9875	62.7859	56.8978	84.1431	3.37987	4.07681	3.6853	4.86735	5.3522	5.99994	5.56454	5.81752
ASMM10P055570	0.0120773	0.127389	2.01074	down	noncoding	ENSMUST00000148477	Cys1	Ensembl	790	chr12	-	24666553	24679947		chr12:24666675-24666733	TTTCCTCCGTGTATGTCAGTTTCCAAGTATCCGGATGGCAGGCAGATGATGAGTGTGTAG	12879	exon sense-overlapping	NM_138686	Cys1	cystin 1	-	24665837	24681795	20.4475	52.2093	4.41008	5.41781	17.9893	18.8661	10.2787	34.6559	40.4411	43.0167	42.8054	82.5741	4.11776	4.42997	3.9908	5.1018	5.26761	5.45512	5.16064	5.78788
ASMM10P035982	4.15017e-05	0.00246573	2.54484	down	noncoding	NR_040329	A230077H06Rik	RefSeq	2935	chr7	-	40849152	40898324		chr7:40849166-40851500	TTGTTTATTTCTATGCAATAACCTACCTACTCACACGTAATAAAGATGCTGAGCTTCTGA	320210	bidirectional	NM_021387	Vstm2b	V-set and transmembrane domain containing 2B	+	40899277	40929968	80.0181	274.387	6.50797	7.85555	78.2081	92.5599	53.5027	95.8018	250.478	273.765	283.36	289.947	6.46375	6.70185	6.31936	6.5469	7.89544	8.05922	7.88303	7.58449
ASMM10P010322	0.0202906	0.175555	2.38035	down	noncoding	ENSMUST00000181158	4930441O14Rik	Ensembl	1530	chr13	+	67752274	67753804		chr13:67753704+67753804	GTTATAGACAATTATGAACCACTGTGTGCCTGGTGGGGGCTGAACAATGTTCCTTTGCTA		natural antisense	NM_001001130	Zfp85	zinc finger protein 85	-	67747799	67755134	18.2346	55.8231	4.23257	5.48374	19.0339	19.3973	6.98256	27.5248	76.9748	38.7629	33.9182	73.6366	4.22027	4.46825	3.4627	4.77904	6.1832	5.30754	4.82737	5.61685
ASMM10P048779	2.64985e-05	0.00182055	4.85638	down	noncoding	ENSMUST00000129924	1700064E03Rik	Ensembl	840	chr11	+	69401512	69402700		chr11:69402600+69402700	GTCCAGGTATAAAGGACACGGAATTGATTTTTATGTTTCTTCATTGTTTCCTCTGGTTTT	74273	natural antisense	NM_001017426	Kdm6b	KDM1 lysine (K)-specific demethylase 6B	-	69398517	69413675	5	30.8323	2.35128	4.63116	5	5	5	5	23.7631	16.4631	36.9013	46.2019	2.3218	2.34925	2.399	2.33505	4.50977	4.12276	4.94605	4.94605
ASMM10P039892	0.000140156	0.00579186	2.86267	down	noncoding	ENSMUST00000161914	Gm16118	Ensembl	680	chr8	-	114698438	114708006		chr8:114698452-114698836	GTACCTAGCACCGAAACCTTGTCACCTCTATTAATTAAAACAGGCTTATGGAATATGAAA	102632420	intronic antisense	NM_019573	Wwox	WW domain-containing oxidoreductase	+	114439651	115352712	9.79972	36.0524	3.43627	4.95363	12.7341	7.10324	8.23556	11.126	37.2697	31.6348	39.2679	36.0372	3.47653	3.077	3.69007	3.50149	5.15275	5.02564	5.03798	4.59816
ASMM10P029725	8.70716e-06	0.000855292	2.44803	down	noncoding	ENSMUST00000141160	2610528B01Rik	Ensembl	2007	chr4	+	136343974	136345981	NM_001277121, NM_001277122, NM_001277123, NM_028871	chr4:136345885+136345979	GAAAAACCTGCTTTTGGTACAGTGTTCATGTACCATACCTGTATTGGAATATTTGTATGA		exon sense-overlapping	NM_001277121	Hnrnpr	heterogeneous nuclear ribonucleoprotein R	+	136310941	136345979	121.224	409.256	7.12024	8.41186	133.564	114.546	83.2639	153.52	389.874	361.627	379.116	506.406	7.26344	7.01971	6.95189	7.24593	8.53128	8.44308	8.30067	8.37242
ASMM10P029725	8.70716e-06	0.000855292	2.44803	down	noncoding	ENSMUST00000141160	2610528B01Rik	Ensembl	2007	chr4	+	136343974	136345981	NM_001277121, NM_001277122, NM_001277123, NM_028871	chr4:136345885+136345979	GAAAAACCTGCTTTTGGTACAGTGTTCATGTACCATACCTGTATTGGAATATTTGTATGA		exon sense-overlapping	NM_001277122	Hnrnpr	heterogeneous nuclear ribonucleoprotein R	+	136310941	136345979	121.224	409.256	7.12024	8.41186	133.564	114.546	83.2639	153.52	389.874	361.627	379.116	506.406	7.26344	7.01971	6.95189	7.24593	8.53128	8.44308	8.30067	8.37242
ASMM10P029725	8.70716e-06	0.000855292	2.44803	down	noncoding	ENSMUST00000141160	2610528B01Rik	Ensembl	2007	chr4	+	136343974	136345981	NM_001277121, NM_001277122, NM_001277123, NM_028871	chr4:136345885+136345979	GAAAAACCTGCTTTTGGTACAGTGTTCATGTACCATACCTGTATTGGAATATTTGTATGA		exon sense-overlapping	NM_001277123	Hnrnpr	heterogeneous nuclear ribonucleoprotein R	+	136310941	136345979	121.224	409.256	7.12024	8.41186	133.564	114.546	83.2639	153.52	389.874	361.627	379.116	506.406	7.26344	7.01971	6.95189	7.24593	8.53128	8.44308	8.30067	8.37242
ASMM10P029725	8.70716e-06	0.000855292	2.44803	down	noncoding	ENSMUST00000141160	2610528B01Rik	Ensembl	2007	chr4	+	136343974	136345981	NM_001277121, NM_001277122, NM_001277123, NM_028871	chr4:136345885+136345979	GAAAAACCTGCTTTTGGTACAGTGTTCATGTACCATACCTGTATTGGAATATTTGTATGA		exon sense-overlapping	NM_028871	Hnrnpr	heterogeneous nuclear ribonucleoprotein R	+	136310941	136345979	121.224	409.256	7.12024	8.41186	133.564	114.546	83.2639	153.52	389.874	361.627	379.116	506.406	7.26344	7.01971	6.95189	7.24593	8.53128	8.44308	8.30067	8.37242
ASMM10P002040	0.00262251	0.0450575	2.28418	down	noncoding	ENSMUST00000138557	Trim5	Ensembl	3508	chr7	-	104263385	104279788		chr7:104266517-104276605	AATACTACAGGAGTCTTACTTTTTCGATGAAGAAGCCCAAAACCATCGCCAGGGAACAAA	667823	intergenic							14.2181	41.6357	3.95568	5.14736	20.6088	8.39321	10.7901	17.08	43.3679	35.613	37.9252	49.6366	4.3579	3.30495	4.05992	4.09996	5.36563	5.18359	4.98809	5.05211
ASMM10P024766	0.0117423	0.125988	3.14942	down	noncoding	uc008pkp.1	AK161073	UCSC_knowngene	2430	chr3	-	65507256	65528184		chr3:65507285-65509216	CTCACTCATGTACTTAGAAATGTCTGAAATAAACTAATGATACTTCTCAGGCTGTTGCTT		bidirectional	NM_178892	Tiparp	TCDD-inducible poly(ADP-ribose) polymerase	+	65528446	65555518	9.25579	33.3108	3.10518	4.76027	5.30986	11.9106	5	14.8027	19.9224	27.3509	35.0778	50.8918	2.33277	3.79417	2.399	3.89478	4.25401	4.82292	4.8752	5.08895
ASMM10P027709	0.000191217	0.00704716	3.85774	down	noncoding	AK018265	AK018265	Genbank	1355	chr10	-	18533890	18535244		chr10:18533929-18534562	GAGGGGTGTGAGAAAGGCTATGTTCAATATACAATATGTACTTCTAGGAAAGCGTAAAAG		natural antisense	NM_001163592	Nhsl1	NHS-like 1	+	18469980	18533891	35.2873	177.906	5.28164	7.2294	40.611	37.9688	17.9481	44.6214	185.748	194.604	143.876	187.396	5.47183	5.42866	4.77149	5.45458	7.45544	7.58406	6.9062	6.97189
ASMM10P027709	0.000191217	0.00704716	3.85774	down	noncoding	AK018265	AK018265	Genbank	1355	chr10	-	18533890	18535244		chr10:18533929-18534562	GAGGGGTGTGAGAAAGGCTATGTTCAATATACAATATGTACTTCTAGGAAAGCGTAAAAG		natural antisense	NM_173390	Nhsl1	NHS-like 1	+	18407674	18533891	35.2873	177.906	5.28164	7.2294	40.611	37.9688	17.9481	44.6214	185.748	194.604	143.876	187.396	5.47183	5.42866	4.77149	5.45458	7.45544	7.58406	6.9062	6.97189
ASMM10P010330	2.64246e-05	0.00182055	4.74671	down	noncoding	uc007rcb.1	Fastkd3	UCSC_knowngene	2459	chr13	+	68582247	68592279		chr13:68589259+68589319	ACCAGCACGAGGAACACAGGAAGATAGTGTTGTTGAGGGATTTTTCCTTTCTTTTGCCAG	69577	exon sense-overlapping	NM_027123	Fastkd3	FAST kinase domains 3	+	68582247	68592279	13.7	84.1232	3.91477	6.1617	12.2203	13.2084	11.6193	17.7519	79.6807	79.4883	78.8658	98.4581	3.39347	3.93986	4.16962	4.15613	6.2335	6.33506	6.03836	6.03986
ASMM10P029898	0.00661301	0.0864559	2.23318	down	noncoding	NR_040355	Znf41-ps	RefSeq	4581	chr4	+	145789514	145831978		chr4:145831918+145831978	TGTGTAATGAGCCGTCCATCGGATCTTTCCAATAAACTAAAGGTTTTGCTTTGTCTTCGG	70005	exon sense-overlapping	NM_001083918	Gm13139	predicted gene 13139	+	145781542	145829939	5.78112	18.0413	2.74997	3.90907	5	6.73846	6.38601	5	14.5705	13.6567	15.1002	28.8377	2.3218	3.00513	3.33792	2.33505	3.81352	3.86109	3.67452	4.28715
ASMM10P047455	2.02353e-05	0.00150146	3.46855	down	noncoding	ENSMUST00000135969	Fbxl20	Ensembl	4028	chr11	-	98091090	98149606		chr11:98091125-98092144	GTGAGGGTAGGTAATTTTTAAGGCTATCTTACCTTGTGAAATAGTTCATAGTCATTCCAT	72194	exon sense-overlapping	NM_028149	Fbxl20	F-box and leucine-rich repeat protein 20	-	98082553	98149616	5.21787	22.5003	2.47544	4.26977	5	5.87147	5	5	21.7226	16.6314	26.0207	25.6265	2.3218	2.8459	2.399	2.33505	4.37968	4.13539	4.44191	4.1221
ASMM10P024950	4.514e-10	9.42e-07	73.8458	down	noncoding	uc008pwq.2	1500004A13Rik	UCSC_knowngene	889	chr3	-	88800683	88832487		chr3:88800743-88801192	GTCTATTGACTTTTCTGCAATGTGGATCTCAATAGAAATTACACAGTGGTAATGCTAACA	319830	intergenic							5.1656	453.926	2.35995	8.5664	5.66241	5	5	5	393.085	456.229	459.824	506.567	2.35651	2.34925	2.399	2.33505	8.54582	8.78319	8.56376	8.37282
ASMM10P010378	3.50267e-05	0.00220668	3.55485	down	noncoding	AK078248	AK078248	Genbank	1051	chr13	+	75943266	75944315		chr13:75944202+75944315	GTGCCACTTTGGAAAGGTCATTTACTATTGCAAGCTATATTTGGCATATTTTAACCAAGA		natural antisense	NM_028493	Rhobtb3	Rho-related BTB domain containing 3	-	75869536	75943824	172.089	838.297	7.61239	9.44218	197.696	196.731	100.219	193.712	810.722	808.415	714.84	1019.21	7.85182	7.79627	7.23271	7.56874	9.58788	9.59153	9.21471	9.37459
ASMM10P027954	1.14144e-05	0.00100296	4.39988	down	noncoding	uc008vbk.1	AK155592	UCSC_knowngene	4424	chr4	-	132506075	132510499		chr4:132506187-132509347	ATCATCAAATGAACAGACTAATTCTGATTCTACCTGGGAAGCACTCAGCTCTCGGCTCTG		exon sense-overlapping	NM_144907	Sesn2	sestrin 2	-	132492806	132510456	5.16519	29.5958	2.50559	4.64305	5	5.23491	5	5.42587	30.3748	18.8594	34.6906	34.4585	2.3218	2.71376	2.399	2.5878	4.86272	4.30992	4.85998	4.53959
ASMM10P040553	0.0259018	0.201787	3.75657	down	noncoding	AK133183	AK133183	Genbank	2966	chr8	+	71140362	71171456		chr8:71171338+71171456	GCTGGAGCTGAACTCTCCAACACACACTGATATATCCAGACAAAATGTGTGAGGAAGATG		intergenic							22.0952	83.9169	4.25653	6.16595	33.5256	26.6642	5	23.1911	87.332	85.3823	78.8135	84.1397	5.16084	4.93388	2.399	4.53242	6.37512	6.43422	6.03703	5.81743
ASMM10P021631	0.000430313	0.0125596	3.83725	down	noncoding	AK031982	AK031982	Genbank	3637	chr2	-	143413409	143417047		chr2:143413537-143415793	CCAATCAACTATGTTATTTCCCTATTGCCTAAAGTGATATGATAAGTCTATGGAATGCTC		intergenic							5.43886	27.3908	2.60595	4.54602	5	5	6.75546	5	26.4563	22.8435	24.7304	35.5331	2.3218	2.34925	3.4177	2.33505	4.66314	4.57495	4.36566	4.58035
ASMM10P019978	0.013397	0.135256	2.57836	down	noncoding	BC053473	BC053473	Genbank	1956	chr19	+	47494011	47495929		chr19:47495819+47495929	TCACATCAACCTGACACAGGCTAGGCGTTTGATAGGAACCTTAATTAAGAAAATGCCTCC		intergenic							10.4317	30.0192	3.31266	4.67911	17.6878	10.2818	5	8.7571	37.3329	24.4287	26.4019	31.9133	4.08674	3.59378	2.399	3.17111	5.15549	4.66402	4.46289	4.43405
ASMM10P052103	8.95977e-05	0.00429837	2.59746	down	noncoding	AK039059	AK039059	Genbank	1856	chr13	-	93301513	93303368		chr13:93301646-93303368	GCAAATATCTGCTTTCCAAATCGGCTAATATACCATTGTACTGATAGAACTGATACTAAG		intergenic							58.833	207.868	6.0835	7.4606	54.5821	64.4816	46.1386	70.1296	221.874	208.649	179.617	221.332	5.92483	6.18891	6.10889	6.11136	7.71977	7.67673	7.24317	7.20273
ASMM10P030073	1.6513e-06	0.000294828	22.352	down	noncoding	AK047207	AK047207	Genbank	526	chr4_GL456350_random	-	225598	226124	ENSMUST00000169242, NR_033506, uc029vco.1	chr4_GL456350_random:225622-226124	GGGGCCAAAGGTAAAGCGATAAGGGAAAAATTGTGATGTTCTCAATTTAATTATGAAAGT		intergenic							48.3931	1565.23	5.76687	10.2492	57.7286	54.9054	27.307	53.6312	1607.03	1034.46	1149.17	2470.27	6.01414	5.95699	5.37242	5.7239	10.5407	9.93676	9.89009	10.6292
ASMM10P001237	0.0002211	0.00787566	2.18864	down	noncoding	ENSMUST00000125345	2500004C02Rik	Ensembl	402	chr2	-	153342514	153343221		chr2:153342815-153343169	TCTGTATAAGGTGACCTTTGAAAGTTAACAGGGGTGCCATGGGCTGAGTAAGATAAACGG	72326	intergenic							22.928	66.3841	4.69293	5.82296	21.5478	20.8032	18.7348	30.6262	60.2137	65.5674	63.3431	76.4123	4.4361	4.57274	4.83458	4.92831	5.83329	6.06403	5.71989	5.67464
ASMM10P021632	0.00104958	0.0240368	3.06221	down	noncoding	ENSMUST00000121589	Gm11645	Ensembl	649	chr2	-	143506410	143507059		chr2:143506520-143507059	TACAAAGCTAAAGGAAAACCTGATACAGTGAAAAAGGGGATGACCAAGGCTTTAAAGAGC	668916	intergenic							14.2606	55.0054	3.93478	5.54935	21.4013	12.8829	6.67026	16.0881	61.9689	55.6895	45.1641	57.1991	4.42272	3.90295	3.40027	4.01316	5.87515	5.82786	5.23785	5.25651
ASMM10P031847	1.6245e-05	0.00129766	4.07941	down	noncoding	ENSMUST00000163028	Tmem33	Ensembl	984	chr5	+	67260896	67269006		chr5:67268941+67269006	CTGAAACCCTTCCCAACAAGCCCAGACTTGTTTGTTTGATTATTAAGTAAATGTATTAAC	67878	exon sense-overlapping	NM_028975	Tmem33	transmembrane protein 33	+	67260651	67291461	5	25.6507	2.35128	4.37964	5	5	5	5	17.6744	16.8889	26.7125	41.3269	2.3218	2.34925	2.399	2.33505	4.08954	4.15635	4.48104	4.79162
ASMM10P031847	1.6245e-05	0.00129766	4.07941	down	noncoding	ENSMUST00000163028	Tmem33	Ensembl	984	chr5	+	67260896	67269006		chr5:67268941+67269006	CTGAAACCCTTCCCAACAAGCCCAGACTTGTTTGTTTGATTATTAAGTAAATGTATTAAC	67878	exon sense-overlapping	NM_030108	Tmem33	transmembrane protein 33	+	67260651	67291461	5	25.6507	2.35128	4.37964	5	5	5	5	17.6744	16.8889	26.7125	41.3269	2.3218	2.34925	2.399	2.33505	4.08954	4.15635	4.48104	4.79162
ASMM10P001814	0.00171797	0.0340436	2.33375	down	noncoding	ENSMUST00000134800	1500016L03Rik	Ensembl	524	chr11	+	84525659	84535831	NR_038057	chr11:84525753+84534479	TCCAGGTTTGGAGATGGCCTTGGGAGAGCAACCTCCGGACCTCAGCAGTGTGAGGATGAC		bidirectional	NM_008498	Lhx1	LIM homeobox protein 1	-	84519378	84525534	25.5479	79.9957	4.87378	6.09643	26.1872	20.2035	27.9598	27.8411	81.706	76.7058	82.1472	79.424	4.76233	4.52873	5.41001	4.79406	6.26856	6.28477	6.09991	5.73248
ASMM10P001399	8.5944e-06	0.000854068	14.0661	down	noncoding	ENSMUST00000127772	Tspan5	Ensembl	654	chr3	+	138742504	138896861		chr3:138742664+138778322	TCATATTTTGGACCTCCCTTGCCGGAGAAGAAAGAACTCTAATGGAGCAACTTCTCCAAG	56224	exon sense-overlapping	NM_019571	Tspan5	tetraspanin 5	+	138742194	138904424	9.25919	172.097	3.30745	7.1216	16.1544	8.52895	5.36676	6.98665	134.051	107.082	200.543	246.712	3.92503	3.32821	3.09891	2.87765	6.98588	6.74517	7.39638	7.35898
ASMM10P021863	0.00213582	0.0390283	2.41745	down	noncoding	NR_040372	Gm14169	RefSeq	2543	chr2	-	156609197	156613422		chr2:156609245-156611227	CAAGCAGACGCTGAGGGCAAATACGTCGAGTTTATAATTAAAACACTTAAAATGGAAATT	100504350	bidirectional	ENSMUST00000169464	Dlgap4	discs, large homolog-associated protein 4 (Drosophila)	+	156613704	156764363	106.979	336.773	6.84807	8.12156	109.686	106.076	48.4471	163.708	302.55	280.786	305.348	458.408	6.97613	6.90237	6.1788	7.33498	8.16131	8.10055	7.98964	8.23474
ASMM10P021863	0.00213582	0.0390283	2.41745	down	noncoding	NR_040372	Gm14169	RefSeq	2543	chr2	-	156609197	156613422		chr2:156609245-156611227	CAAGCAGACGCTGAGGGCAAATACGTCGAGTTTATAATTAAAACACTTAAAATGGAAATT	100504350	bidirectional	NM_001277186	Dlgap4	discs, large homolog-associated protein 4 (Drosophila)	+	156613696	156764363	106.979	336.773	6.84807	8.12156	109.686	106.076	48.4471	163.708	302.55	280.786	305.348	458.408	6.97613	6.90237	6.1788	7.33498	8.16131	8.10055	7.98964	8.23474
ASMM10P021863	0.00213582	0.0390283	2.41745	down	noncoding	NR_040372	Gm14169	RefSeq	2543	chr2	-	156609197	156613422		chr2:156609245-156611227	CAAGCAGACGCTGAGGGCAAATACGTCGAGTTTATAATTAAAACACTTAAAATGGAAATT	100504350	bidirectional	NM_001277187	Dlgap4	discs, large homolog-associated protein 4 (Drosophila)	+	156613696	156764363	106.979	336.773	6.84807	8.12156	109.686	106.076	48.4471	163.708	302.55	280.786	305.348	458.408	6.97613	6.90237	6.1788	7.33498	8.16131	8.10055	7.98964	8.23474
ASMM10P037938	0.00277698	0.0465427	2.3017	down	noncoding	ENSMUST00000123587	Dbp	Ensembl	1732	chr7	+	45707103	45710028		chr7:45708133+45708259	CTGACAGGATTTGTGTTAAGACAGCAGAAAAAACCTGTTCTGTGGTGGATAAGCTTGGCG	13170	exon sense-overlapping	NM_016974	Dbp	D site albumin promoter binding protein	+	45705246	45710203	11.3554	33.9616	3.64656	4.84926	10.1982	11.2713	12.0932	11.859	28.5102	30.4725	32.458	44.4057	3.05558	3.71723	4.22964	3.58378	4.76822	4.97652	4.76278	4.88951
ASMM10P037938	0.00277698	0.0465427	2.3017	down	noncoding	ENSMUST00000123587	Dbp	Ensembl	1732	chr7	+	45707103	45710028		chr7:45708133+45708259	CTGACAGGATTTGTGTTAAGACAGCAGAAAAAACCTGTTCTGTGGTGGATAAGCTTGGCG	13170	natural antisense	NM_020011	Sphk2	sphingosine kinase 2	-	45709462	45715207	11.3554	33.9616	3.64656	4.84926	10.1982	11.2713	12.0932	11.859	28.5102	30.4725	32.458	44.4057	3.05558	3.71723	4.22964	3.58378	4.76822	4.97652	4.76278	4.88951
ASMM10P036216	0.000112508	0.00500328	3.4558	down	noncoding	AK134773	AK134773	Genbank	2520	chr7	-	61701997	61704514		chr7:61702011-61703032	GATCAGCCACTATGAGAACTGCTATGCCAGCAAATGTCCTCAACATAACACCTTAGAGTC		intergenic							76.2033	362.98	6.46339	8.25241	92.5067	78.967	67.6789	65.6604	370.094	332.286	387.318	362.224	6.71741	6.47641	6.65527	6.00448	8.4485	8.32814	8.33126	7.90174
ASMM10P034587	0.00845198	0.101881	2.34628	down	noncoding	ENSMUST00000101355	Gm5570	Ensembl	2527	chr6	+	60031966	60150045		chr6:60149703+60150045	ACAACACAATTGTCCTGATTTCTGAATTGTTCCTCTCCCCCGAGAAGAAAAGGGGGTCAA	434019	intergenic							2448.97	9119.54	11.5007	12.731	3256.24	2676.64	1545.3	2317.72	6499.4	4869.05	14305.4	10804.3	11.9322	11.5845	11.3024	11.1835	12.5754	12.1624	13.4687	12.7177
ASMM10P046489	0.00183458	0.0351645	2.75754	down	noncoding	AK131851	AK131851	Genbank	1086	chr11	-	30910061	30911147		chr11:30910107-30911147	AAGGGTTCACAAGTGTGAAAAATGTTCCTAATAGAGCTTTATGTTATGGAAAGACCATTG		intergenic							7.21382	22.8649	2.82842	4.2918	10.1634	8.60734	5	5.08457	20.0251	19.6623	30.4261	21.3462	3.04703	3.34097	2.399	2.52669	4.26121	4.36969	4.66923	3.86708
ASMM10P032116	6.40029e-06	0.000725077	5.58152	down	noncoding	ENSMUST00000181193	Gm26519	Ensembl	2249	chr5	+	105401244	105406970		chr5:105406849+105406970	CCGAAGAACAAACTGTTGTGTCCGCTTATTACATTGATAAGTAAATTAGATGCAAGACTT	102634580	intergenic							5	34.6646	2.35128	4.83193	5	5	5	5	27.4645	31.58	25.5384	54.0756	2.3218	2.34925	2.399	2.33505	4.71303	5.02243	4.41629	5.17599
ASMM10P034476	8.42863e-06	0.000847686	5.68431	down	noncoding	AK009658	AK009658	Genbank	484	chr6	+	50208084	50208566		chr6:50208455+50208566	TCTGCCTCCACTGATAATGTGTACATTTCTATGGAATGCATTATGGTAATTCAGTACATG		natural antisense	NM_018769	Dfna5	deafness, autosomal dominant 5 (human)	-	50207402	50261769	18.8212	145.118	4.4057	6.91269	17.5317	16.9146	17.5362	23.3023	132.467	126.853	117.228	203.923	4.07288	4.2718	4.73787	4.54026	6.9662	6.98533	6.611	7.08821
ASMM10P024954	0.0399077	0.256846	2.17049	down	noncoding	ENSMUST00000173711	Dap3	Ensembl	528	chr3	-	88923634	88925542		chr3:88925429-88925542	AGCATCAGTCTCTGTTGATCTGGTTCTCAACTCACACTGCATCCCTTATCCTTTTTGTCT	65111	exon sense-overlapping	NM_001164533	Dap3	death associated protein 3	-	88920802	88950282	10.206	28.9113	3.46773	4.58575	5	9.65333	11.85	14.3205	21.9562	19.5071	36.0842	38.0976	2.3218	3.50634	4.19717	3.84562	4.39331	4.35881	4.91633	4.67456
ASMM10P024954	0.0399077	0.256846	2.17049	down	noncoding	ENSMUST00000173711	Dap3	Ensembl	528	chr3	-	88923634	88925542		chr3:88925429-88925542	AGCATCAGTCTCTGTTGATCTGGTTCTCAACTCACACTGCATCCCTTATCCTTTTTGTCT	65111	exon sense-overlapping	NM_022994	Dap3	death associated protein 3	-	88920802	88950282	10.206	28.9113	3.46773	4.58575	5	9.65333	11.85	14.3205	21.9562	19.5071	36.0842	38.0976	2.3218	3.50634	4.19717	3.84562	4.39331	4.35881	4.91633	4.67456
ASMM10P051496	0.000125093	0.00538253	2.49872	down	noncoding	NR_015492	C230035I16Rik	RefSeq	617	chr13	-	23427975	23431017		chr13:23427989-23428052	GGCACCATAGGTGTTGCTAACCAAGCATAGCAGCATAATAAAAATGGAGTGATTAAATGT	320842	intergenic							23.8421	78.4885	4.72741	6.04859	25.5816	28.6696	13.3331	27.7842	63.5186	72.2017	77.417	100.817	4.72195	5.03342	4.36335	4.7909	5.90794	6.19977	6.01162	6.07504
ASMM10P049434	0.000123526	0.00534266	2.80052	down	noncoding	AK089136	AK089136	Genbank	2333	chr11	+	102442492	102444798		chr11:102444656+102444798	CTACCCTAAAAGAACAATGGTCTGAAGAGGAGAAGAGAGACCAAGAAAGAATGAGCCCTG		natural antisense	NM_199200	Fam171a2	family with sequence similarity 171, member A2	-	102436980	102447663	11.5362	41.9001	3.65491	5.1406	14.4292	10.1649	6.94486	14.606	45.2626	36.448	31.9802	53.9095	3.71102	3.5779	3.45505	3.87566	5.42892	5.21872	4.7429	5.17187
ASMM10P027866	0.000156916	0.0062523	2.00326	down	noncoding	ENSMUST00000128820	Adc	Ensembl	1738	chr4	-	128945696	128962439		chr4:128945838-128946056	GAGAACTTGACTAGCACGCAAGAGGCCCTGGGTGTAATGCACACTAAAAGTGGTTTAAAA		exon sense-overlapping	NM_172875	Adc	arginine decarboxylase	-	128932145	128962417	42.3575	115.229	5.59298	6.59532	39.7596	52.2303	29.6359	47.804	93.3034	90.8746	128.48	148.259	5.43644	5.89041	5.48929	5.55577	6.47395	6.51647	6.74786	6.64302
ASMM10P028411	0.00162509	0.0328859	2.56137	down	noncoding	AK082359	AK082359	Genbank	890	chr4	-	156219168	156220058		chr4:156219292-156220058	TTATTCTTCCTTCGTGTAGATCCCAGAGCATGAAAGAGCACACGTACGTACAAGCAGATG		natural antisense	NM_172417	2310042D19Rik	RIKEN cDNA 2310042D19 gene	+	156215926	156221307	6.73025	23.698	2.91176	4.26868	6.57235	6.43531	5.71415	8.19917	21.7604	12.403	24.8204	35.8081	2.43157	2.95163	3.18549	3.07837	4.38173	3.73093	4.37209	4.58996
ASMM10P040685	4.23691e-06	0.000539964	2.9875	down	noncoding	uc009mms.1	AK037841	UCSC_knowngene	705	chr8	+	84665127	84669406		chr8:84669180+84669406	CTCACATACAGAAGATAAATAAATCTTAAAGAAAAAGAAACCAAATCCCAGGGCTGGTGA		intergenic							5.59729	18.8653	2.45842	4.03736	6.59815	5	5	5.79103	18.6726	17.0865	17.8925	21.8097	2.43489	2.34925	2.399	2.65054	4.16221	4.17357	3.91895	3.8947
ASMM10P018838	8.8753e-09	1.2348e-05	6.85084	down	noncoding	NR_003513	Neat1	RefSeq	3177	chr19	-	5842301	5845478	ENSMUST00000173672, uc008gfk.1	chr19:5842320-5843680	TGTACAAACCCACTAACCATTTTCCTCCCCTTTACAGCAAAATAAAGGTTTGAGATTGAA	66961	intergenic							1072.87	10992.3	10.3313	13.1075	1130.66	1098.37	856.658	1205.8	9665.17	10211.2	10178.9	13914.1	10.3916	10.2902	10.4202	10.223	13.1362	13.2003	12.9948	13.0989
ASMM10P041970	0.000226738	0.00798607	4.81739	down	noncoding	NR_040766	9430037G07Rik	RefSeq	3177	chr9	-	88595324	88599243		chr9:88595370-88596800	CATGTCTCTATTCTCTTTGTAAATACAGGTACAGGATGCTGAAGAAAACCAAAAGCAACG	320692	intergenic							36.8783	232.459	5.35513	7.62338	57.8768	38.1995	24.1499	27.2871	230.314	226.348	241.885	231.291	6.01902	5.43742	5.1967	4.76737	7.77433	7.80253	7.65287	7.26379
ASMM10P040312	2.04957e-07	9.2274e-05	6.27385	down	noncoding	ENSMUST00000181120	Gm26632	Ensembl	1400	chr8	+	33813202	33833094		chr8:33832989+33833094	GTGTACATATTTCCAGGATTAAGACATCAAAATTCAAACCTCAATCTACTCATCCACGTA	102636477	intronic antisense	NM_001042675	Rbpms	RNA binding protein gene with multiple splicing	-	33803953	33929841	5	37.4992	2.35128	5.00063	5	5	5	5	41.0183	30.4724	35.9908	42.5154	2.3218	2.34925	2.399	2.33505	5.28556	4.97643	4.91342	4.82711
ASMM10P040312	2.04957e-07	9.2274e-05	6.27385	down	noncoding	ENSMUST00000181120	Gm26632	Ensembl	1400	chr8	+	33813202	33833094		chr8:33832989+33833094	GTGTACATATTTCCAGGATTAAGACATCAAAATTCAAACCTCAATCTACTCATCCACGTA	102636477	intronic antisense	NM_019733	Rbpms	RNA binding protein gene with multiple splicing	-	33782643	33929841	5	37.4992	2.35128	5.00063	5	5	5	5	41.0183	30.4724	35.9908	42.5154	2.3218	2.34925	2.399	2.33505	5.28556	4.97643	4.91342	4.82711
ASMM10P028706	5.6468e-05	0.00312164	7.16641	down	noncoding	ENSMUST00000169242	Gm17167	Ensembl	5054	chr4	+	42206997	42235313		chr4:42207069+42207135	GCCCTCATTTTCAATCTGATTAACAATCTGCCTCATATTCTTCCAGTGCTGTTTTTACTG	102640144	intergenic							5	48.0626	2.35128	5.19253	5	5	5	5	37.3131	22.0044	43.628	89.3049	2.3218	2.34925	2.399	2.33505	5.15451	4.52354	5.18699	5.90506
ASMM10P052415	0.0131311	0.134411	2.06512	down	noncoding	ENSMUST00000122926	4930470G03Rik	Ensembl	2447	chr13	+	21440470	21445934		chr13:21445868+21445934	TTGGTGTTCAGGGAAAGGAATCTGCAAATAGCAGGAAATACTTAAATAAAGCCATGTGTA	100190798	natural antisense	NM_001012311	Pgbd1	piggyBac transposable element derived 1	-	21421274	21441053	9.32871	21.518	3.16268	4.20891	15.3126	7.40213	5	9.60005	18.1318	19.6711	20.4788	27.7901	3.82378	3.12967	2.399	3.29828	4.12292	4.37041	4.10751	4.2348
ASMM10P052415	0.0131311	0.134411	2.06512	down	noncoding	ENSMUST00000122926	4930470G03Rik	Ensembl	2447	chr13	+	21440470	21445934		chr13:21445868+21445934	TTGGTGTTCAGGGAAAGGAATCTGCAAATAGCAGGAAATACTTAAATAAAGCCATGTGTA	100190798	natural antisense	NM_001013786	Zscan26	zinc finger and SCAN domain containing 26	-	21442174	21453727	9.32871	21.518	3.16268	4.20891	15.3126	7.40213	5	9.60005	18.1318	19.6711	20.4788	27.7901	3.82378	3.12967	2.399	3.29828	4.12292	4.37041	4.10751	4.2348
ASMM10P052415	0.0131311	0.134411	2.06512	down	noncoding	ENSMUST00000122926	4930470G03Rik	Ensembl	2447	chr13	+	21440470	21445934		chr13:21445868+21445934	TTGGTGTTCAGGGAAAGGAATCTGCAAATAGCAGGAAATACTTAAATAAAGCCATGTGTA	100190798	natural antisense	NM_001162919	Pgbd1	piggyBac transposable element derived 1	-	21421274	21440710	9.32871	21.518	3.16268	4.20891	15.3126	7.40213	5	9.60005	18.1318	19.6711	20.4788	27.7901	3.82378	3.12967	2.399	3.29828	4.12292	4.37041	4.10751	4.2348
ASMM10P048288	0.00252902	0.0439354	2.87285	down	noncoding	ENSMUST00000146985	Gm8098	Ensembl	1499	chr11	+	30267463	30280491		chr11:30280418+30280491	GGGTGTTTTCCTAGCAGAGTTTTTGCACTACTTTGCTGCTGATTTTATTGTAATTAACTT	666427	intergenic							6.20813	22.9742	2.69193	4.21441	5	5.77354	5	9.05899	12.8306	21.2254	20.5355	37.3054	2.3218	2.82804	2.399	3.21888	3.62754	4.47375	4.11157	4.64479
ASMM10P025051	0.00424556	0.0639046	2.18684	down	noncoding	ENSMUST00000174508	Scnm1	Ensembl	686	chr3	-	95129718	95130684		chr3:95130372-95130684	ATGGGGAAGTTGCTGCTTTCCTGTACTTAGTTTTACACACTTTGGTTCTTCACTGCCCAG	69269	exon sense-overlapping	NM_001163573	Scnm1	sodium channel modifier 1	-	95129718	95134012	8.06514	21.2418	3.0701	4.19895	7.81242	5.91818	5.29217	13.2378	22.0838	17.3793	20.4304	25.0737	2.60856	2.85454	3.08002	3.7373	4.40105	4.19826	4.10384	4.09267
ASMM10P025051	0.00424556	0.0639046	2.18684	down	noncoding	ENSMUST00000174508	Scnm1	Ensembl	686	chr3	-	95129718	95130684		chr3:95130372-95130684	ATGGGGAAGTTGCTGCTTTCCTGTACTTAGTTTTACACACTTTGGTTCTTCACTGCCCAG	69269	exon sense-overlapping	NM_027013	Scnm1	sodium channel modifier 1	-	95129718	95134012	8.06514	21.2418	3.0701	4.19895	7.81242	5.91818	5.29217	13.2378	22.0838	17.3793	20.4304	25.0737	2.60856	2.85454	3.08002	3.7373	4.40105	4.19826	4.10384	4.09267
ASMM10P035157	0.00138437	0.02933	2.85735	down	noncoding	TCONS_00002497	XLOC_002623	Alexander et al 2013	313	chr10	-	111074158	111083406		chr10:111074173-111074427	AGCTCATCCAGTTATCTCTGTATGGAACAACTTCCTGGTGCAATAAAGATTTGGGGGCCA		intergenic							8.17094	30.3513	3.17131	4.68599	9.91113	6.77554	9.50626	6.49085	21.8768	28.8637	34.5375	36.127	2.99907	3.01289	3.88422	2.78908	4.38899	4.90038	4.85392	4.60067
ASMM10P011402	0.000187802	0.00693823	2.92746	down	noncoding	uc011zpg.1	AK021307	UCSC_knowngene	768	chr14	-	100149158	100284387		chr14:100149289-100149731	ATCTGCCACTGCCTTGAGTTCATTTAGTGCTAGGGCTTGAACTCAAAGCTTTCTGCATGT		exon sense-overlapping	NM_010636	Klf12	Kruppel-like factor 12	-	99870639	100149796	5	18.5267	2.35128	3.90093	5	5	5	5	12.7897	11.8202	17.2108	32.286	2.3218	2.34925	2.399	2.33505	3.62167	3.66838	3.86442	4.44925
ASMM10P039446	0.000453578	0.013056	7.15264	down	noncoding	uc009lxb.1	AK138907	UCSC_knowngene	1784	chr8	-	69165744	69184215		chr8:69165929-69167286	TAACAATACGAACCATATAGATAGATGACAGATAGAGAGGGCATATTTCTAGGGGCTGGA		intergenic							8.25132	62.6385	2.88778	5.72626	17.6916	5.31369	5	5	52.9593	52.2389	67.7677	77.5881	4.0872	2.72987	2.399	2.33505	5.65174	5.73423	5.82269	5.69638
ASMM10P030076	0.000615251	0.0161585	3.21423	down	noncoding	AK053483	AK053483	Genbank	4161	chr4_JH584294_random	+	174334	178494		chr4_JH584294_random:177770+177830	ATTTGTTTGTTTTGGTTTTTGCGACAGCATCTCTCTACATATCCAGGCTAGTCCCAACTG		intergenic							12.6478	52.8329	3.80321	5.48769	12.8442	9.06478	15.0356	13.6465	45.4292	48.3552	51.554	65.9931	3.49231	3.41426	4.52704	3.77925	5.43496	5.62511	5.42924	5.46144
ASMM10P040485	0.0228303	0.188076	2.38671	down	noncoding	AK045332	AK045332	Genbank	766	chr8	+	66892918	66893684		chr8:66893516+66893684	CTACACTAGATCGAAATTCCTGTAGTGAATTAGATATGTACAACTACTTAGTGTATTGGG		intergenic							36.8435	107.466	5.22174	6.47676	43.5119	47.0025	10.9033	45.9563	106.604	90.4608	79.802	152.997	5.57635	5.74023	4.07245	5.49794	6.65687	6.51082	6.05488	6.68447
ASMM10P023351	4.77494e-05	0.00275448	2.20991	down	noncoding	NR_027831	2810002D19Rik	RefSeq	1495	chr2	+	94406706	94411680		chr2:94411620+94411680	GACTGACCTTGACAACAGAGCATACCATATGAGAAGCAATCAATAAATGCTAATATCTAA	66457	bidirectional	NM_183106	Ttc17	tetratricopeptide repeat domain 17	-	94300765	94406689	164.438	509.967	7.59332	8.7373	174.276	165.537	135.27	182.671	497.075	496.9	503.247	542.644	7.67003	7.55122	7.66648	7.48554	8.87959	8.90241	8.70066	8.46656
ASMM10P024339	0.000545765	0.0148881	2.83756	down	noncoding	ENSMUST00000144256	1300015D01Rik	Ensembl	1237	chr2	+	173110817	173114709		chr2:173114649+173114709	TGGCATGAAGCTGAACAAAGCCACAGCCCACAGCCACAAGTGACTATTTAAATTTGTATC		natural antisense	NM_001081387	Ctcfl	CCCTC-binding factor (zinc finger protein)-like	-	173093608	173119525	20.3662	75.1733	4.47307	5.97772	23.0592	28.913	10.8946	18.5981	70.3592	59.9055	67.2792	103.149	4.55149	5.04499	4.07187	4.22391	6.05757	5.93479	5.81116	6.10735
ASMM10P035220	0.00288648	0.0479978	3.5555	down	noncoding	AK035835	AK035835	Genbank	2306	chr6	+	133124360	133126665		chr6:133126602+133126665	AGAACAATTGTGTTTTTCTGAACATTGTAAGCACTGGATGTATATGGTACACAGACACCC		intergenic							9.11683	40.6327	3.27578	5.10583	12.7199	7.93139	10.816	5	30.2711	39.9627	45.8508	46.4462	3.47436	3.22991	4.06379	2.33505	4.85693	5.35158	5.26098	4.95383
ASMM10P003217	0.00110604	0.0249533	2.8042	down	noncoding	ENSMUST00000159947	E430024P14Rik	Ensembl	786	chr17	-	7932758	7946352		chr17:7933238-7946095	TCGGAGACTTGTCTCTTGGGTTTGCTGTCCACTGCTGGGAAGACTTCCTCTGTAAAGGGA	320936	natural antisense	NM_025789	Rsph3a	radial spoke 3A homolog (Chlamydomonas)	+	7945613	7979556	27.4496	103.315	4.95451	6.4421	39.9267	22.3423	19.5712	27.9584	87.397	128.321	87.4896	110.052	5.44346	4.67954	4.89518	4.79985	6.37628	6.99902	6.19031	6.20278
ASMM10P003217	0.00110604	0.0249533	2.8042	down	noncoding	ENSMUST00000159947	E430024P14Rik	Ensembl	786	chr17	-	7932758	7946352		chr17:7933238-7946095	TCGGAGACTTGTCTCTTGGGTTTGCTGTCCACTGCTGGGAAGACTTCCTCTGTAAAGGGA	320936	natural antisense	NM_145968	Tagap	T cell activation Rho GTPase activating protein	+	7925999	7934897	27.4496	103.315	4.95451	6.4421	39.9267	22.3423	19.5712	27.9584	87.397	128.321	87.4896	110.052	5.44346	4.67954	4.89518	4.79985	6.37628	6.99902	6.19031	6.20278
ASMM10P021134	0.000713759	0.0181097	2.52281	down	noncoding	uc008lgv.1	Ttc17	UCSC_knowngene	852	chr2	-	94327816	94330700		chr2:94327858-94327936	ATTGTTTAATGTTTGCGTTATTCAACGTTATTTTGAAATTCTTCCAAGCTGATCTTTTTT	74569	exon sense-overlapping	NM_183106	Ttc17	tetratricopeptide repeat domain 17	-	94300765	94406689	5.49111	17.2101	2.52665	3.86168	5	6.96443	5	5	14.2036	14.427	14.2509	25.9587	2.3218	3.05076	2.399	2.33505	3.77663	3.93424	3.59603	4.13983
ASMM10P043185	0.000912689	0.0217216	2.14657	down	noncoding	ENSMUST00000143866	Plscr4	Ensembl	1551	chr9	+	92457393	92485332		chr9:92485265+92485332	TATTCCACAGATGACAAATGGGGAAGGACTTTTGATTGCAGGAGCCAATCACAGCCTACA	235527	exon sense-overlapping	NM_178711	Plscr4	phospholipid scramblase 4	+	92457377	92492516	88.8502	263.216	6.68856	7.79059	106.219	94.7912	79.0089	75.3813	271.849	218.825	258.198	303.993	6.92889	6.73899	6.87672	6.20962	8.01276	7.74901	7.74456	7.65602
ASMM10P024825	0.00112349	0.0252785	2.21197	down	noncoding	TCONS_00020991	XLOC_015832	Alexander et al 2013	334	chr3	-	78553709	78559537		chr3:78553723-78553858	ACATTTCCAGCACGTGGCTTTCAGTCTGAGTTAAAAATTAGGTTTACCTAGAGGGCTAGA		intergenic							52.8493	159.847	5.90123	7.04657	52.8699	62.0596	33.4405	63.0273	125.63	119.315	223.962	170.481	5.87469	6.1324	5.65227	5.94557	6.89271	6.90281	7.55372	6.83703
ASMM10P011878	4.38224e-05	0.00257611	7.4919	down	noncoding	ENSMUST00000181697	Gm26782	Ensembl	973	chr14	+	50870363	50877326		chr14:50871766+50871826	AGCAGAAGGATCTCAAGTTCAAGCCAGATTCCTTAGGGAGCATTTGCCTCCATAAAATAA	102640338	natural antisense	NM_009351	Tep1	telomerase associated protein 1	-	50824060	50870554	112.583	1132.52	6.96581	9.87115	177.38	113.835	70.4261	88.692	961.853	1088.73	1181.8	1297.69	7.69622	7.01067	6.7142	6.44216	9.83209	10.0025	9.9315	9.71854
ASMM10P025777	0.000144352	0.00589087	2.45367	down	noncoding	TCONS_00000328	XLOC_000710	Alexander et al 2013	896	chr1	+	183553442	183563943		chr1:183563771+183563943	TTTTCCTGCACTCTTAAAACATTTCCCGAAAGTCTTCATTGGCCATGGCATGACTCTGCT		intergenic							5.47877	14.6577	2.38908	3.68403	6.9151	5	5	5	16.656	13.781	12.6305	15.5633	2.47302	2.34925	2.399	2.33505	4.00373	3.8719	3.43106	3.42941
ASMM10P002680	0.00665956	0.0866674	2.67163	down	noncoding	ENSMUST00000148769	Sclt1	Ensembl	2769	chr3	-	41626941	41742481		chr3:41671453-41675327	ACAAAATCAGCTTTGATTATCTTCTGAAGATTCTCCTTGAAGAGAAACAAAAAGAGGTTG	67161	exon sense-overlapping	NM_001081411	Sclt1	sodium channel and clathrin linker 1	-	41626704	41742514	14.9092	46.4393	3.87278	5.2905	13.061	15.0816	5.60532	25.8888	44.2819	41.0129	38.4539	62.0085	3.52462	4.11317	3.16131	4.69202	5.39816	5.38929	5.00687	5.3677
ASMM10P028707	1.11605e-07	6.425e-05	19.0223	down	noncoding	uc029usn.1	Gm5859	UCSC_knowngene	725	chr4	+	42244547	42245272	AK047207, ENSMUST00000169242, NR_033506, uc029vco.1	chr4:42245209+42245272	AACTTACTTCAGACAAGTCAGTTTTCCTTACCCCAACCTAGAATGTGAATTAAACACTTG	545605	intergenic							74.5971	2039.2	6.42	10.6696	80.029	66.914	57.6482	93.7971	2126.23	1501.07	1658.16	2871.32	6.50308	6.23891	6.42154	6.51647	10.949	10.4726	10.418	10.8389
ASMM10P040759	0.00204374	0.0381112	2.6429	down	noncoding	ENSMUST00000133337	D230002A01Rik	Ensembl	2990	chr8	+	91800414	91807539		chr8:91807470+91807539	GAAAATGTGAAGGCAAAACCAACGTGCTGAATTATTACTGCAAATAAGCTCATTTAAACG		natural antisense	NM_001253822	Irx3	Iroquois related homeobox 3	-	91798510	91801654	8.45598	25.3972	3.04528	4.4474	10.9761	8.87164	5	8.97613	25.0606	27.2185	20.3881	28.9215	3.19315	3.38491	2.399	3.20408	4.58153	4.81511	4.10115	4.29182
ASMM10P040759	0.00204374	0.0381112	2.6429	down	noncoding	ENSMUST00000133337	D230002A01Rik	Ensembl	2990	chr8	+	91800414	91807539		chr8:91807470+91807539	GAAAATGTGAAGGCAAAACCAACGTGCTGAATTATTACTGCAAATAAGCTCATTTAAACG		natural antisense	NM_008393	Irx3	Iroquois related homeobox 3	-	91798510	91801654	8.45598	25.3972	3.04528	4.4474	10.9761	8.87164	5	8.97613	25.0606	27.2185	20.3881	28.9215	3.19315	3.38491	2.399	3.20408	4.58153	4.81511	4.10115	4.29182
MM9LINCRNAEXON11125+_P1	0.03228	0.229615	2.262	down	noncoding	mouselincRNA0739+	mouselincRNA0739	lincRNA	10600	chr18	+	5808027	5818627		chr18:5809231+5809290	GGAAGAAGAAAAGACAATTCAAGCCCAAAAGCCTGGAGATGTTGGTCATGTGTGAGCAGT		intergenic							7.51305	18.082	2.78614	3.96374	5.60573	14.4465	5	5	16.3287	14.4998	18.9	22.5993	2.35187	4.05863	2.399	2.33505	3.97471	3.94213	3.99867	3.93945
ASMM10P028821	5.76313e-05	0.00317543	2.90406	down	noncoding	ENSMUST00000132782	Rnf20	Ensembl	2238	chr4	+	49632136	49640013		chr4:49639914+49640013	GGGAATGTACAATGTGCAGAGGTTATTTTGATGCTACATTTGATATTTTAGGTGAATGTC	109331	exon sense-overlapping	NM_001163263	Rnf20	ring finger protein 20	+	49632059	49656886	46.1332	178.654	5.68658	7.22465	55.2382	46.7127	25.1555	57.4266	153.382	156.275	172.645	232.313	5.94751	5.73081	5.25331	5.8147	7.17754	7.27683	7.17602	7.26823
ASMM10P037724	1.67583e-06	0.000294828	4.16857	down	noncoding	NR_046062	Gm10640	RefSeq	1134	chr7	+	31162357	31170641		chr7:31170560+31170641	GTTATGTATGAGGTTTGCTAATCTTAAGAAATTCCATAAAGCTTTACACAGGACCCTTCA	100038516	intergenic							18.3362	100.215	4.34919	6.40874	20.656	20.6655	10.9279	21.0956	86.9561	93.2611	97.9866	122.655	4.3626	4.56392	4.07509	4.39515	6.369	6.55144	6.35366	6.36088
ASMM10P045968	1.13542e-06	0.000231169	6.55424	down	noncoding	NR_038032	Gm15663	RefSeq	3204	chr10	+	105574550	105583870		chr10:105583810+105583870	TGGGATATATATGCCATACAATAAGGAATAAAGTTGTTGGAACATTGTTCCTTCCATCCA	327812	bidirectional	NM_177368	Tmtc2	transmembrane and tetratricopeptide repeat containing 2	-	105187663	105574479	64.2927	575.112	6.19047	8.9029	75.0319	75.7488	41.9518	64.4381	561.517	499.478	523.669	715.786	6.40111	6.41132	5.97392	5.97553	9.05479	8.91274	8.76367	8.8804
ASMM10P049283	0.00138726	0.0293302	2.88065	down	noncoding	AK016849	AK016849	Genbank	2029	chr1	-	132961652	132972714		chr1:132961726-132963156	TGACCATGTACCCTGTTATGTTCTGTATGTTATGAGGTTTGTTAATCTTAAGAAATTCCG		intergenic							16.9501	61.4107	4.16393	5.69033	27.1013	13.8943	7.46879	19.3359	51.6533	55.0205	55.2042	83.765	4.81597	4.00914	3.5558	4.27481	5.61761	5.81097	5.52334	5.80938
ASMM10P028681	4.87318e-07	0.000141413	4.66971	down	noncoding	AK137801	AK137801	Genbank	4906	chr4	+	41449638	41454544		chr4:41454481+41454544	GACAGCTGCTAGTGAAAAAGAGGAAATTTCTGAGCATTTATAGCCATGAAACTTATGGTA		intronic antisense	NM_024241	Kif24	kinesin family member 24	-	41390747	41464848	5	28.1308	2.35128	4.57461	5	5	5	5	24.5411	20.1491	34.4423	33.3907	2.3218	2.34925	2.399	2.33505	4.552	4.40105	4.84952	4.49587
ASMM10P029820	0.000743798	0.0185894	2.11866	down	noncoding	uc008vny.1	AK213749	UCSC_knowngene	420	chr4	+	141114663	141115083		chr4:141115019+141115083	TGGGACTTAGCTGGAGGAAGGCGATTTAGGCACAGATGCTCATCTCTGGGGACTTCCGAG		natural antisense	NM_001025608	Szrd1	SUZ RNA binding domain containing 1	-	141112977	141139796	18.1469	52.8262	4.37613	5.45928	21.0924	17.4826	17.3568	16.656	39.2557	41.4137	63.4366	67.1986	4.39862	4.32053	4.72543	4.05992	5.22332	5.405	5.72283	5.48596
ASMM10P029820	0.000743798	0.0185894	2.11866	down	noncoding	uc008vny.1	AK213749	UCSC_knowngene	420	chr4	+	141114663	141115083		chr4:141115019+141115083	TGGGACTTAGCTGGAGGAAGGCGATTTAGGCACAGATGCTCATCTCTGGGGACTTCCGAG		natural antisense	NM_001277195	Szrd1	SUZ RNA binding domain containing 1	-	141112977	141139796	18.1469	52.8262	4.37613	5.45928	21.0924	17.4826	17.3568	16.656	39.2557	41.4137	63.4366	67.1986	4.39862	4.32053	4.72543	4.05992	5.22332	5.405	5.72283	5.48596
ASMM10P029820	0.000743798	0.0185894	2.11866	down	noncoding	uc008vny.1	AK213749	UCSC_knowngene	420	chr4	+	141114663	141115083		chr4:141115019+141115083	TGGGACTTAGCTGGAGGAAGGCGATTTAGGCACAGATGCTCATCTCTGGGGACTTCCGAG		natural antisense	NM_174996	Szrd1	SUZ RNA binding domain containing 1	-	141113014	141139796	18.1469	52.8262	4.37613	5.45928	21.0924	17.4826	17.3568	16.656	39.2557	41.4137	63.4366	67.1986	4.39862	4.32053	4.72543	4.05992	5.22332	5.405	5.72283	5.48596
ASMM10P046932	0.000338651	0.0105678	3.0959	down	noncoding	ENSMUST00000156562	Kdm6b	Ensembl	743	chr11	-	69403277	69404215		chr11:69403335-69403577	TGGACACATGGGAAATAGACCTCAGGAGGGGTTAGATTCACTCTTCTAACATACTTTTTT	216850	exon sense-overlapping	NM_001017426	Kdm6b	KDM1 lysine (K)-specific demethylase 6B	-	69398517	69413675	5	20.0431	2.35128	3.98163	5	5	5	5	12.8007	12.5343	18.1135	36.7237	2.3218	2.34925	2.399	2.33505	3.62297	3.74529	3.93655	4.62172
ASMM10P029285	0.00474177	0.0682447	3.0078	down	noncoding	ENSMUST00000157062	Rab3b	Ensembl	432	chr4	+	108939099	108940905		chr4:108939106+108939251	AAAGGATTTGTAAAGAAAGAAAGGGAAAGCTCTGTATGGTGACACCGGCCTGTGATCGCA	69908	exon sense-overlapping	NM_023537	Rab3b	RAB3B, member RAS oncogene family	+	108879069	108943324	131.456	505.902	7.12356	8.71227	206.326	158.321	57.3633	103.816	541.328	400.603	472.59	609.086	7.92028	7.48885	6.41552	6.66959	9.00319	8.59995	8.60804	8.6379
ASMM10P032422	0.0102422	0.114817	2.26374	down	noncoding	ENSMUST00000133386	Psmd9	Ensembl	2634	chr5	+	123228189	123245268		chr5:123245167+123245268	AGCCCTGCTTTACTGTATATAAATTGTGTCTCAGTAAGAAGCCTACTGCATATTTATGTC	67151	exon sense-overlapping	NM_026000	Psmd9	proteasome (prosome, macropain) 26S subunit, non-ATPase, 9	+	123228189	123250125	12.8637	39.9451	3.81941	4.99812	10.7518	12.0643	13.857	14.7817	34.1527	24.9237	32.2768	68.4274	3.15414	3.81238	4.41915	3.89198	5.03366	4.69113	4.75546	5.51222
ASMM10P027087	3.55349e-05	0.0022217	26.1141	down	noncoding	NR_045175	Smc2os	RefSeq	641	chr4	-	52430283	52438964		chr4:52430308-52430596	GGTAGACCGTTTGACACATATCCATGTTAAACACCTATTAAAAATGACCAAACATTGGTT	72648	bidirectional	NM_008017	Smc2	structural maintenance of chromosomes 2	+	52439248	52488259	11.1787	315.502	3.32586	8.03261	8.85827	13.8814	5	16.9753	262.934	299.715	279.129	420.231	2.80701	4.00766	2.399	4.08976	7.9635	8.1924	7.86432	8.11024
[truncated: 159 more rows]
