# Supplementary material for: Gene expression profile for different susceptibilities to sound stimulation: a comparative study on brainstems between two inbred laboratory mouse strains
Source: BMC Genomics. 2022 Nov 30;23:783. doi: 10.1186/s12864-022-09016-3 (PMC9710100; doi:10.1186/s12864-022-09016-3)
Supplement: Supplementary file 2 — Additional file 2. The details of all differentially expressed mRNAs. [file 12864_2022_9016_MOESM2_ESM.xls]

## Sheet: up
# Fold Change cut-off: 2.0 # P-value cut-off: 0.05 #Group 5 and Group 6 respectively represent C57BL/6 and DBA/1 group # Column A: ProbeName it represents probe name. # Column B: P-value, P-value calculated from unpaired t-test. # Column C: FDR, FDR is calculated from Benjamini Hochberg FDR. # Column D: Fold Change, the absolute ratio (no log scale) of normalized intensities between two condition…
Group6_vs_Group5 2.0 fold up regulated mRNAs
	P-value and FDR		Fold change and Regulation		Annotations																	Group--Raw Intensity		Group--Normalized Intensity		Raw Intensity								Normalized Intensity
ProbeName	P-value	FDR	Fold Change	Regulation	type	seqname	ccdsID	GeneSymbol	source	RNAlength	chrom	strand	txStart	txEnd	Xhyb	probeCoordinates	Sequence	EntrezID	unigene	GOaccession	description	group-Group6(raw)	group-Group5(raw)	group-Group6(normalized)	group-Group5(normalized)	[D11, Group6](raw)	[D12, Group6](raw)	[D15, Group6](raw)	[D17, Group6](raw)	[C10, Group5](raw)	[C11, Group5](raw)	[C12, Group5](raw)	[C13, Group5](raw)	[D11, Group6](normalized)	[D12, Group6](normalized)	[D15, Group6](normalized)	[D17, Group6](normalized)	[C10, Group5](normalized)	[C11, Group5](normalized)	[C12, Group5](normalized)	[C13, Group5](normalized)
ASMM10P052391	0.00121287	0.0468622	6.44396	up	protein_coding	NM_175296	CCDS15448.1	Mael	RefSeq	1546	chr1	-	166201384	166238744		chr1:166201465-166201735	GCCAACTTCCTTTCTGACTACAGTCATATTAACAAACATCACATCAATAGTAAATGTCAC	98558	Mm.26189	GO:0000122|GO:0000785|GO:0000902|GO:0001741|GO:0001741|GO:0003677|GO:0005515|GO:0005634|GO:0005634|GO:0005737|GO:0006974|GO:0007126|GO:0007129|GO:0007140|GO:0007275|GO:0007283|GO:0008630|GO:0009566|GO:0010629|GO:0030154|GO:0030849|GO:0031047|GO:0033391|GO:0034587|GO:0043046|GO:0043066|GO:0043186|GO:0043231|GO:0046620|GO:0048471|GO:0071547	maelstrom homolog (Drosophila)	122.988	24.1688	7.06054	4.37259	65.9463	127.375	197.396	101.234	24.3129	19.3279	31.1205	21.9138	6.21307	7.17399	8.22371	6.63138	4.53771	4.34619	4.70547	3.901
ASMM10P025530	0.000273623	0.0219774	4.13059	up	protein_coding	NM_008966	CCDS17913.1	Ptgfr	RefSeq	4414	chr3	-	151798609	151837528		chr3:151798623-151801343	CTTTATTGTGAGCCTCTGATATGGACACAATTGTTCCTCTACTGCTGTGATGTCTACAAT	19220	Mm.331442	GO:0004871|GO:0004930|GO:0004955|GO:0004958|GO:0005737|GO:0005886|GO:0007165|GO:0007186|GO:0016020|GO:0016021|GO:0032496|GO:0043066	prostaglandin F receptor	49.3928	16.6898	5.82972	3.78337	41.0794	45.1582	54.5602	56.7734	9.55254	14.1946	18.1245	24.8875	5.48958	5.68424	6.34515	5.79993	3.20011	3.91285	3.93721	4.08334
ASMM10P006996	0.0287236	0.254809	2.18695	up	protein_coding	NM_010087	CCDS29094.1	Dtna	RefSeq	1708	chr18	+	23415414	23604231		chr18:23602676+23603964	TCATCACCAGGAGCTCGGACGGCGCCCATGGTGGATGCGTCTAGATGGATAACATGACTT	13527	Mm.94371	GO:0005509|GO:0005515|GO:0005737|GO:0005886|GO:0008270|GO:0016014|GO:0016020|GO:0030054|GO:0042383|GO:0043234|GO:0045202|GO:0046872	dystrobrevin alpha	24.9052	15.9772	4.73429	3.60537	18.9574	22.4764	16.7969	41.39	8.74284	7.57714	20.4224	27.1663	4.21386	4.68829	4.68228	5.35271	3.07419	3.03965	4.10331	4.20432
ASMM10P041996	0.00262992	0.0728028	3.13357	up	protein_coding	NM_009573	CCDS23403.1	Zic1	RefSeq	3350	chr9	-	91360344	91365799		chr9:91360358-91360571	CTTCTTCTCTGTCATTGCTGGTCATATAAACTTGATAAATGAACGCTACCCTGCTGGCTC	22771	Mm.335350	GO:0001501|GO:0003676|GO:0003677|GO:0003700|GO:0005515|GO:0005634|GO:0005634|GO:0005737|GO:0006351|GO:0006355|GO:0007275|GO:0007389|GO:0007399|GO:0007417|GO:0007417|GO:0007420|GO:0007420|GO:0007628|GO:0008589|GO:0021510|GO:0030154|GO:0042307|GO:0045893|GO:0046872	zinc finger protein of the cerebellum 1	38.4189	17.3496	5.43957	3.79176	32.6338	28.4166	46.6329	45.9921	10.2722	11.3812	17.6235	30.1213	5.11498	5.02068	6.12332	5.49932	3.30639	3.61483	3.89664	4.34921
ASMM10P004318	0.0251417	0.239118	2.16782	up	protein_coding	NM_001037736	CCDS40241.1	Arhgef10	RefSeq	5367	chr8	+	14911716	15001085		chr8:14940369+14945279	AGCAGTCATAAAAAGCAAATGCAGAAGCTTATGAAGGCAGCCAAGGAGGGCACCAAAGAT	234094	Mm.240298	GO:0005085|GO:0005089|GO:0005813|GO:0019894|GO:0022011|GO:0033126|GO:0035023|GO:0050790|GO:0051298|GO:0051496|GO:0090307	Rho guanine nucleotide exchange factor (GEF) 10	21.3219	12.5322	4.56665	3.4504	33.6661	14.6503	19.7974	17.1738	15.3346	13.9368	9.47134	11.3859	5.16973	4.07612	4.91232	4.10842	3.88918	3.88763	3.02656	2.99824
ASMM10P008032	9.54246e-05	0.0119621	3.16282	up	protein_coding	NM_026455	CCDS52595.1	Fam32a	RefSeq	1921	chr8	+	72219729	72223775		chr8:72221950+72222181	AAGAATCCTGAAGAAGGCATCAAAAACCCACAAACAGAGAGTGGAGGACTTCAACCGACA	67922	Mm.28327	GO:0003674|GO:0005634|GO:0005730|GO:0006915|GO:0007049|GO:0008150	family with sequence similarity 32, member A	577.401	254.492	9.40838	7.74717	585.36	666.617	441.945	615.68	267.402	277.954	212.222	260.391	9.42471	9.55708	9.41155	9.24018	7.99275	8.08409	7.47446	7.43738
ASMM10P004260	0.000866905	0.0393729	2.01875	up	protein_coding	NM_001033351	CCDS51175.1	Grin3a	RefSeq	7667	chr4	-	49661610	49845769		chr4:49665516-49670023	TGGAAAAGAGGTCCAACATGGGACCCCAGCAGCTCATGGTATGGAATACTTCCAATCTGA	242443	Mm.440095	GO:0004970|GO:0004972|GO:0004972|GO:0004972|GO:0005262|GO:0005262|GO:0005515|GO:0005886|GO:0006810|GO:0006811|GO:0006816|GO:0006816|GO:0016020|GO:0016021|GO:0016358|GO:0016594|GO:0017146|GO:0030054|GO:0034220|GO:0035235|GO:0035235|GO:0042165|GO:0042802|GO:0043005|GO:0043025|GO:0043025|GO:0045202|GO:0045211|GO:0045211|GO:0045471|GO:0048511|GO:0051721|GO:0060134|GO:0070588	glutamate receptor ionotropic, NMDA3A	160.351	110.567	7.55491	6.54145	135.79	153.59	171.234	180.791	90.3405	100.901	109.498	141.527	7.29153	7.44371	8.01401	7.4704	6.42736	6.66054	6.50817	6.56974
ASMM10P054263	3.83038e-05	0.00643821	4.61241	up	protein_coding	NM_175171	CCDS49349.1	Mast4	RefSeq	10671	chr13	-	102732488	103334492		chr13:102734982-102735037	AGCAGTCCTCACAAAAAGGCCTCCTAACAGGCAGCTCTGGTGGCATGGCTATGAGACCCA	328329	Mm.202606	GO:0000166|GO:0000287|GO:0004672|GO:0004674|GO:0005524|GO:0005575|GO:0005737|GO:0006468|GO:0016301|GO:0016310|GO:0016740|GO:0016772|GO:0046872	microtubule associated serine/threonine kinase family member 4	1669.47	524.146	10.9843	8.77879	1543.99	1698.14	1733.24	1702.53	530.494	512.347	503.475	550.267	10.8317	10.9127	11.4806	10.7122	8.97472	8.94839	8.70198	8.49005
ASMM10P021958	4.41546e-07	0.000390538	12.7111	up	protein_coding	NM_011414	CCDS17033.1	Slpi	RefSeq	894	chr2	-	164354069	164356507		chr2:164354083-164354161	CGATCTTTAGGGAAATGCTGTTGGAGAGCAAATAAATAAACGCATTCATTTCTCTATGCA	20568	Mm.371583	GO:0004867|GO:0005576|GO:0006508|GO:0008233|GO:0010466|GO:0016787|GO:0019899|GO:0030414|GO:0031012|GO:0032091|GO:0045071	secretory leukocyte peptidase inhibitor	180.911	18.742	7.69781	4.02979	163.256	229.927	123.026	207.435	17.9574	17.0474	20.9283	19.0349	7.56245	8.03154	7.52775	7.66948	4.11077	4.16962	4.13738	3.70141
ASMM10P031149	0.0464787	0.318668	2.07099	up	protein_coding	NM_020504	CCDS39314.1	Cldn13	RefSeq	1070	chr5	-	134914249	134915530		chr5:134914263-134914490	GTGCTGAAGCTGCCCGAGTCTCCTATCTAAGGGACCCCAATAAAGTCATTGTTCCCCTAG	57255	Mm.86652	GO:0005198|GO:0005886|GO:0005923|GO:0016020|GO:0016021|GO:0030054	claudin 13	90.2284	58.219	6.52489	5.47457	61.5093	69.3211	50.8361	179.247	33.0561	31.1065	70.2429	98.4703	6.10777	6.2886	6.2468	7.45639	4.98184	5.00424	5.872	6.04021
ASMM10P007744	0.00899433	0.140203	2.16949	up	protein_coding	NM_023149	CCDS29383.1	Cndp2	RefSeq	2152	chr18	-	84667468	84685633		chr18:84681892-84685602	AACCGGCGCGAGTTTCCCCGGTCTGAAGTCAGCCTGAAAGATGTCAGCCCTCAAAGCTGT	66054	Mm.29646	GO:0004180|GO:0005737|GO:0005829|GO:0006508|GO:0006508|GO:0008152|GO:0008233|GO:0008237|GO:0016787|GO:0016805|GO:0016805|GO:0034701|GO:0046872	CNDP dipeptidase 2 (metallopeptidase M20 family)	67.6349	41.6137	6.2139	5.09654	58.3634	43.6884	56.5781	111.91	37.5917	23.8941	50.9442	54.0248	6.03537	5.63978	6.39995	6.78048	5.16366	4.63616	5.41152	5.17483
ASMM10P039269	2.12064e-05	0.00443296	3.11194	up	protein_coding	NM_026067	CCDS22244.1	Eri1	RefSeq	5067	chr8	-	35465264	35495533		chr8:35465313-35469370	GTAAGTGCTACCTACCATGCCAATGATGTGACTTGTAGCATAGGAATTTTATGAAATAAA	67276	Mm.207534	GO:0003676|GO:0003723|GO:0004518|GO:0004527|GO:0005634|GO:0005730|GO:0005730|GO:0005737|GO:0005737|GO:0006364|GO:0008408|GO:0016787|GO:0019843|GO:0031047|GO:0031125|GO:0043022|GO:0046872|GO:0071204|GO:0071207	exoribonuclease 1	134.447	58.0891	7.27345	5.63564	145.516	122.354	97.0639	172.855	58.8708	56.9871	53.3744	63.1241	7.39385	7.11364	7.18112	7.4052	5.80332	5.86314	5.47703	5.39908
ASMM10P035280	0.000969002	0.0408927	3.22154	up	protein_coding	NM_173391	CCDS36061.1	Tph2	RefSeq	2626	chr10	-	115078640	115185022		chr10:115078704-115079841	GACATCTGACAAGTCTACTGTAGTGTACATGCATGTTTATGTATTGACACAGAAAGAAAA	216343	Mm.31597	GO:0004497|GO:0004510|GO:0005506|GO:0006587|GO:0008152|GO:0009072|GO:0016491|GO:0016597|GO:0016714|GO:0042427|GO:0043005|GO:0046872|GO:0055114|GO:0055114	tryptophan hydroxylase 2	2281.23	1054.91	11.4036	9.71587	2627.63	2408.43	1482.77	2606.09	708.522	1563	826.969	1121.13	11.6081	11.4276	11.2359	11.3429	9.38879	10.5233	9.43871	9.51273
ASMM10P016762	0.0191951	0.211813	2.13671	up	protein_coding	NM_009558	CCDS37463.1	Zfp51	RefSeq	2600	chr17	+	21450351	21465589		chr17:21452464+21452527	CTGTGGAGCAGAGCAAAGAGCCCTGGAAGATGTAGATGGAGGAGACAGTCACTAAGGATC	22709	Mm.293030	GO:0046872	zinc finger protein 51	17.9769	10.5954	4.32147	3.22608	14.576	20.526	19.9652	16.8403	14.3469	9.09293	9.99822	8.94343	3.73048	4.55398	4.92488	4.07653	3.79146	3.29566	3.10195	2.71525
ASMM10P014171	0.00114006	0.0449347	2.38532	up	protein_coding	NM_009539	CCDS14888.1	Zap70	RefSeq	2180	chr1	+	36761860	36782816		chr1:36778395+36778464	AGCTGAAGGCGGATGGACTAATTTACCGCTTGAAGGAGGTCTGTCCCAACAGCAGCGCCA	22637	Mm.8038	GO:0000166|GO:0001772|GO:0001784|GO:0004672|GO:0004713|GO:0004713|GO:0004713|GO:0004715|GO:0005515|GO:0005524|GO:0005737|GO:0005829|GO:0005886|GO:0006468|GO:0006468|GO:0006955|GO:0016020|GO:0016301|GO:0016310|GO:0016740|GO:0016772|GO:0018108|GO:0018108|GO:0018108|GO:0035556|GO:0042101|GO:0043366|GO:0045059|GO:0045059|GO:0045060|GO:0045061|GO:0045582|GO:0045582|GO:0046638|GO:0046638|GO:0046641|GO:…	zeta-chain (TCR) associated protein kinase	15.0957	7.75298	4.1018	2.84761	17.8512	12.929	15.3228	14.2799	7.90406	8.14443	8.2742	6.68924	4.10338	3.90846	4.55374	3.8416	2.93401	3.14569	2.85461	2.45612
ASMM10P017055	0.00443494	0.0971932	2.17027	up	protein_coding	NM_010386		H2-DMa	RefSeq	1658	chr17	+	34122831	34139101		chr17:34122874+34122934	CAGGAGGCACGCGGGTCCTGGCTGCAGCAGCGGGACTGCAGGGCGAGCCTCCCTGGAACG	14998	Mm.16373	GO:0002504|GO:0002636|GO:0002922|GO:0005515|GO:0005622|GO:0005764|GO:0005765|GO:0005768|GO:0005770|GO:0005771|GO:0006461|GO:0006955|GO:0010008|GO:0015031|GO:0016020|GO:0016021|GO:0016064|GO:0019882|GO:0019882|GO:0019886|GO:0019886|GO:0042613|GO:0045059|GO:0045582|GO:0048839|GO:0050778|GO:0051085|GO:0051085	histocompatibility 2, class II, locus DMa	35.0115	21.3552	5.2956	4.17773	31.1976	24.1971	36.5577	48.0936	16.4048	16.2195	26.9134	25.8834	5.04589	4.79289	5.77867	5.56495	3.98255	4.10182	4.49132	4.13522
ASMM10P023687	2.24524e-07	0.000301952	7.97977	up	protein_coding	NM_019788	CCDS16668.1	Bloc1s6	RefSeq	3494	chr2	+	122738504	122749487		chr2:122749363+122749487	GTGTGGATTCAGTTCACCAGTACCAATTATATGCTGAAACACCTTTGTTTGATTTTGATC	18457	Mm.268921	GO:0005515|GO:0005737|GO:0005768|GO:0006904|GO:0006906|GO:0007596|GO:0008089|GO:0016020|GO:0019898|GO:0030133|GO:0030318|GO:0031083|GO:0031083|GO:0031175|GO:0031201|GO:0032402|GO:0032816|GO:0033299|GO:0035646|GO:0042802|GO:0042803|GO:0043473|GO:0048490|GO:0050942|GO:0051015|GO:0061025	biogenesis of lysosomal organelles complex-1, subunit 6, pallidin	381.769	65.9072	8.78702	5.79067	357.275	387.346	266.148	516.307	48.515	61.8953	66.4652	86.7533	8.71063	8.78872	8.67446	8.97426	5.53028	5.97858	5.78959	5.86423
ASMM10P050040	0.000699315	0.0351924	2.93061	up	protein_coding	NM_008259	CCDS25926.1	Foxa1	RefSeq	3188	chr12	-	57540631	57546121		chr12:57540790-57543360	GCATGGTTTACTCCTTTTCTTTACAGCCGAAATTGCTTTAAGTGATGGTTAAATTGACAA	15375	Mm.4578	GO:0000122|GO:0000122|GO:0001077|GO:0003677|GO:0003677|GO:0003690|GO:0003690|GO:0003700|GO:0003700|GO:0003705|GO:0005634|GO:0005634|GO:0005667|GO:0005902|GO:0006338|GO:0006351|GO:0006355|GO:0006357|GO:0006366|GO:0007275|GO:0008134|GO:0008134|GO:0008301|GO:0010468|GO:0010719|GO:0016568|GO:0019904|GO:0021904|GO:0030324|GO:0032355|GO:0033148|GO:0035239|GO:0042445|GO:0042593|GO:0043565|GO:0043565|GO:…	forkhead box A1	16.6135	7.00726	4.22278	2.67158	21.698	19.0524	11.9276	13.776	5	8.01786	5.06931	9.94188	4.4484	4.44285	4.20594	3.79393	2.32775	3.12449	2.39641	2.83766
ASMM10P005994	0.000120394	0.0131883	2.2437	up	protein_coding	NM_001199988		Tti2	RefSeq	4978	chr8	+	31150315	31164703		chr8:31159992+31161790	GACACTGAAGGGCCTTGTCGAAGGCATGGATGGGGAAGTTGTAGATGTCGCCATACTGAA	234138	Mm.349800	GO:0003674|GO:0005575|GO:0008150	TELO2 interacting protein 2	46.1514	27.8528	5.7482	4.58232	48.7119	48.272	43.8326	43.789	26.4259	23.3665	29.283	32.3359	5.75134	5.77791	6.0358	5.42775	4.66115	4.60371	4.61352	4.4509
ASMM10P054862	4.55089e-07	0.000390538	3.70197	up	protein_coding	NM_001190436	CCDS29489.1	Fau	RefSeq	736	chr19	+	6057966	6059524		chr19:6058218+6058278	ACTCACAAGCCTTTCTTCCTTCAGTAGCCAACATGCAGCTCTTTGTCCGCGCCCAGGAAC	14109	Mm.329631	GO:0003735|GO:0005515|GO:0015935|GO:0022627	Finkel-Biskis-Reilly murine sarcoma virus (FBR-MuSV) ubiquitously expressed (fox derived)	735.778	283.964	9.77945	7.89115	702.082	759.874	654.004	827.152	246.542	254.142	280.934	354.238	9.69811	9.74974	10.0111	9.65887	7.8708	7.95782	7.87168	7.86432
ASMM10P050369	3.33532e-08	0.000108765	16.2361	up	protein_coding	NM_001142938	CCDS49148.1	AK010878	RefSeq	1162	chr12	-	102753274	102757810		chr12:102753321-102754166	CGATAAGAGAAATATGATTTGTGTGTGTGTATATACGTCTGTACAAGTATAGATGTGAGG	100233175	Mm.291222		cDNA sequence AK010878	3966.81	350.304	12.2087	8.18757	4694.03	4317.62	2633.56	4222.04	342.753	286.539	328.937	442.988	12.4655	12.2616	12.0926	12.0151	8.33912	8.12825	8.09917	8.18376
ASMM10P007890	0.00015063	0.0153867	2.80211	up	protein_coding	NM_028456	CCDS17798.1	Rwdd3	RefSeq	1482	chr3	-	121155401	121171695	NM_025637	chr3:121156019-121156186	TACTGGGGCTGGTGAAATGAGGAAGAAAAGCGAGTCCTGTTTTATGGAATATTAAACATG	66568	Mm.263163	GO:0003674|GO:0005575|GO:0005634|GO:0005737|GO:0008150	RWD domain containing 3	179.553	84.6711	7.65149	6.16498	206.403	182.216	95.7659	233.825	74.3033	77.2532	82.024	105.104	7.9207	7.69149	7.16016	7.83361	6.13297	6.29453	6.09725	6.13515
ASMM10P023580	0.000136277	0.0143355	3.53387	up	protein_coding	NM_177157	CCDS38204.1	Gchfr	RefSeq	629	chr2	+	119167787	119172389		chr2:119169710+119169770	GGATCCGGAGCTGATGCAGCACCTGGGGGCCTCCAAGAGAAGTGTCTTGGGAAACAACTT	320415	Mm.86373	GO:0004857|GO:0005634|GO:0005737|GO:0006461|GO:0009890|GO:0016020|GO:0016597|GO:0016787|GO:0019899|GO:0030425|GO:0030742|GO:0031965|GO:0042470|GO:0043105|GO:0043234|GO:0044549|GO:0051291	GTP cyclohydrolase I feedback regulator	19.6227	6.88653	4.46273	2.64148	24.2603	12.7233	18.0727	23.4344	5.40794	5.1951	6.95417	9.98892	4.63316	3.88534	4.78281	4.54962	2.49124	2.58666	2.64491	2.84312
ASMM10P015519	0.00144109	0.0518699	2.06145	up	protein_coding	NM_001081416	CCDS37431.1	Fndc1	RefSeq	5846	chr17	-	7738567	7804974		chr17:7738677-7739330	AGACCTATCCATCACTGGGCTAAGTGCCTCAGATCTTATTTGTAAATTCTCAATTTTGAT	68655	Mm.379161	GO:0001934|GO:0003674|GO:0005737|GO:0005886|GO:0005911|GO:0010666|GO:0031966|GO:0051223|GO:0071456	fibronectin type III domain containing 1	64.9507	41.8926	6.17054	5.12689	58.4369	74.602	36.9337	89.8301	29.7425	34.475	47.7168	55.636	6.03703	6.39187	5.7939	6.45938	4.83202	5.14127	5.31805	5.21621
ASMM10P005193	0.0479399	0.321671	2.3195	up	protein_coding	NM_001160212	CCDS48471.1	Cnih3	RefSeq	2526	chr1	+	181352627	181460641		chr1:181450081+181459224	TCTATCACTTCTGGAGCATGATTTACACCTTAGTGAGCTCCTAACTCAGACCCTGCTGAT	72978	Mm.338083	GO:0005886|GO:0016020|GO:0016021|GO:0016247|GO:0030054|GO:0032281|GO:0035249|GO:0035556|GO:0042391|GO:0043198|GO:0045202|GO:0045211|GO:0051668|GO:2000311	cornichon homolog 3 (Drosophila)	17.7005	9.54306	4.13312	2.91931	10.6292	13.6657	13.5537	32.9535	5	7.31468	7.18042	18.6771	3.13061	3.98483	4.38862	5.02843	2.32775	2.98915	2.68284	3.67749
ASMM10P039460	4.69684e-05	0.00743514	3.3589	up	protein_coding	NM_001200023	CCDS52566.1	Zfp963	RefSeq	2291	chr8	-	69741638	69749962		chr8:69741782-69742861	CGACAGTGTTCTTCAGATATGGTATACCTCATATGTGAGAAAAACTCTACTCCCTCTCTG	620419	Mm.460423	GO:0003674|GO:0005575|GO:0008150|GO:0046872	zinc finger protein 963	79.204	32.879	6.5013	4.75331	72.1903	79.3717	60.7737	104.48	30.2755	23.4337	25.5817	52.2252	6.3438	6.48464	6.4986	6.67816	4.85721	4.60777	4.41952	5.12875
ASMM10P014107	0.00392074	0.0906775	2.63457	up	protein_coding	NM_025546	CCDS49763.1	Rsl1d1	RefSeq	1839	chr16	-	11193036	11203292		chr16:11196287-11196396	TCTTCATTTGTCACATCTCAGGATGAAAACGCTGTTTCCCTCCGTAGTTTGAGGAAGCAA	66409	Mm.28291	GO:0005515|GO:0005730|GO:0032880	ribosomal L1 domain containing 1	2848.19	1415.59	11.5605	10.1629	2150.91	2005.63	1595.27	5640.94	1089.55	1134.77	1618.85	1819.18	11.3138	11.1432	11.3458	12.4391	10.0111	10.0619	10.3828	10.1958
ASMM10P028248	9.23534e-06	0.00255224	4.9898	up	protein_coding	NM_001127188	CCDS57313.1	Zfp534	RefSeq	2885	chr4	-	147673502	147702553	ENSMUST00000066794, NM_001037926	chr4:147673662-147676053	CCCTCAAACGTTATAAGATGAAGATAAGTTAGGAAGTCAGAAGATAGTATTGTGTAACAC	100503584	Mm.327194	GO:0003674|GO:0005575|GO:0008150|GO:0046872	zinc finger protein 534	24.3726	5.76769	4.76185	2.44286	34.0363	23.0282	13.5315	26.8946	5.38481	5	5.50099	7.18495	5.18912	4.72366	4.38625	4.74835	2.4885	2.33816	2.44329	2.5015
ASMM10P024728	0.00273951	0.0746763	2.06102	up	protein_coding	NM_009174	CCDS17368.1	Siah2	RefSeq	2488	chr3	-	58674948	58692388		chr3:58674999-58676175	GGGTTTAGTTTTTGTTGTTTTTGTTTTTATCTTTACATACGCGCACACACATACACACAC	20439	Mm.2847	GO:0004842|GO:0005515|GO:0005634|GO:0005737|GO:0005769|GO:0005829|GO:0006511|GO:0006915|GO:0007049|GO:0007275|GO:0008270|GO:0016567|GO:0016567|GO:0016874|GO:0031396|GO:0031624|GO:0043005|GO:0043025|GO:0043066|GO:0043154|GO:0044257|GO:0046872|GO:0090090|GO:2001237	seven in absentia 2	2370.13	1673.77	11.4836	10.4402	2020.05	2257.55	2490.2	2712.71	1686.54	1668.54	1616.39	1723.63	11.2157	11.3253	11.9981	11.3952	10.6301	10.6292	10.38	10.1215
ASMM10P016845	0.000341908	0.0249992	2.42325	up	protein_coding	NM_027951	CCDS28519.1	Tekt4	RefSeq	1532	chr17	+	25471589	25476594		chr17:25476534+25476594	GTGACTGGGGCTGGCACCTGGCCTCACTGCTTCATTCAAATAAAGAGCTCTTTAGTTTTC	71840	Mm.282330	GO:0000226|GO:0005737|GO:0005856|GO:0005874|GO:0005929|GO:0030030|GO:0042995	tektin 4	73.5642	42.245	6.40417	5.12723	69.3587	82.4667	55.9055	86.5261	28.1765	34.7158	56.6085	49.4791	6.28373	6.5446	6.38217	6.4062	4.75124	5.15098	5.55875	5.04794
ASMM10P007188	0.0132427	0.175403	3.01684	up	protein_coding	NM_011409	CCDS25159.1	Slfn3	RefSeq	1834	chr11	+	83191329	83215154		chr11:83191413+83212543	CACATGGAAGGAAAGGACTTCATCTGGGAAACAGAGGCAGTGATTGGAAAACAAACATCA	20557	Mm.290922	GO:0008285	schlafen 3	19.5621	8.22845	4.37239	2.77935	34.3691	17.2596	9.43778	17.182	14.6376	5	5	8.27625	5.2057	4.30194	3.87216	4.10976	3.81995	2.33816	2.32483	2.63447
ASMM10P006454	0.000478762	0.0294574	3.06145	up	protein_coding	NM_001271800		Pcdh9	RefSeq	5454	chr14	-	93013699	93888888	NM_001271799	chr14:93326725-93885696	AAGACAAAGGGCCCCTTACACACCAGACAGCCACAGGACGAATTCTACGACCAGGCCTCT	211712	Mm.458162	GO:0005515|GO:0005887|GO:0007155|GO:0008150|GO:0016020|GO:0016021	protocadherin 9	288.311	139.925	8.39282	6.77861	235.406	321.763	228.341	367.735	89.2077	84.3094	157.296	228.886	8.11193	8.52491	8.44496	8.48949	6.40687	6.41678	7.04261	7.24818
ASMM10P040193	0.00485682	0.102521	2.39947	up	protein_coding	NM_001177485	CCDS52504.1	Gm15284	RefSeq	390	chr8	+	21134649	21135598	NM_001024225	chr8:21135476+21135598	TTAATGTACATGCTCTGCTGTCGCTGAACATGGAGACCACAGAGAACAAGATGACCATGA	100038927	Mm.426552	GO:0003674|GO:0005575|GO:0008150	predicted gene 15284	22.9967	12.4866	4.71427	3.45155	24.1849	18.4527	27.2368	22.1123	15.3531	9.93569	13.4158	11.2419	4.62836	4.39701	5.3685	4.46319	3.89008	3.41834	3.51302	2.98476
ASMM10P016014	6.00712e-05	0.00924019	4.56984	up	protein_coding	NM_010735	CCDS28692.1	Lta	RefSeq	1423	chr17	-	35203164	35205351		chr17:35203251-35204149	AGAGAATTAGATGTGGGTGACCAAGGGGTTCTAGAAGAAAGCACGAAGCTCTAAAAGCCA	16992	Mm.87787	GO:0002876|GO:0002925|GO:0005125|GO:0005164|GO:0005576|GO:0005615|GO:0006927|GO:0006954|GO:0006955|GO:0006959|GO:0008283|GO:0008284|GO:0009987|GO:0016020|GO:0032729|GO:0043065|GO:0044130|GO:0048147|GO:0048535|GO:0050830	lymphotoxin A	54.9796	15.7629	5.98354	3.7914	71.0811	56.3645	44.2465	48.2263	16.4669	15.7205	16.0226	14.8415	6.31991	5.99414	6.05094	5.56918	3.9884	4.05357	3.76383	3.35978
ASMM10P004822	0.000935677	0.0404674	2.06378	up	protein_coding	NM_001112729	CCDS22221.1	Tti2	RefSeq	5059	chr8	+	31150315	31164703		chr8:31160054+31161790	AGTTATGGGGGGCCTTGTCGAAGGCATGGATGGGGAAGTTGTAGATGTCGCCATACTGAA	234138	Mm.349800	GO:0003674|GO:0005575|GO:0008150	TELO2 interacting protein 2	54.0201	35.5724	5.96897	4.92368	66.3143	50.3763	44.5836	54.8062	28.3115	38.3825	37.1434	38.452	6.22339	5.83779	6.06305	5.75165	4.75858	5.29409	4.95608	4.68599
ASMM10P048640	0.0166327	0.19804	3.1455	up	protein_coding	NM_010483	CCDS15239.1	Htr5b	RefSeq	2019	chr1	-	121509772	121528465		chr1:121509886-121510723	ACAGGACAATGATTCTCAGCTTAGAAGCGGGCCTCACCTGAAGCTTTGATAAAACGTGTT	15564	Mm.4833	GO:0004871|GO:0004930|GO:0004993|GO:0004993|GO:0005886|GO:0005887|GO:0007165|GO:0007186|GO:0007210|GO:0007210|GO:0008144|GO:0016020|GO:0016021|GO:0051378	5-hydroxytryptamine (serotonin) receptor 5B	185.749	84.6993	7.71371	6.06042	189.214	105.808	200.075	247.901	53.9931	135.07	96.0553	53.6792	7.79182	6.89941	8.24777	7.91583	5.68069	7.07108	6.32463	5.16527
ASMM10P050394	0.000100572	0.0123139	11.512	up	protein_coding	NM_009247	CCDS26142.1	Serpina1e	RefSeq	1374	chr12	-	103946931	103956897		chr12:103946975-103947209	ATGACCACCCTAAGAAGTCATCCTTCCTTCTGAATTGGGTTCCTTTCCATTAAACACGGG	20704	Mm.312593	GO:0002020|GO:0004866|GO:0004867|GO:0005576|GO:0005615|GO:0010466|GO:0010951|GO:0030162|GO:0030414|GO:0034097|GO:0042802|GO:0043434	serine (or cysteine) peptidase inhibitor, clade A, member 1E	81.1965	9.72434	6.46586	2.9408	47.8406	106.729	59.6951	110.521	5	6.98973	7.90438	19.0033	5.72125	6.90969	6.47033	6.76216	2.32775	2.93519	2.8002	3.70005
ASMM10P031611	0.04509	0.315669	2.09096	up	protein_coding	NM_144909	CCDS19182.1	Gckr	RefSeq	2024	chr5	+	31297580	31327302		chr5:31309030+31309104	AGAAGCTCTTTCCCTCGCTCATCAGCATCACATGGCCACTTCTTTTCTTCGATTATGAAG	231103	Mm.100043	GO:0000060|GO:0001678|GO:0005634|GO:0005737|GO:0005975|GO:0009750|GO:0030246|GO:0033132|GO:0033133|GO:0046415|GO:0070095|GO:0070328	glucokinase regulatory protein	22.1895	15.5441	4.62047	3.5563	16.8197	25.0586	18.6052	28.2746	5.88298	12.8049	13.9666	29.5218	4.00009	4.84216	4.8244	4.81523	2.56283	3.77347	3.56668	4.32223
ASMM10P045703	0.0243293	0.236688	2.08935	up	protein_coding	NM_026103		Vsig1	RefSeq	2482	chrX	+	140923188	140939472		chrX:140923189+140923249	GAACTGGCCAGAGGCATAGGTTGTAAAGAGCTGTCTTGATGGCAGTGGGCTGGGCTCCAG	78789	Mm.244932	GO:0003382|GO:0003674|GO:0005886|GO:0016020|GO:0016021|GO:0016323|GO:0030277	V-set and immunoglobulin domain containing 1	17.4264	10.6063	4.27996	3.2169	24.2013	10.6965	18.7687	16.0389	10.7421	12.6305	7.28073	11.7718	4.62931	3.64523	4.83672	4.00856	3.36868	3.75501	2.70162	3.04229
ASMM10P004294	0.0408555	0.301425	2.09521	up	protein_coding	NM_001034031	CCDS20421.1	Il17re	RefSeq	1973	chr6	+	113458894	113470143		chr6:113460229+113462278	CAGTTGAAGGGCCTTCAGTGGGGCTGGTTCCCTCTCTTGGTGAGGAAATCTAAAAGTCCT	57890	Mm.131781	GO:0005576|GO:0005737|GO:0005886|GO:0006954|GO:0016020|GO:0016021	interleukin 17 receptor E	174.282	120.883	7.55414	6.48704	142.486	180.147	89.3628	285.133	59.1829	62.1294	168.159	194.062	7.36284	7.67597	7.06001	8.11773	5.80997	5.98409	7.13175	7.02237
ASMM10P017029	1.35305e-05	0.00326768	3.65543	up	protein_coding	NM_183282	CCDS57063.1	Actl9	RefSeq	1380	chr17	+	33432898	33434267		chr17:33434168+33434265	AATATGAAGAAAGGGGACCCCAGGTTGTATACCGAAAATGCTACTAACATGGGGAAAGGC	69481	Mm.154333	GO:0003674|GO:0005575|GO:0005737|GO:0005856|GO:0008150	actin-like 9	27.0215	9.70633	4.95786	3.08782	25.7105	30.8414	23.8	27.7338	9.24042	8.42603	8.0798	13.0791	4.72916	5.13624	5.17741	4.78863	3.15129	3.19638	2.82604	3.17757
ASMM10P050769	0.00778195	0.130467	2.88989	up	protein_coding	NM_178681	CCDS25889.1	Dgkb	RefSeq	5544	chr12	+	37880704	38633410		chr12:37880894+37880954	CGGAAAAGCTGTCGCTCTCGCTTCAGAGATGCGCCTAGCCTTCGCCTGCATCACGCTGCA	217480	Mm.126525	GO:0000166|GO:0003951|GO:0004143|GO:0004143|GO:0005509|GO:0005524|GO:0005737|GO:0005886|GO:0007205|GO:0008152|GO:0016020|GO:0016301|GO:0016310|GO:0016740|GO:0035556|GO:0046872	diacylglycerol kinase, beta	321.673	131.521	8.29618	6.76517	220.65	235.693	136.286	694.065	110.528	104.648	118.753	192.157	8.02618	8.06815	7.68025	9.41014	6.71157	6.71082	6.62995	7.00832
ASMM10P041039	0.0202735	0.217188	2.18958	up	protein_coding	NM_146219	CCDS22713.1	Klhl36	RefSeq	2156	chr8	+	119862304	119876989		chr8:119874458+119874532	AATGGAGCGCTGTCTTCTGTAGAGACCTACAGCCCCAAGACCAACTCCTGGACCTACGTG	234796	Mm.86446	GO:0003674|GO:0005575|GO:0008150	kelch-like 36	23.671	14.9545	4.73987	3.60921	31.9899	16.7959	19.8072	26.091	23.847	7.71607	12.3509	15.904	5.08412	4.25923	4.91269	4.70343	4.51468	3.06474	3.39979	3.45764
ASMM10P016679	0.000651712	0.0338413	2.4115	up	protein_coding	NM_001034891	CCDS28410.1	Ermard	RefSeq	1580	chr17	+	15053058	15064232		chr17:15053153+15053213	GCCATTCACTCTTCATCTGCCCAGAACACTGACAGAATGTTTCTCTGTCAATTCTAAAAG	381062	Mm.482357	GO:0003674|GO:0005575|GO:0008150	ER membrane associated RNA degradation	23.0625	12.4535	4.70472	3.43479	28.6708	25.4446	14.6923	23.4423	9.03786	13.7788	13.3003	13.6969	4.90615	4.86637	4.49613	4.55022	3.12134	3.87164	3.50109	3.24508
ASMM10P029895	5.83308e-06	0.0020631	7.26999	up	protein_coding	NM_001103158	CCDS51370.1	Gm13242	RefSeq	4003	chr4	+	145670696	145704437		chr4:145704079+145704437	GGAGATAGAAATGATCCATTCCAAAAGGAAACTAAATAAAGAGTGTACTATCGCCTTCAA	100041379	Mm.276881	GO:0003674|GO:0005575|GO:0008150|GO:0046872	predicted gene 13242	33.1382	5.0667	5.22582	2.36387	41.5648	41.6567	21.8088	27.5226	5.26679	5	5	5	5.50848	5.56904	5.04709	4.77868	2.47045	2.33816	2.32483	2.32204
ASMM10P039616	0.00147726	0.0527062	2.70306	up	protein_coding	NM_001195531	CCDS57629.1	Gm5741	RefSeq	328	chr8	-	85067567	85067982		chr8:85067581-85067714	AACCCTTTCAAGGAAAAGAAACCCTGTGCTATCCTATGAACCCATGATAATGCTGCTGCC	100503710	Mm.440240	GO:0003674|GO:0004871|GO:0005575|GO:0005886|GO:0007165|GO:0008150|GO:0016020	predicted gene 5741	27.4389	12.7811	4.87658	3.44199	21.7874	22.5446	18.7191	46.7043	9.4	9.4019	15.8524	16.4701	4.45672	4.69234	4.83365	5.52363	3.17666	3.34066	3.74744	3.50319
ASMM10P047458	0.000609076	0.032884	2.48884	up	protein_coding	NM_001080118	CCDS36300.1	Med1	RefSeq	6518	chr11	-	98153660	98193293	NM_013634	chr11:98153674-98157752	TGACTTCATCAGATACGGACGATTTCTACATCCAACACTGCAGGTTGTTGGAGTTAGCAT	19014	Mm.12926	GO:0000122|GO:0000785|GO:0000902|GO:0000978|GO:0000981|GO:0001047|GO:0001047|GO:0001104|GO:0001525|GO:0001701|GO:0001889|GO:0001892|GO:0002088|GO:0002154|GO:0003222|GO:0003406|GO:0003677|GO:0003682|GO:0003682|GO:0003712|GO:0003713|GO:0003713|GO:0003713|GO:0004872|GO:0005515|GO:0005634|GO:0005634|GO:0005730|GO:0006260|GO:0006351|GO:0006355|GO:0006355|GO:0006355|GO:0006356|GO:0006357|GO:0006366|GO:…	mediator complex subunit 1	87.2397	49.3729	6.6459	5.33043	78.7273	112.674	67.0481	90.5087	35.207	42.7327	40.2405	79.3115	6.47622	6.994	6.64016	6.47322	5.07194	5.44428	5.07493	5.73055
ASMM10P003408	3.62652e-06	0.00155606	3.64248	up	protein_coding	NM_175682	CCDS28483.1	Bricd5	RefSeq	997	chr17	+	24473883	24475469		chr17:24475148+24475239	TGGGCAGAAGGGCCCCAGAGACAGCGGCTGATCTACCTCTGCATTGACATCTGCTTCCCG	319259	Mm.258355	GO:0003674|GO:0005575|GO:0008150	BRICHOS domain containing 5	52.5564	19.1521	5.92582	4.0609	50.4274	52.8137	44.2932	62.6915	19.2594	17.3984	20.0395	19.9113	5.80358	5.90646	6.05395	5.93928	4.20254	4.19958	4.07909	3.76237
ASMM10P004925	0.00580651	0.112864	2.99294	up	protein_coding	NM_001127189	CCDS57314.1	Gm13157	RefSeq	2729	chr4	-	147753973	147809788		chr4:147761247-147795657	AATGAGTTCTCTGGTAAACACTCCACAGAGACCCTGGGAGAAGGACAACAACAAGAATGA	100041677	Mm.327194	GO:0003674|GO:0005575|GO:0008150|GO:0046872	predicted gene 13157	33.6704	14.8116	5.23797	3.65641	43.7111	41.481	20.3305	29.1591	22.2311	13.3153	13.658	10.0421	5.58219	5.56329	4.94883	4.85759	4.41155	3.82717	3.53726	2.84967
ASMM10P038200	8.06587e-06	0.00244889	4.14738	up	protein_coding	NM_026812	CCDS21396.1	Hddc3	RefSeq	860	chr7	+	80343136	80346097		chr7:80343896+80343956	TGGTGAAGCTGGCAGACAAGCTATACAATCTGAGGGACCTGAATCGCTGCACCCCTACAG	68695	Mm.21171	GO:0003674|GO:0003824|GO:0005575|GO:0008150|GO:0008893|GO:0016787|GO:0046872	HD domain containing 3	895.08	306.785	10.0687	8.01655	830.896	932.475	829.998	986.949	299.663	303.764	299.651	324.061	9.94567	10.0549	10.3627	9.91173	8.1462	8.20984	7.96183	7.74832
ASMM10P037653	0.00224173	0.0669441	2.09305	up	protein_coding	NM_008279	CCDS39865.1	Map4k1	RefSeq	2699	chr7	+	28982853	29003278		chr7:28982868+28982988	TTGTGTGGAGACAGAAGGTAATACCAAAGCTTGAACCCTGAGGCCCTGTTGGCCCCCTGG	26411	Mm.148278	GO:0000166|GO:0004672|GO:0004674|GO:0004674|GO:0005083|GO:0005515|GO:0005524|GO:0005524|GO:0005622|GO:0006468|GO:0006468|GO:0006950|GO:0007243|GO:0007243|GO:0008349|GO:0016301|GO:0016310|GO:0016740|GO:0016772|GO:0018105	mitogen-activated protein kinase kinase kinase kinase 1	11.441	7.0501	3.68452	2.61891	13.2834	11.7925	11.329	9.35907	6.62921	5	6.78587	9.78531	3.55812	3.78299	4.13115	3.26581	2.69982	2.33816	2.61887	2.8188
ASMM10P008875	0.0241145	0.235865	2.53503	up	protein_coding	NM_145435	CCDS36339.1	Pyy	RefSeq	511	chr11	-	102106675	102107776		chr11:102106854-102106972	AAACTGCTCTTCACAGACGACAGCGACAGCGAGAACCTCCCCTTCAGGCCAGAAGGTTTG	217212	Mm.46248	GO:0005179|GO:0005184|GO:0005576|GO:0005615|GO:0005615|GO:0032096|GO:0042755	peptide YY	40.0351	19.8752	5.36952	4.02752	48.3087	19.7619	23.9825	68.0875	10.0898	24.7067	21.0965	23.6078	5.73692	4.49379	5.18742	6.05995	3.28228	4.67921	4.14702	4.00155
ASMM10P011464	9.79361e-06	0.00266141	8.65869	up	protein_coding	NM_001001490	CCDS27340.1	Oxgr1	RefSeq	3732	chr14	-	120019584	120042435		chr14:120019767-120022867	CATGGGATAGATCTCCAGGAAACACTTATTCTCTTTAGGTATTGTAATCCTTTAGTACTA	239283	Mm.138520	GO:0001609|GO:0001883|GO:0001973|GO:0004871|GO:0004930|GO:0005886|GO:0007165|GO:0007186|GO:0007188|GO:0016020|GO:0016021|GO:0016208	oxoglutarate (alpha-ketoglutarate) receptor 1	55.8072	7.85769	5.95842	2.84427	48.1039	42.9246	44.5771	87.6232	9.23132	7.42075	6.87541	7.90329	5.72973	5.61583	6.06288	6.42523	3.14924	3.00766	2.63191	2.58826
ASMM10P050395	0.000121431	0.0131883	3.5887	up	protein_coding	NM_199314	CCDS26143.2	Serpina11	RefSeq	1475	chr12	-	103980242	103989943	NM_001166350	chr12:103980256-103980560	TGGCAGGACCCCTGTGCTTCAGTTCTAATAAATCTGAATTTGGCTGTGCAAAGTCCCCTG	380780	Mm.201338	GO:0004867|GO:0005575|GO:0005576|GO:0005615|GO:0010466|GO:0010951|GO:0030162|GO:0030414	serine (or cysteine) peptidase inhibitor, clade A (alpha-1 antiproteinase, antitrypsin), member 11	17.0748	5.28022	4.24028	2.39682	18.956	11.0579	14.7778	23.5074	6.1209	5	5	5	4.21357	3.68882	4.50391	4.55482	2.60224	2.33816	2.32483	2.32204
ASMM10P051160	0.00892345	0.14017	2.80318	up	protein_coding	NM_001199940	CCDS49157.1	Serpina3i	RefSeq	2193	chr12	+	104263121	104269365		chr12:104267746+104267806	TTCTCCATGCAGGCTGACCTGTCTGCAATTACAGGAACCATGGATCTGAGAGTCTCTCAG	628900	Mm.436602	GO:0003674|GO:0005575|GO:0034097|GO:0043434	serine (or cysteine) peptidase inhibitor, clade A, member 3I	23.1764	10.9223	4.62127	3.13421	35.0887	16.0014	11.4374	30.178	5	8.4002	12.323	17.9659	5.24064	4.19366	4.14515	4.90564	2.32775	3.1916	3.39615	3.62133
ASMM10P035725	1.40894e-06	0.000792164	20.1888	up	protein_coding	NM_001163810	CCDS52138.1	Tescl	RefSeq	886	chr7	-	24333079	24333965		chr7:24333093-24333965	GCTACAGGGTACATGGGACTTGATGGATTTCATCTCAAAGAATAAAGATGATCAAAAGAG	69301	Mm.144202	GO:0003674|GO:0005575|GO:0008150	tescalcin-like	118.631	6.88593	7.07088	2.7354	134.036	135.06	71.2745	134.152	9.5865	6.57737	6.37986	5	7.26785	7.24712	6.72812	7.04043	3.20546	2.86267	2.55143	2.32204
ASMM10P003656	0.0266249	0.244298	2.83927	up	protein_coding	NM_001267808		H2-L	RefSeq	1077	chr17	+	35263122	35266730	NM_010380	chr17:35266291+35266481	TTGTGATGAAGAGAAGGAGAAACACAGGTGGAAAAGGAGGGGACTATGCTCTGGCTCCAG	14980	Mm.439675	GO:0001916|GO:0002474|GO:0006952|GO:0006955|GO:0016020|GO:0016021|GO:0019882|GO:0042605|GO:0042612	histocompatibility 2, D region locus L	3161.24	1441.92	11.7181	10.2126	1800.01	1497.71	3804.03	5543.2	1244.75	1794.67	1323.37	1404.89	11.057	10.7418	12.6623	12.4115	10.2003	10.7285	10.0916	9.83013
ASMM10P040203	0.00855668	0.137185	2.58054	up	protein_coding	NM_001167790	CCDS52513.1	Defa17	RefSeq	411	chr8	+	21655766	21656736	NM_007850	chr8:21656612+21656736	ATTTAATGTACACACTCTGCTGTCGCTGAACATGGAGACCACAGAGGACAAGACGAACAT	23855	Mm.425519	GO:0003674|GO:0005575|GO:0008150	defensin, alpha, 17	24.7319	14.5438	4.83272	3.46505	27.3749	22.4224	21.6059	27.5243	5.76231	9.78084	15.6572	26.9748	4.83334	4.68523	5.03342	4.77889	2.54174	3.39512	3.73093	4.1924
ASMM10P032104	0.00439952	0.096685	3.08393	up	protein_coding	NM_008861	CCDS19487.1	Pkd2	RefSeq	5221	chr5	+	104459456	104505819		chr5:104502356+104502439	TGATTGTCAAGCTGGAGATCATGGAGCGGGCCAAGCTGAAGAGACGAGAGGTGTTAGGAC	18764	Mm.6442	GO:0001822|GO:0001822|GO:0001889|GO:0001892|GO:0001947|GO:0002133|GO:0003127|GO:0005102|GO:0005102|GO:0005244|GO:0005245|GO:0005248|GO:0005262|GO:0005262|GO:0005267|GO:0005509|GO:0005515|GO:0005737|GO:0005737|GO:0005783|GO:0005783|GO:0005783|GO:0005783|GO:0005789|GO:0005886|GO:0005886|GO:0005887|GO:0005911|GO:0005929|GO:0005929|GO:0005932|GO:0006810|GO:0006811|GO:0006816|GO:0006816|GO:0006874|GO:…	polycystic kidney disease 2	21.9261	8.91082	4.58582	2.96105	33.7776	23.619	11.802	18.5059	14.3733	5.98035	7.38843	7.90116	5.17692	4.7584	4.19082	4.21713	3.79417	2.74407	2.71796	2.58798
ASMM10P043040	0.0024892	0.0704141	2.29755	up	protein_coding	NM_008613	CCDS40684.1	Mns1	RefSeq	1837	chr9	+	72438528	72458576		chr9:72456787+72456903	TGGAGGAATTGCAACTACAGCAAAGGCGGCAGGGCTGCATCAATGAGATTATTGAAGAAG	17427	Mm.387671	GO:0005634|GO:0005635|GO:0005882|GO:0005930|GO:0007126|GO:0036126|GO:0042802|GO:0044782|GO:0070986	meiosis-specific nuclear structural protein 1	22.8147	12.7346	4.68818	3.48808	20.2154	29.1043	19.6288	22.3103	12.2502	14.1478	12.1093	12.4312	4.32176	5.05537	4.89912	4.47648	3.55925	3.90917	3.37142	3.11249
ASMM10P014447	0.000438879	0.0276291	2.07257	up	protein_coding	NM_145389	CCDS49862.1	BC016579	RefSeq	2192	chr16	-	45626847	45654118		chr16:45627108-45628310	CAGCTGTGTATGAATATGTGTCAATTATAGGGTCTGAACAATGTGAACTTGCTTTCTTAT	212998	Mm.97511	GO:0003674|GO:0005575|GO:0005783|GO:0008150|GO:0016020|GO:0016021	cDNA sequence, BC016579	35.2735	23.1076	5.3388	4.28738	42.7164	38.7908	25.4141	34.1728	20.3924	19.5796	18.7829	33.6754	5.54841	5.45912	5.26761	5.08006	4.28923	4.3643	3.98831	4.50768
ASMM10P034447	0.00104154	0.0424962	2.97925	up	protein_coding	NM_173429	CCDS20107.1	Zfp775	RefSeq	4083	chr6	+	48613179	48623227		chr6:48613199+48613259	AGCACTGATGCAGTAGGAGGCCTGCAGGGATGGAGAGTGGCCTGGCTGGCAGCATCTCAG	243372	Mm.435190	GO:0003676|GO:0003677|GO:0005634|GO:0006351|GO:0006355|GO:0008150|GO:0046872	zinc finger protein 775	22.754	9.12632	4.60564	3.0307	19.6848	26.1535	11.807	33.3707	8.00976	10.3964	8.62023	9.47892	4.27921	4.90556	4.19112	5.04669	2.95072	3.48395	2.90353	2.78459
ASMM10P018312	0.00161064	0.0555212	2.3284	up	protein_coding	NM_009793	CCDS29122.1	Camk4	RefSeq	12331	chr18	+	32939040	33195767		chr18:33182330+33182390	GTTCACATGGACACTGCTCAGAAGAAACTTCAAGAATTCAATGCTCGGCGCAAGCTTAAG	12326	Mm.222329	GO:0000166|GO:0004672|GO:0004674|GO:0004683|GO:0004683|GO:0005515|GO:0005516|GO:0005524|GO:0005634|GO:0005634|GO:0005737|GO:0006468|GO:0006468|GO:0006468|GO:0006468|GO:0006913|GO:0006954|GO:0007165|GO:0007270|GO:0007616|GO:0016301|GO:0016310|GO:0016740|GO:0016772|GO:0043011|GO:0045893|GO:0045893|GO:0046827	calcium/calmodulin-dependent protein kinase IV	57.3415	33.7844	6.06272	4.84338	57.4908	60.1663	54.6945	57.0143	26.8391	41.9636	31.0403	35.2946	6.01013	6.08588	6.3491	5.80576	4.68031	5.41993	4.70093	4.57235
ASMM10P008282	0.000574655	0.0321224	3.01182	up	protein_coding	NM_028169	CCDS52232.1	Fam71e1	RefSeq	849	chr7	+	44496587	44501134		chr7:44497029+44497502	TGAAAGCAACTTCGTGCAGGTGACCCGGTTTGGAGAAGTCGCCAACAAGGTCACCATGGG	75538	Mm.258841	GO:0003674|GO:0005575|GO:0008150	family with sequence similarity 71, member E1	26.0955	11.6395	4.88904	3.29841	31.8624	31.5936	19.1116	21.8146	10.5401	6.68561	15.7901	13.5423	5.07913	5.17389	4.86038	4.44278	3.34196	2.88144	3.74117	3.22907
ASMM10P008427	0.000728969	0.035916	2.06597	up	protein_coding	NM_029406	CCDS21232.1	Pih1d1	RefSeq	1101	chr7	+	45154397	45160064		chr7:45154545+45156305	GAACTTGGAGGGCCATGGCGGACTCGACGTTTTTGGCACCAGAACTAAGCGACACAGAGT	68845	Mm.181689	GO:0000492|GO:0003674|GO:0070761	PIH1 domain containing 1	70.1052	44.4589	6.2908	5.24399	62.5908	57.5279	51.3786	108.923	41.4386	37.3867	47.4975	51.5127	6.13297	6.02326	6.2636	6.74338	5.29972	5.25672	5.31186	5.10766
ASMM10P002400	0.000106942	0.0124549	4.0867	up	protein_coding	NM_001145958	CCDS51346.1	Crocc	RefSeq	6282	chr4	-	141016636	141060545		chr4:141058162-141060522	GACCGCGAAGTGGCTGAGAGTCAGGAAGTGAGGTGTGAAGTCTAGTCACCTGGAAGAAGC	230872	Mm.80685	GO:0005198|GO:0005737|GO:0005813|GO:0005814|GO:0005856|GO:0005886|GO:0007049|GO:0008104|GO:0015629|GO:0019894|GO:0030030|GO:0035253|GO:0051297	ciliary rootlet coiled-coil, rootletin	22.5082	6.0626	4.62424	2.5933	31.2763	22.3959	11.1698	25.1908	6.25827	6.71398	6.27817	5	5.05033	4.68369	4.10955	4.65339	2.62824	2.886	2.53693	2.32204
ASMM10P008505	6.71752e-06	0.00219058	7.51049	up	protein_coding	NM_029865	CCDS22391.1	Ocel1	RefSeq	1652	chr8	+	71371297	71373689		chr8:71371984+71372467	TACCTGACTACGAGCTTAAGTACCCACCAGTGACCAACAGAAGGGACCGGAGCCGCTATG	77090	Mm.440170	GO:0003674|GO:0005575|GO:0008150	occludin/ELL domain containing 1	60.4318	11.2066	6.1091	3.20019	54.9892	66.9105	43.8652	75.9623	9.03716	7.57853	8.57149	19.6392	5.93884	6.23862	6.03738	6.22154	3.12107	3.0398	2.89683	3.74306
ASMM10P042038	1.66252e-07	0.000271074	6.38223	up	protein_coding	NM_175537	CCDS40731.1	Zbtb38	RefSeq	4091	chr9	-	96685422	96731675		chr9:96685436-96686245	GCGAACAAAAGGATGACATAAAAGCCTTTGCTGAAAACGTCCTTTGAGTGACAACAACAG	245007	Mm.485954	GO:0003700|GO:0005634|GO:0045944|GO:0046872	zinc finger and BTB domain containing 38	129.346	28.0564	7.23415	4.56008	144.039	124.696	98.0394	150.609	25.4922	18.8748	30.6109	37.2475	7.38041	7.14335	7.19629	7.21653	4.60867	4.31072	4.67818	4.64278
ASMM10P029707	0.0145904	0.183823	2.00897	up	protein_coding	ENSMUST00000105854	CCDS38921.1	Myom3	Ensembl	5575	chr4	+	135759714	135815564		chr4:135796992+135797073	TTCAGGACTTGGGCATCTACTCAGTGGTAGTCCCCGATGCCGACGAAGACACCTCTGCTA	242702		GO:0005737|GO:0008150|GO:0031430|GO:0042803|GO:0042803	myomesin family, member 3	162.26	121.597	7.56023	6.55378	144.052	138.752	159.444	206.792	73.7081	66.5254	150.384	195.771	7.38068	7.28757	7.9069	7.66578	6.1213	6.08382	6.97504	7.03494
ASMM10P051955	7.82541e-05	0.0103765	2.42313	up	protein_coding	NM_183146	CCDS26617.1	A530054K11Rik	RefSeq	5180	chr13	-	67617000	67637753		chr13:67617072-67621849	CTTGAGCATCAATATATCTGTCTCTATCCACCATGTTCCCTACAATATGTTTTCTACAAT	212281	Mm.342918	GO:0003674|GO:0005575|GO:0008150|GO:0046872	RIKEN cDNA A530054K11 gene	890.66	528.226	10.0611	8.78419	963.415	912.04	809.744	877.441	449.531	488.568	555.011	619.795	10.154	10.0237	10.33	9.73656	8.74305	8.87959	8.85082	8.66329
ASMM10P008606	9.13713e-07	0.000580074	3.35518	up	protein_coding	NM_033604	CCDS23321.1	Rnf111	RefSeq	4880	chr9	-	70425428	70503725		chr9:70502953-70503458	GCGGACTCGGATAATTGATCGGAGTCAGCAGTGGTGCGGTGGAAATATCGGTTTTTGTTC	93836	Mm.29783	GO:0000209|GO:0000209|GO:0000209|GO:0004842|GO:0004842|GO:0005515|GO:0005634|GO:0005634|GO:0005730|GO:0005737|GO:0005737|GO:0007275|GO:0007389|GO:0008270|GO:0016874|GO:0030511|GO:0030511|GO:0030579|GO:0030579|GO:0031398|GO:0031398|GO:0032184|GO:0043234|GO:0045893|GO:0045893|GO:0046332|GO:0046872	ring finger 111	399.064	165.124	8.86498	7.11859	354.651	443.728	308.182	489.695	136.739	158.838	161.609	203.309	8.69687	8.97739	8.894	8.89167	7.01266	7.29745	7.08067	7.0836
ASMM10P017723	2.42131e-05	0.00487401	3.69586	up	protein_coding	NM_010280	CCDS29133.1	Gfra3	RefSeq	1992	chr18	-	34689902	34720387		chr18:34689916-34690623	CTATTACTGTCCCCAAATTCCCCTAGTCCCTTGGGTCATGATTAAACATTTTGACTTAGG	14587	Mm.16520	GO:0001764|GO:0004872|GO:0005515|GO:0005737|GO:0005886|GO:0007165|GO:0007169|GO:0007411|GO:0008046|GO:0009897|GO:0015026|GO:0016020|GO:0031225|GO:0043231|GO:0048485|GO:0048666	glial cell line derived neurotrophic factor family receptor alpha 3	25.3868	9.03546	4.84535	2.95944	23.2604	32.0055	19.2609	27.0202	6.7754	7.07429	9.06898	13.2232	4.56392	5.19122	4.87064	4.75562	2.73009	2.94811	2.96627	3.19329
ASMM10P043502	1.20655e-05	0.00306386	3.01373	up	protein_coding	NM_025974	CCDS40809.1	Rpl14	RefSeq	935	chr9	+	120571516	120574653		chr9:120574590+120574653	ACAACAGTGTCGTTAACCCTAACAAATAAATTTCCCACCAACGGGTGGAATTCCTTCATT	67115	Mm.289810	GO:0003674|GO:0003735|GO:0005622|GO:0005737|GO:0005840|GO:0006364|GO:0006412|GO:0022625|GO:0030529|GO:0042273	ribosomal protein L14	693.903	331.216	9.69432	8.10277	635.969	728.675	660.802	750.166	292.598	284.593	306.564	441.111	9.55196	9.67739	10.0248	9.52317	8.11952	8.11952	7.99581	8.17623
ASMM10P030496	0.000172008	0.0161184	3.83783	up	protein_coding	NM_008066	CCDS19327.1	Gabra2	RefSeq	2392	chr5	-	70961056	71095849		chr5:71014589-71014636	AGTATACAATAGATGTTTTCTTTCGGCAAAAATGGAAAGATGAGCGTTTAAAATTTAAAG	14395	Mm.5304	GO:0001505|GO:0004890|GO:0005216|GO:0005230|GO:0005254|GO:0005886|GO:0006810|GO:0006811|GO:0006821|GO:0006836|GO:0007214|GO:0008503|GO:0016020|GO:0016021|GO:0030054|GO:0030285|GO:0030424|GO:0032590|GO:0034707|GO:0045202|GO:0045211	gamma-aminobutyric acid (GABA) A receptor, subunit alpha 2	170.772	57.9598	7.56564	5.62535	168.146	166.436	95.5704	252.935	51.2485	67.7689	52.9081	59.9137	7.60534	7.55767	7.15579	7.94379	5.60537	6.10878	5.46575	5.32151
ASMM10P026877	0.00322823	0.0814802	2.24185	up	protein_coding	NM_027041	CCDS18031.2	1700003M02Rik	RefSeq	1716	chr4	-	34711331	34730206		chr4:34711345-34711401	CATTCTCTTGAAAACACCTGGGTTTGTAACTCCTGACTTGATTAAAGTGGCGTCTCGGTA	69329	Mm.483793	GO:0003674|GO:0005575|GO:0008150	RIKEN cDNA 1700003M02 gene	44.9929	27.4946	5.70422	4.53952	43.8775	45.4713	38.924	51.699	30.0526	21.2083	36.9732	21.7443	5.58756	5.69454	5.86619	5.66857	4.84563	4.473	4.94883	3.89063
ASMM10P004658	0.00471438	0.10035	2.07795	up	protein_coding	NM_001083897	CCDS35757.1	Mpzl1	RefSeq	2356	chr1	-	165592180	165634541		chr1:165601806-165604609	ATTATACCGGCTGCAGTACCTCAGAGCGTTTGTCACCAGTTAAGCAGGCTCCACGGAAGT	68481	Mm.46438	GO:0016020|GO:0016021	myelin protein zero-like 1	80.4629	50.1523	6.47034	5.41518	66.6048	64.588	58.2611	132.398	53.0962	49.834	40.3821	57.2968	6.22996	6.19096	6.43894	7.0215	5.65716	5.6657	5.07913	5.25873
ASMM10P028286	6.42402e-06	0.00213762	4.00614	up	protein_coding	NM_027263	CCDS18954.1	Apitd1	RefSeq	930	chr4	-	149128348	149137600		chr4:149128443-149128539	TTATTTCCCAGGTCGAATGCGGGTCTCAGCAGGGTGAATAAATAAAGCTGTGTTTGCTGA	69928	Mm.260893	GO:0000712|GO:0000775|GO:0000776|GO:0003677|GO:0003682|GO:0003690|GO:0005634|GO:0005694|GO:0006281|GO:0006974|GO:0007049|GO:0007067|GO:0031297|GO:0043240|GO:0046982|GO:0051301|GO:0071821	apoptosis-inducing, TAF9-like domain 1	599.662	211.126	9.47055	7.46834	648.905	689.831	463.937	595.976	180.056	218.36	183.894	262.195	9.5873	9.60603	9.49011	9.19876	7.40993	7.7459	7.27416	7.44336
ASMM10P040199	0.00120084	0.0465077	2.34648	up	protein_coding	NM_001270555	CCDS57611.1	Gm21002	RefSeq	427	chr8	+	21391810	21392792	NM_001177521, NM_183268	chr8:21392732+21392792	TCTGAGGCTACTGATGCTGGGGCCTGATAACCACTTCTCAATAAATTGTTTGCAATATGC	100505096	Mm.423382		predicted gene, 21002	22.6708	12.8694	4.66722	3.43672	21.1809	31.1761	17.1141	21.2122	10.0631	9.90736	11.3012	20.2058	4.4065	5.15331	4.70567	4.40339	3.27851	3.41426	3.27041	3.78369
ASMM10P004132	0.00180693	0.0592802	3.05951	up	protein_coding	NM_001024225	CCDS40281.1	Defa24	RefSeq	419	chr8	+	21734493	21735471	NM_001177485	chr8:21734713+21735267	CAAGAGGAATCATTGAGAGATCTGGTATGCTATTGTAGAGCAAGAGGCTGCAAAGGAAGA	503491	Mm.443396	GO:0003674|GO:0005576|GO:0005615|GO:0006952|GO:0019731|GO:0042742	defensin, alpha, 24	27.4623	11.5136	4.89303	3.27973	39.7529	18.1139	15.9155	36.067	13.036	6.98815	9.34814	16.6821	5.43545	4.37181	4.60968	5.15518	3.65507	2.93494	3.00828	3.52062
ASMM10P016001	3.81947e-06	0.00155691	5.91708	up	protein_coding	NM_010478	CCDS37592.1	Hspa1b	RefSeq	2810	chr17	-	34956428	34959238		chr17:34956518-34956997	AGGTTAAAGATGGTGTATCCTTCCTGCATACATGTCTACACTGCCACCCTGTGTACATTT	15511	Mm.372314	GO:0000723|GO:0002020|GO:0002199|GO:0005515|GO:0005622|GO:0005634|GO:0005737|GO:0005739|GO:0005739|GO:0005759|GO:0005829|GO:0006281|GO:0007339|GO:0008180|GO:0009408|GO:0009408|GO:0016234|GO:0016235|GO:0016323|GO:0016324|GO:0016607|GO:0030529|GO:0031625|GO:0043066|GO:0043154|GO:0043234|GO:0044183|GO:0044297|GO:0047485|GO:0048471|GO:0051059	heat shock protein 1B	1518.17	372.705	10.8354	8.27054	1684.29	1522.32	1256.88	1609.17	289.665	421.935	336.141	443.078	10.9626	10.7639	10.9922	10.6229	8.10298	8.67178	8.12276	8.18464
ASMM10P028285	0.000104933	0.0123728	2.45459	up	protein_coding	NM_007745	CCDS18953.1	Cort	RefSeq	498	chr4	-	149125190	149126741		chr4:149125276-149125473	ACCTGGATAAAAAGCCCTGCAAGAACTTCTTCTGGAAAACCTTCTCCTCGTGCAAGTAAC	12854	Mm.6204	GO:0001664|GO:0005179|GO:0005184|GO:0005576|GO:0007193|GO:0007218|GO:0045187	cortistatin	35.8008	20.0687	5.37595	4.08046	40.0273	34.2842	30.8675	38.0244	13.7205	16.463	23.7568	26.3346	5.44824	5.28605	5.53966	5.22983	3.72679	4.12264	4.31208	4.16034
ASMM10P011018	2.1199e-09	1.7282e-05	9.0283	up	protein_coding	NM_001111119	CCDS49477.1	Ccnb1ip1	RefSeq	1508	chr14	-	50789248	50795728		chr14:50789344-50790012	TTGGAGGTGCACTTATGCCAGTGAATGAATGTGCAATTTGATGCATATGAATTGTTTATA	239083	Mm.343880	GO:0001825|GO:0003674|GO:0005575|GO:0007286|GO:0051026	cyclin B1 interacting protein 1	39.2856	5	5.50265	2.32819	44.3801	41.8967	29.3101	41.5555	5	5	5	5	5.60364	5.57805	5.47202	5.35689	2.32775	2.33816	2.32483	2.32204
ASMM10P016042	0.0230085	0.232096	2.54119	up	protein_coding	NM_008207	CCDS37607.1	H2-T24	RefSeq	2182	chr17	-	36005694	36020560		chr17:36014570-36014696	CTTGCGTTTCCTTTATTTGGCATAGTACTTGTGTTTGGACTTACCCGCTACAAAACTCAG	15042	Mm.439654	GO:0002474|GO:0005102|GO:0005886|GO:0042605	histocompatibility 2, T region locus 24	32.9821	15.8639	5.08385	3.73835	22.4607	16.2812	39.5511	53.6354	12.2969	13.7056	12.9413	24.5117	4.5058	4.21845	5.88663	5.72454	3.5649	3.86487	3.46485	4.05879
ASMM10P017131	0.0276501	0.249494	2.54416	up	protein_coding	NM_207648	CCDS37598.1	H2-Q6	RefSeq	981	chr17	+	35424876	35428361		chr17:35428301+35428361	GTAGCTATTCTGGTTGTCCTTGTAGCTTGGCCATCATTGGAGCTGTGGTGGATTTTGTGA	110557	Mm.486287	GO:0002474|GO:0005102|GO:0005102|GO:0005886|GO:0030881|GO:0042277|GO:0042605|GO:0046982	histocompatibility 2, Q region locus 6	769.987	387.08	9.65708	8.30989	373.195	448.302	884.985	1373.47	323.559	381.557	308.225	534.98	8.77071	8.98906	10.4687	10.3998	8.25833	8.52851	8.00424	8.4485
ASMM10P024218	4.44657e-05	0.00725013	2.32063	up	protein_coding	NM_001161817	CCDS48254.1	Myo1b	RefSeq	5052	chr1	-	51749765	51915974		chr1:51768663-51768736	GACGAGGCTAGGAATAAGCACGCTATTGCAGTTATTTGGGCTTACTGGCTTGGATCGAAG	17912	Mm.3390	GO:0000146|GO:0000166|GO:0003774|GO:0003779|GO:0005516|GO:0005524|GO:0005546|GO:0005547|GO:0005737|GO:0005886|GO:0005903|GO:0016459|GO:0030048|GO:0030175|GO:0030898|GO:0051017|GO:0071944	myosin IB	16.8419	9.28831	4.24461	3.03009	21.4299	16.2479	11.2964	18.3935	9.10295	6.53299	11.1545	10.3628	4.42711	4.21574	4.12699	4.2086	3.13139	2.853	3.25184	2.88414
ASMM10P008506	0.00133897	0.0499587	2.04165	up	protein_coding	NM_029869	CCDS19788.1	Zkscan1	RefSeq	8036	chr5	+	138085083	138107822		chr5:138085236+138092925	GAGACTCACGTGGAGGAACCAATAGAAGACAGCTGCTAGGACAGAAACTGCAGCCTGACC	74570	Mm.213114	GO:0003676|GO:0003677|GO:0003700|GO:0005622|GO:0005634|GO:0005739|GO:0006351|GO:0006355|GO:0046872	zinc finger with KRAB and SCAN domains 1	21.8644	14.0003	4.63321	3.60348	28.4615	19.3548	15.7975	23.844	16.3298	12.1241	10.9278	16.6193	4.89398	4.46541	4.59771	4.57575	3.97532	3.70027	3.22293	3.51539
ASMM10P036840	2.8858e-07	0.000336093	7.59037	up	protein_coding	NM_022420	CCDS21777.1	Gprc5b	RefSeq	4525	chr7	-	118972039	118995211		chr7:118973641-118975203	TGAGCTGAGTGTTTTAATAAATCTGATATTTCTCAAGGCCCCAGTCTCTGCTGTGTCCCC	64297	Mm.103439	GO:0003674|GO:0004871|GO:0004930|GO:0005634|GO:0005730|GO:0005794|GO:0005886|GO:0007165|GO:0007186|GO:0007626|GO:0010976|GO:0016020|GO:0016021|GO:0043231|GO:0070062	G protein-coupled receptor, family C, group 5, member B	1255.71	237.578	10.5269	7.60277	1234.68	1423.28	819.773	1545.1	172.187	205.447	234.257	338.42	10.5256	10.6607	10.3468	10.5746	7.33608	7.65728	7.61205	7.80567
ASMM10P053107	2.54635e-05	0.00494265	3.09441	up	protein_coding	NM_001008549	CCDS39931.1	Zfp658	RefSeq	3381	chr7	+	43562369	43575461		chr7:43574942+43575002	ACTCACACTTGCAAGAAGCCTTAGCAATGCCATAGGAAATTGTTCCATAATAAAACCCAC	210104	Mm.333821	GO:0003674|GO:0005575|GO:0008150|GO:0046872	zinc finger protein 658	215.6	96.03	7.98922	6.35956	228.634	229.221	176.596	227.95	100.43	90.7874	96.1554	96.7478	8.07237	8.02807	8.06043	7.79603	6.57705	6.51554	6.32637	6.01929
ASMM10P039115	0.00107246	0.0430824	2.04965	up	protein_coding	NM_007426	CCDS22125.1	Angpt2	RefSeq	3560	chr8	-	18690262	18741562		chr8:18690276-18692086	CATTTAGGAAATGTCGACAGGGCCAACATGGCTTTGTACCCAGTTAAAATATGTGACACC	11601	Mm.439874	GO:0001525|GO:0001974|GO:0005172|GO:0005515|GO:0005576|GO:0005615|GO:0005634|GO:0005886|GO:0007169|GO:0007275|GO:0007492|GO:0010812|GO:0016525|GO:0030097|GO:0030154|GO:0030971|GO:0042995|GO:0043537|GO:0045765|GO:0045766|GO:0046872|GO:0048014|GO:0048014|GO:0048514|GO:0050928|GO:0072012	angiopoietin 2	96.9563	65.6343	6.82543	5.79006	92.1768	103.343	101.303	91.0027	53.9343	53.6827	76.4278	78.4925	6.71206	6.86533	7.24641	6.47793	5.67974	5.77217	5.99377	5.71455
ASMM10P054781	0.000800227	0.0376652	3.16128	up	protein_coding	NM_011546	CCDS29039.1	Zeb1	RefSeq	5806	chr18	+	5591859	5775468		chr18:5772780+5772840	GGAGGAAGATAAAGAGATGGAAGAATTACAGGAAGGAAAGGAATGTGAGAACCCACAGGG	21417	Mm.3929	GO:0000122|GO:0000122|GO:0003676|GO:0003677|GO:0003682|GO:0003682|GO:0003690|GO:0003700|GO:0005515|GO:0005634|GO:0005634|GO:0005667|GO:0005737|GO:0006351|GO:0006355|GO:0007389|GO:0007399|GO:0007417|GO:0008134|GO:0008285|GO:0010464|GO:0017015|GO:0030154|GO:0030857|GO:0033081|GO:0043565|GO:0045666|GO:0045892|GO:0045892|GO:0045944|GO:0045944|GO:0045944|GO:0046872|GO:0048513|GO:0048596|GO:0048598|GO:…	zinc finger E-box binding homeobox 1	464.793	198.013	9.03153	7.37102	655.799	481.58	253.417	468.376	218.825	186.234	148.577	238.415	9.6006	9.08998	8.60272	8.83282	7.6984	7.52038	6.95593	7.30938
ASMM10P028212	0.0245212	0.237163	2.3754	up	protein_coding	NM_027056	CCDS51365.1	1700012P22Rik	RefSeq	972	chr4	-	144418190	144438772		chr4:144418243-144418585	GAACCCTCTTGGAATCATGATTTGTATTTTATGGTACCTTCTCTCTAAACTCATAGATTG	69364	Mm.158267	GO:0003674|GO:0005575|GO:0008150	RIKEN cDNA 1700012P22 gene	14.4938	8.31897	3.94434	2.69617	10.1593	13.8181	13.3523	20.6455	5	5	6.70796	16.5679	3.0463	4.00034	4.36501	4.36572	2.32775	2.33816	2.60762	3.51116
ASMM10P003404	0.000122136	0.0131883	6.49887	up	protein_coding	NM_009244	CCDS26138.1	Serpina1b	RefSeq	1434	chr12	-	103728155	103738189	NM_009247	chr12:103729332-103730249	GGCGCAGAAGGTTAGTCCAGATCCATATCCCCAGACTGTCCATCTCTGGAGACTATAACT	20701	Mm.439693	GO:0001701|GO:0002020|GO:0004866|GO:0004867|GO:0005515|GO:0005576|GO:0005615|GO:0006487|GO:0006953|GO:0010466|GO:0010951|GO:0030162|GO:0030414|GO:0034097|GO:0042802|GO:0043434	serine (or cysteine) preptidase inhibitor, clade A, member 1B	37.5745	6.68315	5.32796	2.62777	24.5429	37.65	26.6547	61.4505	5	7.9219	5.93728	7.87341	4.65339	5.41369	5.33441	5.91033	2.32775	3.10468	2.49449	2.58415
ASMM10P029906	0.0414525	0.303531	2.25323	up	protein_coding	NM_001243138	CCDS57311.1	Gm13247	RefSeq	3068	chr4	+	146501999	146539395	NM_001243139	chr4:146535487+146535547	CTCAGAGGACATTGTACATGGAAGTAATGTTGGAGAATTACAACAATGTGTTATTTGTGG	100041433	Mm.441741	GO:0003674|GO:0005575|GO:0008150|GO:0046872	predicted gene 13247	34.082	20.1831	5.10895	3.93696	33.0746	35.6351	11.6624	55.9558	16.8222	8.99638	15.6554	39.2585	5.13838	5.34234	4.17503	5.78004	4.01902	3.28132	3.7306	4.71689
ASMM10P018385	4.90542e-06	0.00182682	8.50587	up	protein_coding	NM_053127	CCDS29170.1	Pcdhb2	RefSeq	2789	chr18	+	37294839	37297614		chr18:37297475+37297613	ACTCTAATCCTTTGCATGTTCCTGGTATTTCTATAAAAGAAAGGTATGTGGAAGAAGGAA	93873	Mm.197508	GO:0003674|GO:0005886|GO:0007155|GO:0016020|GO:0016021	protocadherin beta 2	178.196	28.4165	7.68802	4.59957	217.532	188.241	120.19	186.82	20.6725	30.7542	32.084	30.1554	8.00264	7.73754	7.49703	7.51488	4.30992	4.99036	4.74739	4.35059
ASMM10P006336	6.35459e-05	0.00932361	3.11541	up	protein_coding	NM_001271019		Siglec5	RefSeq	2427	chr7	+	43351340	43359470		chr7:43355634+43356302	GTCTCACAGGTGAAGGTCCTCAGGAAGAAATCAGCCCTGAAAGTAGCAGCTACGAAAGGC	233186	Mm.290569	GO:0007155|GO:0016020|GO:0016021|GO:0048029	sialic acid binding Ig-like lectin 5	19.1707	7.61482	4.44718	2.80776	21.1081	19.5555	14.8215	21.1976	9.89956	6.51321	6.84553	7.20096	4.40049	4.4776	4.50893	4.40171	3.25173	2.84893	2.62728	2.50309
ASMM10P009656	6.13393e-05	0.00932361	2.20045	up	protein_coding	NM_198104	CCDS28409.1	Tcte3	RefSeq	652	chr17	-	14964191	15010184		chr17:14964316-14970386	AAATCCAGCAGATATTAAAGATTGCCAGCAGATGGATCTGGGATGTGGCATGGGACAACT	21647	Mm.440445	GO:0005515|GO:0005868|GO:0007018|GO:0016020|GO:0031514	t-complex-associated testis expressed 3	72.4952	44.1733	6.37761	5.23981	71.0651	72.0741	55.1401	91.7012	38.8438	45.4718	43.9896	48.388	6.31965	6.34272	6.36114	6.48693	5.20995	5.53681	5.19823	5.01424
ASMM10P030190	1.89531e-05	0.00412041	2.313	up	protein_coding	NM_025394	CCDS39026.1	Tomm7	RefSeq	1126	chr5	-	23838943	23844145		chr5:23838957-23839828	CTGCTTTCCTGGGACTTTCTGTATTTTGTTTTGGCCTTTAAATAAAACTGTTTAGCATCA	66169	Mm.291868	GO:0003674|GO:0005739|GO:0005739|GO:0005741|GO:0005742|GO:0006810|GO:0008150|GO:0015031|GO:0016020|GO:0016021|GO:0030150	translocase of outer mitochondrial membrane 7 homolog (yeast)	114.558	67.4247	7.05002	5.84026	111.476	125.061	85.3133	136.381	63.6681	64.9849	58.8216	82.2242	6.99798	7.14767	6.98966	7.06478	5.91015	6.05193	5.61685	5.78211
ASMM10P032212	3.72441e-05	0.00639226	2.2859	up	protein_coding	NM_172513	CCDS14976.1	Fam126b	RefSeq	8695	chr1	-	58522805	58586333		chr1:58522860-58527020	AGGGATGTGTCATTCCCCCCTTGATGTATCTAGCTACATTAAGAATGTAAAATTTCTTTT	213056	Mm.26272	GO:0003674|GO:0005622|GO:0008150	family with sequence similarity 126, member B	945.402	605.143	10.1327	8.93993	843.212	1054.27	714.788	1169.34	440.837	496.901	610.118	872.715	9.96922	10.2356	10.1494	10.1766	8.70872	8.90282	8.98471	9.16344
ASMM10P030519	2.63103e-06	0.00138228	5.96921	up	protein_coding	NM_153568	CCDS19343.1	Lrrc66	RefSeq	3116	chr5	-	73606641	73632421		chr5:73606711-73608863	CACCATCCTGGGACCTAAAAGTCATAATTTCTCTTCACAAATATGAGCTCCAAAATTCAC	231296	Mm.168948	GO:0003674|GO:0005575|GO:0008150|GO:0016020|GO:0016021	leucine rich repeat containing 66	26.4484	5	4.90573	2.32819	26.6274	20.2465	23.9839	34.9357	5	5	5	5	4.79053	4.53223	5.18791	5.11227	2.32775	2.33816	2.32483	2.32204
ASMM10P042371	0.000762178	0.0366589	2.31512	up	protein_coding	NM_011154		Ppp2r3d	RefSeq	4180	chr9	-	124474345	124476862		chr9:124474708-124476862	CTAAAAGTACCACTATACTCCTCTGCAATCTCTCAGGACTTTAACTTTTTCTGACCTACT	19054	Mm.271249	GO:0003682|GO:0005509|GO:0005515|GO:0006470|GO:0008285|GO:0008601|GO:0046872|GO:2000134	protein phosphatase 2 (formerly 2A), regulatory subunit B'', delta	141.73	84.723	7.34554	6.13445	100.079	155.926	128.796	182.12	70.6884	59.2902	92.9671	115.946	6.83628	7.46748	7.59753	7.48087	6.06516	5.91992	6.27922	6.27352
ASMM10P006985	0.00087773	0.039524	2.35564	up	protein_coding	NM_009988	CCDS37379.1	Cxadr	RefSeq	1753	chr16	+	78301670	78359785		chr16:78336376+78359210	ACCCGCTAAGTTCAAGTACGCTTACAAGACCGATGGCATTACAGTGGTATAAATATGAAG	13052	Mm.66222	GO:0001669|GO:0005102|GO:0005515|GO:0005576|GO:0005615|GO:0005634|GO:0005886|GO:0005911|GO:0005911|GO:0005912|GO:0005923|GO:0005923|GO:0007005|GO:0007155|GO:0007157|GO:0007507|GO:0008013|GO:0008013|GO:0010669|GO:0014704|GO:0014704|GO:0016020|GO:0016021|GO:0016323|GO:0016323|GO:0016327|GO:0016337|GO:0030054|GO:0030165|GO:0030175|GO:0030426|GO:0030593|GO:0031532|GO:0031594|GO:0034109|GO:0042802|GO:…	coxsackie virus and adenovirus receptor	34.9256	19.8694	5.32074	4.08462	29.9883	37.7885	32.2048	39.7208	16.614	16.0808	27.0192	19.7635	4.97678	5.41883	5.59539	5.29196	3.99908	4.09063	4.49633	3.75245
ASMM10P008060	3.69236e-05	0.00639226	2.38659	up	protein_coding	NM_026601		Hyi	RefSeq	971	chr4	+	118359998	118362744		chr4:118360394+118361615	GCTGCCCCAGGATCCACCTGATGGCTGGCCGAGTACCCCAAGGGGCTGACCGGGCTGCAG	68180	Mm.193212	GO:0005575|GO:0008150|GO:0008903|GO:0016853	hydroxypyruvate isomerase homolog (E. coli)	54.7407	30.5591	5.96896	4.71402	48.9988	66.7968	41.9407	61.2266	26.7061	28.1364	31.8441	35.5498	5.7595	6.23627	5.97336	5.90672	4.6742	4.86384	4.73702	4.58101
ASMM10P023053	4.92977e-06	0.00182682	3.63368	up	protein_coding	NM_153405	CCDS16157.1	Rbm45	RefSeq	1904	chr2	+	76369983	76383767		chr2:76380504+76380565	TGCTGGCAGATTCCCCAAGAGAAGAATCCAAAAAGAGGCAGAGAACTTACTGAGCCTTAA	241490	Mm.33310	GO:0000166|GO:0003676|GO:0003723|GO:0005634|GO:0005737|GO:0007275|GO:0007399|GO:0008150|GO:0030154	RNA binding motif protein 45	182.384	68.4971	7.7245	5.86307	204.744	177.218	130.832	216.744	71.9752	61.611	59.1524	81.2498	7.90531	7.65027	7.62038	7.72203	6.08766	5.97309	5.62464	5.76688
ASMM10P033511	0.00810603	0.133234	3.14374	up	protein_coding	NM_001134383	CCDS51850.1	Iqsec1	RefSeq	4526	chr6	-	90659597	90716529		chr6:90716223-90716529	TGGTGCCTGCACTGCAACTCAGAGAGGACCCAGTCCTTGCTGGAGCTGGAGCTTGACAGC	232227	Mm.196943	GO:0005085|GO:0005086|GO:0005634|GO:0005730|GO:0030036|GO:0030054|GO:0030054|GO:0032012|GO:0043231	IQ motif and Sec7 domain 1	22.6415	8.48937	4.59478	2.9423	41.8866	13.7077	17.3804	17.5913	8.9035	11.024	6.14837	7.8816	5.52068	3.98815	4.72753	4.14274	3.09938	3.56646	2.51787	2.58547
ASMM10P041677	0.0057698	0.112397	2.0772	up	protein_coding	NM_028598	CCDS52814.1	2410076I21Rik	RefSeq	883	chr9	-	58652855	58741559		chr9:58660324-58660371	ACAAGAGCCGAATGTTTCGTGTCCAGTTTAGTGGGGAGTCCAAGGAAGAGGCGCTGGAGC	73673	Mm.205196	GO:0005515|GO:0005575|GO:0006310|GO:0007126|GO:0008150	RIKEN cDNA 2410076I21 gene	51.5453	33.6568	5.88517	4.83053	63.9001	48.4381	36.8329	57.01	30.1349	43.7619	25.9778	34.7525	6.16283	5.78211	5.79002	5.80572	4.85013	5.48316	4.43922	4.54962
ASMM10P016979	0.0218858	0.225743	2.37205	up	protein_coding	NM_013811	CCDS37541.1	Dnah8	RefSeq	14583	chr17	+	30626935	30875264		chr17:30871370+30871433	ACTGTGACCATCCACAATGAAGTCCTGCGGCAGACCAAGGAAGAGATCATCACGCCCCCA	13417	Mm.426017	GO:0000166|GO:0003674|GO:0003774|GO:0003777|GO:0005524|GO:0005737|GO:0005856|GO:0005874|GO:0005929|GO:0007018|GO:0008150|GO:0016887|GO:0017111|GO:0030286|GO:0031514|GO:0042995	dynein, axonemal, heavy chain 8	19.457	9.97339	4.42873	3.1826	30.3433	19.6052	13.9931	13.8864	13.8875	11.3626	9.64347	5	4.99796	4.48104	4.43097	3.80496	3.74488	3.61235	3.05113	2.32204
ASMM10P008829	1.28632e-06	0.00074905	4.20416	up	protein_coding	NM_144894	CCDS17210.1	Zgpat	RefSeq	2289	chr2	+	181364930	181380793		chr2:181365381+181365644	CCGCGCGCAGGTTCCGAATCCTGCCTGCTGGGTCGGGATGGACGAGGACAACCTAGAGAC	229007	Mm.272712	GO:0003676|GO:0003677|GO:0003700|GO:0005634|GO:0006351|GO:0006355|GO:0007175|GO:0043565|GO:0045892|GO:0046872	zinc finger, CCCH-type with G patch domain	122.497	39.7067	7.14355	5.07173	140.549	113.511	88.0855	147.843	36.788	29.653	45.7424	46.6432	7.34263	7.0075	7.03937	7.18469	5.13403	4.9359	5.25651	4.96049
ASMM10P000457	0.00215922	0.0653645	2.21802	up	protein_coding	NM_028715	CCDS52588.1	Fcho1	RefSeq	3160	chr8	-	71708386	71725681		chr8:71709067-71709329	TCACGTGGAAGCTTCCAGATGTGTGTGAGGCAGGGGGCTCAGGCCACCTGTCAGCCAGTT	74015	Mm.22025	GO:0005886|GO:0005905|GO:0006897|GO:0016020|GO:0035612|GO:0048268|GO:0072583	FCH domain only 1	56.89	34.653	5.98855	4.83927	40.3939	53.8932	48.3864	84.8865	26.5188	24.377	36.7014	51.0147	5.46258	5.9364	6.1767	6.37851	4.6661	4.66086	4.93747	5.09268
ASMM10P027075	0.00495118	0.103102	2.13263	up	protein_coding	NM_001276355		Grin3a	RefSeq	7727	chr4	-	49661610	49845769		chr4:49665579-49665625	CAGATGGAGAAGATGGACCTGCAAGACAGAAGGGGACTCTGAATTGTCTCTGTTTCCTAG	242443	Mm.440095	GO:0004970|GO:0004972|GO:0004972|GO:0004972|GO:0005262|GO:0005262|GO:0005515|GO:0005886|GO:0006810|GO:0006811|GO:0006816|GO:0006816|GO:0016020|GO:0016021|GO:0016358|GO:0016594|GO:0017146|GO:0030054|GO:0034220|GO:0035235|GO:0035235|GO:0042165|GO:0042802|GO:0043005|GO:0043025|GO:0043025|GO:0045202|GO:0045211|GO:0045211|GO:0045471|GO:0048511|GO:0051721|GO:0060134|GO:0070588	glutamate receptor ionotropic, NMDA3A	20.6277	12.2229	4.49248	3.39985	17.3215	17.8161	15.8207	31.5525	14.8615	7.91883	12.5866	13.5245	4.05229	4.34906	4.60118	4.96739	3.8426	3.10407	3.42527	3.22744
ASMM10P042141	2.03381e-05	0.00435283	6.60795	up	protein_coding	NM_026645	CCDS40758.1	Iqcf3	RefSeq	1152	chr9	-	106543388	106561625		chr9:106543408-106543858	AATCCTATCCATCTAAAGGCCCGCAGCACAAAGAGTTGGCTCCAATGCCTAAATAAACAC	68265	Mm.141451	GO:0003674|GO:0005575|GO:0008150	IQ motif containing F3	40.4263	7.61567	5.54072	2.81652	51.094	43.6806	31.6814	35.249	8.43033	8.23252	5.01752	8.7823	5.82226	5.63957	5.57654	5.12452	3.01696	3.1623	2.39127	2.69553
ASMM10P054708	0.0366358	0.286793	2.60945	up	protein_coding	NM_010380	CCDS57074.1	H2-D1	RefSeq	1736	chr17	+	35263093	35267497		chr17:35264002+35264063	AAGTGGGAGCAGAGTGGTGCTGCAGAGCATTACAAGGCCTACCTGGAGGGCGAGTGCGTG	14964		GO:0001916|GO:0002474|GO:0002485|GO:0005102|GO:0005102|GO:0005515|GO:0005886|GO:0006955|GO:0009897|GO:0016020|GO:0016021|GO:0019882|GO:0030881|GO:0042277|GO:0042605|GO:0042612|GO:0046982	histocompatibility 2, D region locus 1	295.95	134.048	8.19392	6.81017	154.896	129.754	315.912	583.238	108.354	145.858	111.857	170.121	7.48292	7.198	8.92947	9.16529	6.6821	7.17778	6.54587	6.83493
ASMM10P029907	4.35202e-05	0.00716764	2.53847	up	protein_coding	NM_001177767	CCDS51374.1	Rex2	RefSeq	3998	chr4	+	147021849	147060799	NM_001243138, NM_001243139	chr4:147060739+147060799	CTGTCAACATCTCCTTCCTCATTGCCCTGTAAATAAAGCTGAATATTTTAACAAGGTTGA	100043034	Mm.422606	GO:0003674|GO:0005634|GO:0008150|GO:0046872	reduced expression 2	49.3633	26.7396	5.82645	4.48249	57.2077	56.2285	35.4144	48.6028	21.5873	19.9575	26.571	38.8426	6.00195	5.99127	5.7309	5.58167	4.37019	4.38753	4.47209	4.70015
ASMM10P011976	8.5933e-05	0.0112995	2.04215	up	protein_coding	NM_146106	CCDS15600.1	Lyplal1	RefSeq	1577	chr1	-	186087731	186117310		chr1:186087916-186088768	TGCCCTGCCCAATCTGTTTGTAGATTATCTTTGTGAAAATTATTCACTGCCAAGATAATG	226791	Mm.257116	GO:0002084|GO:0003674|GO:0005737|GO:0005829|GO:0016787|GO:0042997	lysophospholipase-like 1	387.452	260.642	8.80456	7.77447	367.864	439.599	257.294	485.052	227.783	264.893	243.38	306.512	8.74854	8.96494	8.62586	8.87889	7.75979	8.00983	7.66107	7.66718
ASMM10P013774	0.00154632	0.0543377	2.03276	up	protein_coding	NM_001162500	CCDS49686.1	Parvg	RefSeq	2700	chr15	+	84326118	84342978	NM_022321	chr15:84337814+84337886	ATTGGACAACTGGAAGGCTTCTTCTTGCATCTGAAGGAATTCTATCTCACTCCCAGCTCT	64099	Mm.251356	GO:0003779|GO:0005575|GO:0005737|GO:0005856|GO:0005886|GO:0007155|GO:0008150|GO:0016020|GO:0030054	parvin, gamma	13.9509	8.69618	3.93575	2.91231	16.5744	17.0265	8.0601	14.1428	6.42394	7.88117	7.37066	13.1089	3.97431	4.27996	3.66092	3.82783	2.65515	3.09747	2.71519	3.18145
ASMM10P054040	0.000184071	0.0168611	2.22383	up	protein_coding	NM_008161	CCDS24703.1	Gpx3	RefSeq	1517	chr11	+	54902853	54910382		chr11:54909552+54909612	CATACCGGTTATGCGCTGGTACCACCGGACCACAGTCAGCAACGTCAAGATGGACATCCT	14778	Mm.200916	GO:0004601|GO:0004602|GO:0004602|GO:0005576|GO:0005615|GO:0006749|GO:0006979|GO:0008430|GO:0016491|GO:0042744|GO:0042744|GO:0043295|GO:0051289|GO:0055114	glutathione peroxidase 3	82.0446	49.7475	6.54552	5.39247	105.018	68.3858	58.2144	96.5604	43.2389	43.204	46.6893	65.8577	6.91157	6.2739	6.43784	6.55876	5.36115	5.4617	5.2886	5.45843
ASMM10P029648	0.00461993	0.0993772	2.33325	up	protein_coding	NM_001081211	CCDS38899.1	Ptafr	RefSeq	1820	chr4	+	132564066	132580866		chr4:132580802+132580866	ACTGACCCAAGTACCTGGCCTCAAATGTAACCAGAGGAATAAACACAGAAGTTGACCAGA	19204	Mm.89389	GO:0001530|GO:0001816|GO:0001875|GO:0002221|GO:0004871|GO:0004930|GO:0004992|GO:0005543|GO:0005634|GO:0005886|GO:0006935|GO:0006954|GO:0007165|GO:0007186|GO:0016020|GO:0016021|GO:0031663|GO:0032496|GO:0032959|GO:0043231|GO:0048015	platelet-activating factor receptor	16.635	9.3567	4.23218	3.00984	17.5177	17.7797	18.0843	13.1581	5.97808	9.30006	8.79287	13.3558	4.07171	4.34637	4.78347	3.72717	2.57796	3.32523	2.92673	3.20945
ASMM10P046428	2.46564e-05	0.00489045	4.51588	up	protein_coding	NM_001111279	CCDS48296.1	Wdfy1	RefSeq	4566	chr1	-	79702261	79761769		chr1:79702341-79705570	GAGACGCTGCAAATTTTTGTTCTTTCTACTTGTGGGTTCCATTTTTGTGGGCTTTTTTAT	69368	Mm.293273	GO:0005545|GO:0005634|GO:0005769|GO:0005829|GO:0008150|GO:0046872	WD repeat and FYVE domain containing 1	834.079	264.947	9.92563	7.75063	612.974	838.705	678.565	1206.07	197.301	198.349	278.775	385.362	9.49928	9.90861	10.071	10.2237	7.54584	7.60904	7.86216	7.98546
ASMM10P048527	0.0030677	0.0793949	2.35596	up	protein_coding	NM_144823	CCDS24695.1	Acsl6	RefSeq	2592	chr11	+	54304203	54361539	NM_001033597	chr11:54304273+54304333	GGCTCACCGACATGCTGACCTTCTTCTTGGTGTCGGGGGGTTCTCTCTGGCTGTTTGCCG	216739	Mm.267478	GO:0000166|GO:0001676|GO:0001676|GO:0003824|GO:0004467|GO:0004467|GO:0005515|GO:0005524|GO:0005634|GO:0005739|GO:0005741|GO:0005777|GO:0005783|GO:0006629|GO:0006631|GO:0006641|GO:0007405|GO:0008152|GO:0008654|GO:0010747|GO:0010867|GO:0010976|GO:0015908|GO:0016020|GO:0016021|GO:0016874|GO:0019899|GO:0042803|GO:0043231	acyl-CoA synthetase long-chain family member 6	309.786	189.145	8.43844	7.20213	274.843	313.201	177.715	473.384	127.979	124.379	169.009	335.213	8.34842	8.48575	8.0711	8.8485	6.91907	6.95959	7.13875	7.7911
ASMM10P040190	0.00100666	0.0412402	2.36659	up	protein_coding	NM_007848	CCDS52505.1	Defa-rs7	RefSeq	419	chr8	+	21055039	21056017	NM_001024225, NM_001167790	chr8:21055955+21056017	TACTGAGGCCACTGATGCTGGTGCCTGATGACCACTTCTCAATAAATTGTTCGCAATATG	13226	Mm.442051	GO:0042742|GO:0042803|GO:0046982	defensin, alpha, related sequence 7	43.0981	24.0144	5.5937	4.35089	32.5977	38.1177	40.9218	60.7551	18.7251	21.2592	23.7664	32.3069	5.11287	5.43434	5.9326	5.89499	4.1657	4.47562	4.3125	4.44976
ASMM10P031878	1.1914e-05	0.00306386	2.58114	up	protein_coding	NM_001159889	CCDS51518.1	Ociad1	RefSeq	3344	chr5	+	73292793	73309356		chr5:73309144+73309356	GGAGGGGAAATGAGTTCATTGATTGCTTACCACTAATGCAGTTCAAATGTTTAAAATGAA	68095	Mm.247039	GO:0003674|GO:0005739|GO:0005768|GO:0008150	OCIA domain containing 1	1131.69	621.497	10.3903	9.02233	1102.11	1360.56	817.607	1246.48	576.482	604.779	609.898	694.829	10.3468	10.6004	10.3438	10.2704	9.09248	9.18037	8.98339	8.83308
ASMM10P024784	0.00132942	0.0498121	2.048	up	protein_coding	NM_001164763	CCDS57216.1	Rarres1	RefSeq	1411	chr3	-	67478885	67515523		chr3:67479010-67479486	GCTAATCTCAGGCAAATATTTCCTTTTAGCGTGATACCCACTTTCGAATAAGTGTTTATA	109222	Mm.38002	GO:0003674|GO:0005575|GO:0008150	retinoic acid receptor responder (tazarotene induced) 1	461.254	317.419	9.08885	8.05463	436.592	506.719	409.559	492.144	262.716	372.962	317.313	316.686	8.99893	9.1595	9.2969	8.90006	7.96225	8.49005	8.04797	7.71828
ASMM10P040579	0.00273059	0.0746763	2.05862	up	protein_coding	NM_001164581	CCDS52591.1	Zfp961	RefSeq	2718	chr8	+	71951065	71970333	ENSMUST00000138304	chr8:71968658+71968746	AAATGTGAAGTGTGTGGGAAAGCTTATCCCTACGTCTATTCCCTTCGAAACCACAAAAAA	234413	Mm.334607	GO:0003674|GO:0005575|GO:0008150|GO:0046872	zinc finger protein 961	382.724	260.69	8.82352	7.78185	438.115	385.054	381.038	326.688	264.907	223.073	276.628	278.15	9.00531	8.78	9.19648	8.3123	7.97568	7.77764	7.84977	7.52431
ASMM10P040501	0.000125311	0.0134421	4.51836	up	protein_coding	NM_008509	CCDS40357.1	Lpl	RefSeq	4049	chr8	+	68880554	68906932		chr8:68905100+68905542	CCCACCACAACAAAGTACAAGTCAACAGAGATACAAAACCTAGACTGAGTAATTCTTAAT	16956	Mm.1514	GO:0003824|GO:0004465|GO:0004465|GO:0004806|GO:0004806|GO:0005102|GO:0005515|GO:0005576|GO:0005615|GO:0005615|GO:0005886|GO:0006629|GO:0006633|GO:0008201|GO:0009986|GO:0010744|GO:0010886|GO:0010890|GO:0016020|GO:0016042|GO:0016787|GO:0017129|GO:0019432|GO:0019433|GO:0019433|GO:0031012|GO:0031225|GO:0034185|GO:0034361|GO:0034372|GO:0042627|GO:0070328	lipoprotein lipase	27.61	7.46367	4.92122	2.74542	27.3005	20.9016	19.3339	42.904	5	7.93702	9.14428	7.77339	4.82871	4.58035	4.87662	5.39918	2.32775	3.10824	2.97703	2.56866
ASMM10P049650	0.000366993	0.0255719	3.63186	up	protein_coding	NM_176902	CCDS25666.1	Ubald2	RefSeq	1498	chr11	+	116434093	116439077		chr11:116434152+116434212	TCAGCGGCGTCGGCTCACGGCCCCCGAACGTTGGGCCTGGCGGCCCCGCCCCGCGCTGTT	319370	Mm.258466	GO:0003674|GO:0005575|GO:0008150	UBA-like domain containing 2	48.0012	17.6526	5.76421	3.9035	36.1583	43.8566	47.0102	64.9796	12.5363	19.5757	14.9567	23.5418	5.2886	5.64562	6.13515	5.98749	3.59333	4.36417	3.6595	3.997
ASMM10P025356	3.77469e-06	0.00155691	3.61628	up	protein_coding	NM_021503	CCDS17816.1	Myoz2	RefSeq	1153	chr3	-	123006205	123034987		chr3:123006256-123006617	CTCACCTCTAAAGTCACTCAATAGCAGTTAAGTACATTTCATCTTATGGCACTTAATTTG	59006	Mm.141157	GO:0003779|GO:0005737|GO:0015629|GO:0015629|GO:0030018|GO:0031433	myozenin 2	50.1155	18.7476	5.85674	4.00224	53.1259	51.201	39.9829	56.152	13.3634	17.226	21.1826	23.2184	5.88087	5.85864	5.90216	5.7853	3.69191	4.18548	4.15336	3.9782
ASMM10P004662	5.88646e-07	0.000479894	10.9698	up	protein_coding	NM_001083918	CCDS38961.1	Gm13139	RefSeq	2812	chr4	+	145781542	145829939	NR_040355	chr4:145789544+145814766	TCTTCTCTGGTAAAATTCCAGGTGGAAGAAGGGGAAGTGCAAACTTGGTGTTCTGAGACT	666532	Mm.392861	GO:0003674|GO:0005575|GO:0008150|GO:0046872	predicted gene 13139	57.5583	6.26753	6.03013	2.57467	47.1209	56.4834	46.9985	79.6303	6.81859	5.81081	5	7.44074	5.69921	5.99697	6.13474	6.2896	2.7386	2.70787	2.32483	2.52738
ASMM10P005738	9.5946e-05	0.0119621	3.02977	up	protein_coding	NM_001172099		Cuedc1	RefSeq	2991	chr11	+	88169564	88194140		chr11:88188851+88190054	TTACGGTGAGGCAGAGGAAGACTTCCGGGGTAGGCGGCAGGAGGTGCCTAAGGTGGAAGA	103841	Mm.374846	GO:0003674|GO:0005575|GO:0008150	CUE domain containing 1	165.865	71.507	7.53287	5.93366	156.233	178.918	93.9046	234.406	69.0499	66.5634	73.7939	76.6209	7.49363	7.66488	7.1352	7.83779	6.02744	6.08504	5.94297	5.67919
ASMM10P051430	0.00173108	0.0578379	2.04878	up	protein_coding	NM_025719	CCDS26276.1	Nkapl	RefSeq	1455	chr13	-	21467046	21468501		chr13:21467060-21468501	AACATTGCAGAAAAATGACTAAAAAGTTGAATGTCACTTCAGTCCATGATTTACCTCCCT	66707	Mm.116869	GO:0003674|GO:0005575|GO:0008150	NFKB activating protein-like	73.2164	48.4453	6.41044	5.37568	76.1386	83.6159	61.0069	72.1042	49.397	51.2012	47.5106	45.6726	6.42319	6.56392	6.50521	6.14945	5.55412	5.70812	5.3124	4.92806
ASMM10P005737	7.00846e-08	0.000163247	3.54429	up	protein_coding	NM_198013	CCDS25226.1	Cuedc1	RefSeq	3189	chr11	+	88099145	88194140	NM_001172099	chr11:88184722+88187060	TCTGTCCCCGGAACCAGTGAAACCAACCCCACTGTGTCAGAAGATGCCTTATTCAGGGAC	103841	Mm.374846	GO:0003674|GO:0005575|GO:0008150	CUE domain containing 1	204.638	78.8301	7.8903	6.0648	205.382	215.102	146	252.07	70.057	71.8404	76.329	97.0941	7.91294	7.93318	7.77692	7.93817	6.05226	6.19149	5.99208	6.02338
ASMM10P055702	0.0200088	0.216055	2.2302	up	protein_coding	NM_011072	CCDS24960.1	Pfn1	RefSeq	883	chr11	-	70651846	70654650		chr11:70651917-70651974	CTACCCATACCCCCTCCTGTGTGTGTTTGGAAAATTTTTGTTTTTGGGTTTCATTTTTTG	18643	Mm.2647	GO:0001843|GO:0003779|GO:0005102|GO:0005515|GO:0005546|GO:0005634|GO:0005737|GO:0005737|GO:0005856|GO:0006357|GO:0008064|GO:0017048|GO:0030036|GO:0042989|GO:0043005|GO:0045202|GO:0045944|GO:0050434|GO:0051054|GO:0051496|GO:0070064	profilin 1	575.017	373.268	9.29675	8.13958	359.295	588.803	380.657	971.315	253.705	178.566	445.215	615.585	8.71806	9.38594	9.19511	9.88789	7.91446	7.46234	8.52642	8.65509
ASMM10P048862	0.000164034	0.0159715	112.481	up	protein_coding	NM_001037713	CCDS24984.2	Xaf1	RefSeq	2621	chr11	+	72301628	72313733		chr11:72313673+72313733	CTGTATTTCTGGACCACAGTCACTCATTTGGCTCCAAAATAAACTTATCTCTGCATCCTT	327959	Mm.291131	GO:0005634|GO:0005737|GO:0005739|GO:0006915|GO:0031333|GO:0035456|GO:0046872	XIAP associated factor 1	1903.88	18.22	10.6895	3.87595	534.435	644.057	2638.6	3798.43	10.304	26.5041	12.5132	23.5587	9.29412	9.50514	12.0965	11.8622	3.31177	4.77518	3.41834	3.99853
ASMM10P029915	0.00258219	0.0717251	2.06082	up	protein_coding	NM_010244	CCDS38964.1	Fv1	RefSeq	1380	chr4	+	147868978	147870358		chr4:147869729+147870358	AGAAACACCGCCATACTAATCATGAACTCAATTCACTTGCTCACTCAAATCGCCAAAAGG	14349	Mm.422607	GO:0005794|GO:0009615	Friend virus susceptibility 1	35.927	23.1733	5.36938	4.32616	32.895	32.6	35.8046	42.4082	22.3828	25.4708	21.7925	23.047	5.12775	5.21992	5.74716	5.38268	4.42105	4.72053	4.19447	3.96858
ASMM10P014840	0.00279728	0.0755127	2.35312	up	protein_coding	NM_183188	CCDS27936.1	Rbfox1	RefSeq	4102	chr16	+	7069834	7412480		chr16:7069977+7070085	AATAAAGCCTCCATTTAAAGCATGTTGGCGTCGCAAGGAGTCCTTCTGCATTCTTATGGC	268859	Mm.370334	GO:0000166|GO:0003676|GO:0003723|GO:0005634|GO:0005737|GO:0005737|GO:0005802|GO:0006397|GO:0008022|GO:0008380|GO:0043484|GO:0050885	RNA binding protein, fox-1 homolog (C. elegans) 1	19.1336	10.4346	4.40575	3.17117	16.0983	26.6271	15.5892	18.2198	11.4573	6.54742	10.6106	13.123	3.91705	4.93064	4.57975	4.19556	3.46004	2.85661	3.18505	3.183
ASMM10P052640	0.000310108	0.0236276	3.98929	up	protein_coding	NM_029628	CCDS49237.1	Ppp1r3g	RefSeq	2320	chr13	+	35967905	35970388		chr13:35970325+35970388	GACGTGGAATAGTCCAAGTTCCCCACACTGGGAATAAAAATCTTCAAAATGTTTTGTAAA	76487	Mm.44745	GO:0005737|GO:0019903|GO:0042593|GO:0042593|GO:0045725|GO:0045725|GO:2000467|GO:2000467|GO:2001069	protein phosphatase 1, regulatory (inhibitor) subunit 3G	89.3318	29.5274	6.6659	4.66977	104.573	114.209	59.4445	79.1006	30.534	31.9411	30.4578	25.1767	6.90263	7.01541	6.46528	6.2803	4.87053	5.03926	4.67091	4.09838
ASMM10P051167	7.04637e-06	0.00225277	2.09529	up	protein_coding	NM_009252	CCDS26152.1	Serpina3n	RefSeq	2085	chr12	+	104406707	104414329		chr12:104411340+104411400	GGTGGAAGCCAGCTTGCAACCAGAGACCCTGAGGAAGTGGAAGAATTCTCTGAAACCCAG	20716	Mm.482074	GO:0004867|GO:0005576|GO:0005615|GO:0006953|GO:0010466|GO:0010951|GO:0030162|GO:0030414|GO:0034097|GO:0043434	serine (or cysteine) peptidase inhibitor, clade A, member 3N	47.8832	30.569	5.78797	4.72082	48.4037	50.7106	37.2371	55.1813	29.4219	27.3919	31.451	34.0112	5.73961	5.84724	5.80526	5.75976	4.81511	4.82549	4.71979	4.52288
ASMM10P051940	0.00231231	0.06782	2.57483	up	protein_coding	NM_001003666	CCDS36711.1	Zfp457	RefSeq	2117	chr13	-	67292450	67306412		chr13:67292774-67294280	AAGGGCTTCAATTATCCATCAAGGCTTTCCGAACATAAGAAACTTACTACAGAAGAGAAA	431706	Mm.439456	GO:0003674|GO:0005575|GO:0008150|GO:0046872	zinc finger protein 457	21.0441	10.3301	4.55154	3.18706	32.0234	21.1603	14.5756	16.4172	12.8723	8.63322	8.87439	10.9403	5.08596	4.59699	4.48502	4.03818	3.63279	3.22506	2.93875	2.95163
ASMM10P015657	0.000213274	0.0183991	4.16154	up	protein_coding	NM_001205095	CCDS57054.1	Gm4944	RefSeq	4880	chr17	-	22197264	22225614		chr17:22197338-22201809	AATTCCCAACTGTGCTTCAAATCAGGGATGTGAGCTCACTGGGGTAATTCCATCTTTGTA	240038	Mm.227945	GO:0003674|GO:0005575|GO:0008150|GO:0046872	predicted gene 4944	18.8085	5	4.38531	2.32819	18.3444	12.1843	21.6415	23.0635	5	5	5	5	4.15484	3.827	5.0356	4.5238	2.32775	2.33816	2.32483	2.32204
ASMM10P052049	0.00730473	0.125637	2.20651	up	protein_coding	NM_175495	CCDS26655.1	Gpr150	RefSeq	2146	chr13	-	76054850	76056996		chr13:76054883-76056996	AAACGTAGTAATGTGCTTTCTGGGAGGAAAATAGGTGTGGCTTTTATTTCCAACTTTCAC	238725	Mm.167172	GO:0003674|GO:0004871|GO:0004930|GO:0005575|GO:0005886|GO:0007165|GO:0007186|GO:0008150|GO:0016020|GO:0016021	G protein-coupled receptor 150	16.5535	9.15726	4.18731	3.04554	13.3925	21.6541	15.5249	15.6425	9.50762	9.08707	9.35629	8.67806	3.57234	4.63286	4.57274	3.97129	3.19426	3.29497	3.00979	2.68315

## Sheet: down
# Fold Change cut-off: 2.0 # P-value cut-off: 0.05 #Group 5 and Group 6 respectively represent C57BL/6 and DBA/1 group # Column A: ProbeName it represents probe name. # Column B: P-value, P-value calculated from unpaired t-test. # Column C: FDR, FDR is calculated from Benjamini Hochberg FDR. # Column D: Fold Change, the absolute ratio (no log scale) of normalized intensities between two condition…
Group6_vs_Group5 2.0 fold down regulated mRNAs
	P-value and FDR		Fold change and Regulation		Annotations																	Group--Raw Intensity		Group--Normalized Intensity		Raw Intensity								Normalized Intensity
ProbeName	P-value	FDR	Fold Change	Regulation	type	seqname	ccdsID	GeneSymbol	source	RNAlength	chrom	strand	txStart	txEnd	Xhyb	probeCoordinates	Sequence	EntrezID	unigene	GOaccession	description	group-Group6(raw)	group-Group5(raw)	group-Group6(normalized)	group-Group5(normalized)	[D11, Group6](raw)	[D12, Group6](raw)	[D15, Group6](raw)	[D17, Group6](raw)	[C10, Group5](raw)	[C11, Group5](raw)	[C12, Group5](raw)	[C13, Group5](raw)	[D11, Group6](normalized)	[D12, Group6](normalized)	[D15, Group6](normalized)	[D17, Group6](normalized)	[C10, Group5](normalized)	[C11, Group5](normalized)	[C12, Group5](normalized)	[C13, Group5](normalized)
ASMM10P007421	0.00114094	0.0449347	2.02556	down	protein_coding	NM_016760	CCDS38747.1	Clta	RefSeq	1163	chr4	+	44012642	44032846		chr4:44030265+44032400	TGACCTGATTGGTTATGTGGCAGCAGAAGAAGCCTTTGTAAACGACATTGACGAGTCATC	12757	Mm.298875	GO:0005198|GO:0005905|GO:0006886|GO:0016020|GO:0016023|GO:0016192|GO:0030118|GO:0030130|GO:0030132|GO:0030136|GO:0031410|GO:0042277	clathrin, light polypeptide (Lca)	1225.64	3491.13	10.4486	11.4669	1357.35	1140.02	664.896	1740.28	3345.31	3185.22	3049.94	4384.04	10.6538	10.3527	10.0336	10.7541	11.5918	11.5351	11.29	11.4506
ASMM10P004800	0.00511265	0.104858	2.66559	down	protein_coding	NM_001111027	CCDS51125.1	Runx1t1	RefSeq	6124	chr4	+	13751296	13893643		chr4:13751753+13771375	ACTCGCGGAGAAAAGATTGATCTGTGGGCTGGTGAACTTATCTGGGTCCCAGTCCGAGCA	12395	Mm.4909	GO:0003677|GO:0003700|GO:0005515|GO:0005634|GO:0006351|GO:0006355|GO:0016363|GO:0042802|GO:0042803|GO:0045444|GO:0046872|GO:0051101	runt-related transcription factor 1; translocated to, 1 (cyclin D-related)	12.2793	42.977	3.75005	5.16451	14.8211	15.2101	12.0082	7.07784	42.4171	36.4229	32.8135	60.2545	3.76448	4.12469	4.21779	2.89325	5.33356	5.21716	4.77868	5.32863
ASMM10P000625	0.000206079	0.0182698	2.18956	down	protein_coding	NM_001080384	CCDS38748.1	Clta	RefSeq	1109	chr4	+	44012642	44032846	NM_001080386	chr4:44025556+44032400	AGACAAAGGCAAACAACAGGGCAGCAGAAGAAGCCTTTGTAAACGACATTGACGAGTCAT	12757	Mm.298875	GO:0005198|GO:0005905|GO:0006886|GO:0016020|GO:0016023|GO:0016192|GO:0030118|GO:0030130|GO:0030132|GO:0030136|GO:0031410|GO:0042277	clathrin, light polypeptide (Lca)	671.48	2135.77	9.60144	10.7321	569.897	695.344	488.433	932.247	1785.53	1735.76	1754.03	3267.75	9.39119	9.61449	9.56992	9.83013	10.7036	10.6838	10.5087	11.0322
ASMM10P007648	0.00894386	0.14017	2.61435	down	protein_coding	NM_021343	CCDS17321.1	Spata5	RefSeq	2907	chr3	+	37420279	37579095		chr3:37420505+37424513	CTTGAGAAAGATGGCAAAGTTCCTAAGACATTCCAGAATTCCCTTGTTCATCTTGGACTT	57815	Mm.172679	GO:0000166|GO:0005524|GO:0005737|GO:0005739|GO:0007275|GO:0007283|GO:0017111|GO:0030154	spermatogenesis associated 5	8.60139	28.3971	3.21119	4.59765	5	6.27727	8.35501	14.7733	23.7044	24.3307	29.6632	35.8901	2.3218	2.92395	3.70839	3.89063	4.50702	4.65907	4.63129	4.59321
ASMM10P041895	0.00892524	0.14017	2.44006	down	protein_coding	NM_001038710	CCDS23345.1	Tmod2	RefSeq	9957	chr9	-	75565621	75599133		chr9:75598781-75599133	ACGCGGAACACTTTCCCTGTGAGAGGTCGTTAATTTAGAGCTAAAGAGATAGCTCAGTTG	50876	Mm.291880	GO:0003779|GO:0005523|GO:0005737|GO:0005856|GO:0007270|GO:0007611|GO:0030426|GO:0043005|GO:0045745	tropomodulin 2	6.80529	19.8432	2.74654	4.03345	6.67073	10.5001	5	5.05032	17.3378	10.8711	23.1895	27.9744	2.44371	3.62259	2.399	2.52086	4.06311	3.54698	4.2791	4.24463
ASMM10P026803	0.0140154	0.180824	2.1388	down	protein_coding	NM_001080771	CCDS38699.1	Prdm13	RefSeq	3200	chr4	-	21677479	21685963	ENSMUST00000144160	chr4:21677496-21679664	CTTTGCCCTTGCTTCCATTTTGTGCAATCTGTAAGAATAATAAAGATACAAAGGAGAGTT	230025	Mm.208541	GO:0003674|GO:0003676|GO:0003677|GO:0005575|GO:0005634|GO:0006351|GO:0006355|GO:0008168|GO:0016740|GO:0022008|GO:0032259|GO:0046872	PR domain containing 13	7.78652	17.5177	2.80679	3.9036	9.37352	5	5	11.7726	12.1937	18.2086	17.4766	22.1918	2.90509	2.34925	2.399	3.57383	3.55001	4.26364	3.88391	3.91683
ASMM10P029913	7.82773e-05	0.0103765	2.46398	down	protein_coding	NM_001039209		Gm13152	RefSeq	1256	chr4	+	147175865	147513420		chr4:147513359+147513420	CCCAAAAAATCCCATCTTAGTATTCATCTGAGAATTCATAAAGGAGAGAAACCCTACAAA	195531	Mm.486791	GO:0003674|GO:0005575|GO:0008150|GO:0046872	predicted gene 13152	69.5189	230.887	6.31449	7.61548	77.404	65.11	49.6523	85.9091	220.404	240.74	222.948	239.455	6.44894	6.20116	6.21266	6.39521	7.71095	7.88841	7.54646	7.3161
ASMM10P008216	0.00795501	0.13216	4.51895	down	protein_coding	NM_027758	CCDS22448.1	Tbc1d9	RefSeq	5149	chr8	+	83165351	83272940		chr8:83221531+83239830	TGAGAATGACGTCACCACATTTGTAAGAGGGAAAATACAGGTAACCATCGTGGAGAAGGC	71310	Mm.24031	GO:0003674|GO:0005096|GO:0005097|GO:0005509|GO:0005575|GO:0008150|GO:0032313	TBC1 domain family, member 9	40.267	194.405	5.19461	7.3706	37.803	79.6482	9.15451	34.4622	196.062	186.842	195.816	198.901	5.36213	6.49164	3.83115	5.09352	7.53587	7.52385	7.36707	7.05561
ASMM10P020242	0.00252611	0.0706488	2.04857	down	protein_coding	NM_025979	CCDS15727.1	Mastl	RefSeq	4652	chr2	-	23116543	23156024		chr2:23116692-23118592	GTGCTATGTGTAAGGATACAGAAGAGAAGGAAGACACCATGTATATTTTTTGTAAAATGC	67121	Mm.253721	GO:0000086|GO:0000166|GO:0004672|GO:0004674|GO:0005524|GO:0005634|GO:0005737|GO:0005813|GO:0005856|GO:0006468|GO:0006468|GO:0007049|GO:0007067|GO:0016301|GO:0016310|GO:0016740|GO:0016772|GO:0032154|GO:0034048|GO:0051301|GO:0051726	microtubule associated serine/threonine kinase-like	22.2049	59.043	4.60216	5.63678	23.3137	31.4845	12.0034	22.018	56.3508	46.808	55.4671	77.546	4.56714	5.16757	4.2168	4.45714	5.74299	5.5793	5.52951	5.69534
ASMM10P010308	0.00332782	0.0831502	2.02462	down	protein_coding	NM_001177750	CCDS56889.1	Gm10767	RefSeq	1652	chr13	+	66905414	66909166		chr13:66905561+66905621	TTATTCAATGCTCTGTTATAGGAAAGAACCTTTGCGGAATAAATGGAGTCTTGGAGACAG	100038538	Mm.405005	GO:0003674|GO:0005575|GO:0008150	predicted gene 10767	6.31363	14.0094	2.57821	3.59586	7.98155	5	5	7.273	16.3821	11.931	10.3419	17.3825	2.63937	2.34925	2.399	2.92522	3.9799	3.67848	3.14945	3.57562
ASMM10P017762	0.000267605	0.0217079	3.24251	down	protein_coding	NM_001159275	CCDS50258.1	Slc25a2	RefSeq	1346	chr18	-	37637377	37638723		chr18:37637403-37638723	GGGTGAACCCAAGACTCTATGTACTTAATCTCAATTATCAAGGCTTCTTCATAAATCTAT	83885	Mm.193029	GO:0003674|GO:0005739|GO:0006810|GO:0008150|GO:0016020|GO:0016021	solute carrier family 25 (mitochondrial carrier, ornithine transporter) member 2	18.0508	75.436	4.27982	5.97693	16.6457	22.3614	9.60175	23.5941	56.8005	70.0799	69.3602	105.503	3.98138	4.68056	3.89789	4.55947	5.75556	6.15467	5.85551	6.142
ASMM10P006093	0.00477448	0.101233	2.58872	down	protein_coding	NM_001243119		2010315B03Rik	RefSeq	2625	chr9	-	124291803	124312694		chr9:124295435-124312559	TTGCGACATGAATGCAATGACCTATGCTGATGTGCATGTGAATTTCACTTGGGAAGAGTG	630836	Mm.458553	GO:0046872	RIKEN cDNA 2010315B03 gene	7.76993	22.9164	2.9198	4.29204	5.84104	8.81076	5	11.4279	21.9611	17.018	24.2218	28.4645	2.3693	3.3765	2.399	3.53439	4.39381	4.16736	4.33781	4.26916
ASMM10P050820	0.00168646	0.057168	2.00845	down	protein_coding	NM_028527	CCDS25913.1	Fam177a	RefSeq	3863	chr12	+	55124527	55142082		chr12:55137151+55137215	TTTGGGCATCAGCACCCCAAAATACCAGTACGCCATTGATGAGTATTACCGGATGAAGAA	73385	Mm.439875	GO:0003674|GO:0005575|GO:0008150	family with sequence similarity 177, member A	461.879	1324.16	9.09315	10.0992	392.107	439.177	463.607	552.625	1141.74	1439.09	1328.26	1387.56	8.84115	8.96435	9.48891	9.07818	10.0847	10.4094	10.0958	9.80705
ASMM10P005040	0.0474376	0.320835	2.00758	down	protein_coding	NM_001145895	CCDS51831.1	1700019G17Rik	RefSeq	1129	chr6	-	85899050	85902533		chr6:85899221-85901191	TGGAGACCAGGGGGCTGACAGAGGCTCAGGAGACTCTGGAGAGCGTTCCTCTCTGATGTC	75541	Mm.24454	GO:0003674|GO:0005575|GO:0008150	RIKEN cDNA 1700019G17 gene	10.4242	26.1626	3.48312	4.48858	5	14.5663	9.23959	12.8907	21.386	26.0105	26.0165	31.2374	2.3218	4.06953	3.84404	3.69713	4.35833	4.75029	4.44156	4.40414
ASMM10P033891	0.00543311	0.108562	2.20896	down	protein_coding	NM_014194	CCDS39668.1	Klra7	RefSeq	1075	chr6	-	130218604	130231687		chr6:130218639-130218785	CTACTCTGGTCCCCCAAAGCTTATCTGATTTATTTGTTTGCATAAACTCCAATAAAAGTA	16638	Mm.441781	GO:0005886|GO:0007155|GO:0009897|GO:0016020|GO:0016021|GO:0030246	killer cell lectin-like receptor, subfamily A, member 7	6.56894	16.124	2.6647	3.80807	10.8887	5.38704	5	5	12.8771	17.7727	18.7871	15.0592	3.17869	2.74607	2.399	2.33505	3.63344	4.22872	3.98867	3.38143
ASMM10P052945	0.0468624	0.31957	2.00224	down	protein_coding	NM_175526	CCDS20587.1	Clec1a	RefSeq	3268	chr6	-	129426683	129452000		chr6:129429936-129429994	AGTTTTTCTACTCTTATTGGACAGGGCTCTCCCGCAATGGCAGTGGCAAAGCCTGGCTGT	243653	Mm.131289	GO:0005575|GO:0008150|GO:0016020|GO:0016021|GO:0030246	C-type lectin domain family 1, member a	4461.56	13156.7	12.2164	13.218	4369.53	3300.93	1942.14	8233.65	6291.35	11355.9	11700.9	23278.4	12.3549	11.8725	11.6486	12.9894	12.5277	13.3275	13.1767	13.8399
ASMM10P047715	0.00517302	0.105433	2.06569	down	protein_coding	NM_025310	CCDS25552.1	Ftsj3	RefSeq	2865	chr11	-	106249143	106255802		chr11:106249157-106249616	CTGTGGTTCCTTCGGAGTCCTCTCCCACCCTTTTCCAGTATTTGAATAAAAAGATAAAAG	56095	Mm.29795	GO:0001510|GO:0005575|GO:0005634|GO:0006364|GO:0008150|GO:0008168|GO:0016740|GO:0032259|GO:0042254	FtsJ homolog 3 (E. coli)	2797.65	8767.38	11.6571	12.7037	3520.76	3367.46	1516.33	2786.05	5929.98	6749.11	7595.19	14795.2	12.0338	11.8873	11.278	11.4292	12.4466	12.6116	12.5704	13.1861
ASMM10P035868	0.000454998	0.0283158	2.04502	down	protein_coding	NM_152814	CCDS52177.1	Zfp566	RefSeq	1692	chr7	-	30077336	30090510		chr7:30077382-30078618	GCTGTCTAGTAACAGCTTGTATTTCTTTTGACTCAGATTATTCAGTCTGGCAAATAATTG	72556	Mm.441512	GO:0003674|GO:0005575|GO:0008150|GO:0046872	zinc finger protein 566	119.297	330.276	7.06889	8.10101	134.608	130.541	66.9435	145.097	273.889	293.409	324.341	429.466	7.27534	7.2065	6.63695	7.15678	8.02373	8.16297	8.07624	8.14109
ASMM10P016441	0.000472003	0.0291516	6.84723	down	protein_coding	NM_011723	CCDS28967.1	Xdh	RefSeq	4587	chr17	-	73883907	73950182		chr17:73884050-73884483	ACCAACGTTTCTCTAGATCTGCATGCTTTCTTCAGAGAGCTTATATCTGCCAAGCCACCA	22436	Mm.11223	GO:0001933|GO:0001937|GO:0003824|GO:0004854|GO:0004854|GO:0004855|GO:0005506|GO:0005515|GO:0005576|GO:0005615|GO:0005737|GO:0005777|GO:0005829|GO:0006919|GO:0007595|GO:0008762|GO:0009055|GO:0009115|GO:0010044|GO:0010629|GO:0016491|GO:0016614|GO:0030151|GO:0030856|GO:0042803|GO:0043546|GO:0045453|GO:0045602|GO:0046872|GO:0050660|GO:0051536|GO:0051537|GO:0051898|GO:0055114|GO:0055114|GO:1900745|GO:…	xanthine dehydrogenase	32.4004	296.473	5.1731	7.94862	38.4418	21.517	45.4293	24.2133	243.775	371.141	285.08	285.896	5.3854	4.62326	6.0879	4.59583	7.85564	8.48331	7.89223	7.5633
ASMM10P019387	0.00137917	0.0507617	3.23665	down	protein_coding	NM_010279	CCDS38028.1	Gfra1	RefSeq	3305	chr19	-	58236691	58454466		chr19:58236707-58238161	TCCTGATACCCGCTCTGCTCTCTGAGGTTTGCCTTTGGGATAATAAATAACGATTCACCT	14585	Mm.88367	GO:0004872|GO:0004872|GO:0005178|GO:0005615|GO:0005886|GO:0007169|GO:0007399|GO:0009653|GO:0009897|GO:0016020|GO:0016477|GO:0019898|GO:0030182|GO:0030424|GO:0031175|GO:0031225|GO:0043025|GO:0043235	glial cell line derived neurotrophic factor family receptor alpha 1	115.213	461.607	6.88553	8.58003	78.1547	105.066	59.1449	218.487	382.098	419.374	481.167	563.789	6.46207	6.88851	6.45902	7.73252	8.49961	8.66024	8.6379	8.52237
ASMM10P054115	0.00213893	0.0651666	22.0416	down	protein_coding	NM_001033149	CCDS26024.1	Ttc9	RefSeq	2042	chr12	+	81631368	81664941		chr12:81664436+81664496	GTAAAGACAGTGAGGGGCACTTAGACCAAGACTATATACATCAGGTTGGCCACAGCCTCT	69480	Mm.130002	GO:0003674|GO:0005575|GO:0008150	tetratricopeptide repeat domain 9	20.8699	357.504	3.72321	8.18537	5	55.0323	5	18.4471	288.224	259.569	381.612	500.611	2.3218	5.95897	2.399	4.21308	8.09477	7.9837	8.31039	8.35262
ASMM10P038497	0.0106817	0.154952	3.09484	down	protein_coding	NM_030684	CCDS52342.1	Trim34a	RefSeq	2600	chr7	+	104244456	104262236		chr7:104262118+104262234	CTTCCTTGCAAGTTTGATTCCATATGTATAATCTCATGTGGAGCATGTCTGATTTGAAAA	94094	Mm.326945	GO:0005622|GO:0008270|GO:0046872	tripartite motif-containing 34A	118.818	457.227	6.90377	8.53364	60.2017	70.1094	113.979	230.984	396.613	414.112	336.841	681.342	6.07726	6.30499	7.41792	7.81491	8.55792	8.64049	8.12642	8.80971
ASMM10P000212	0.00379565	0.088964	2.12568	down	protein_coding	NM_170730	CCDS23911.1	Ank3	RefSeq	6656	chr10	+	69533707	70027436		chr10:69534274+69950951	TCATAGGAAGAGGAAAGGAAAAAAGCACCTGACGTTCACGAGGGAGTTTGATTCTGACTC	11735	Mm.235960	GO:0000281|GO:0005200|GO:0005515|GO:0005737|GO:0005764|GO:0005856|GO:0005886|GO:0005923|GO:0007009|GO:0007165|GO:0007409|GO:0007411|GO:0009925|GO:0010650|GO:0014704|GO:0014704|GO:0016020|GO:0016323|GO:0016328|GO:0016529|GO:0019228|GO:0030018|GO:0030054|GO:0030424|GO:0030425|GO:0031594|GO:0033268|GO:0033268|GO:0033270|GO:0034112|GO:0042383|GO:0043001|GO:0043005|GO:0043194|GO:0043194|GO:0045184|GO:…	ankyrin 3, epithelial	30.8227	90.7631	5.14225	6.23018	30.9292	39.0108	27.535	25.8158	78.1729	87.3439	66.8086	130.727	5.02926	5.4672	5.3862	4.68634	6.20177	6.46399	5.79834	6.45661
ASMM10P030505	0.000581783	0.0321558	2.83222	down	protein_coding	NM_174877	CCDS19331.1	Zar1	RefSeq	1284	chr5	-	72577113	72581084		chr5:72577127-72577403	TCTTCATGACAGACAGTGTACTTGGATATAAAGCCTGTGAATAAAAGGTATTGCAAACAA	317755	Mm.11934	GO:0003674|GO:0005737|GO:0007275|GO:0008150	zygote arrest 1	202.023	813.54	7.89994	9.40187	204.671	180.46	232.778	190.184	652.177	862.884	764.342	974.756	7.90473	7.67828	8.47338	7.54338	9.27438	9.69552	9.3238	9.31378
ASMM10P003465	0.0302576	0.261725	2.2122	down	protein_coding	NM_177697	CCDS40112.1	Vwa3a	RefSeq	4575	chr7	+	120739556	120805540		chr7:120804542+120804896	ACATGTTCTCAGTGACTCCTACTTATCTGTTAAGGCACAGCTCAGATAGCATCACTCCAC	233813	Mm.389939	GO:0003674|GO:0005575|GO:0008150	von Willebrand factor A domain containing 3A	9.21325	24.8264	3.13914	4.28462	15.7588	6.91486	5	9.17933	25.3573	11.2982	20.7472	41.9029	3.877	3.04082	2.399	3.23973	4.60107	3.60362	4.12469	4.80909
ASMM10P041765	0.00224655	0.0669654	2.54416	down	protein_coding	NM_001025612	CCDS40671.1	Snx22	RefSeq	2555	chr9	-	66065175	66069731		chr9:66065189-66067219	GGGGGGAGTTAGAACTCCTATTTGTTTTTACCAAGGAACATAAAATAAAAGATGCCCATG	382083	Mm.477103	GO:0003674|GO:0005575|GO:0008150	sorting nexin 22	280.278	946.389	8.25882	9.60601	314.18	338.746	119.975	348.214	861.505	818.092	824.963	1281	8.53086	8.60122	7.49437	8.40883	9.68395	9.61047	9.43541	9.69421
ASMM10P045959	0.00205692	0.0637586	2.76604	down	protein_coding	NM_001017393		Gm21943	RefSeq	1206	chrY	-	57531416	57533726	NM_001017394, NM_001025241, NM_001160129, NM_001160131, NM_001160135, NM_001160136, NM_001160137, NM_001160141, NM_001160142, NM_001160143, NM_001160144, NM_001199332, NM_023546, NM_207162	chrY:57532212-57532520	ACTTCTGAAGAGTCTGAGCATGACATCACTCAAGAAGAAGAGTAGGAGGAAGCCTTCTTC	434935	Mm.426195		predicted gene, 21943	11.3188	40.8289	3.57891	5.04673	14.6686	10.9275	5.11129	14.5681	43.9156	27.7896	27.9196	63.6909	3.74235	3.67049	3.03011	3.8727	5.3862	4.84793	4.54237	5.41044
ASMM10P026972	0.000544169	0.0317982	3.48295	down	protein_coding	NM_001252070	CCDS56629.1	Dnah7a	RefSeq	12272	chr1	-	53397001	53706784		chr1:53413745-53413884	AGCCTGAAGCCACTTGGCAGCTATGTGAATGACTTCCTTGAGAGACTAAAATTCCTGCAG	627872	Mm.184692	GO:0000166|GO:0003674|GO:0005524|GO:0005929|GO:0008150	dynein, axonemal, heavy chain 7A	6.77908	27.1075	2.73666	4.53697	6.01673	5.10045	5	10.9991	25.475	20.6163	31.3675	30.9712	2.38201	2.68139	2.399	3.48425	4.60749	4.43214	4.71644	4.39184
ASMM10P028399	8.53e-11	1.391e-06	31.8966	down	protein_coding	NM_024472	CCDS19047.1	Gltpd1	RefSeq	2662	chr4	-	155864722	155869440		chr4:155864739-155865279	AAGACTGAGAACTTAGAGCGACTGGCCAGAAAGTAAAGATACAACAGTTGATATGTGTGC	79554	Mm.25556	GO:0005543|GO:0005548|GO:0005575|GO:0005634|GO:0005737|GO:0005768|GO:0005794|GO:0005886|GO:0006810|GO:0006869|GO:0008289|GO:0016020|GO:0017089|GO:0046836|GO:0051861|GO:1902387|GO:1902388|GO:1902389	glycolipid transfer protein domain containing 1	5.1581	195.473	2.35935	7.35468	5.6324	5	5	5	168.221	178.788	179.608	255.275	2.35409	2.34925	2.399	2.33505	7.30396	7.46503	7.24249	7.40725
ASMM10P029721	0.0240353	0.235794	2.35083	down	protein_coding	NM_001008232	CCDS18802.1	Asap3	RefSeq	5582	chr4	+	136206364	136246573		chr4:136241012+136241073	TGCTGGAGAGACAGCCCTGGACATAGCCAGAAACAGACAGCACAAGGAATGTGAAGAGCT	230837	Mm.77788	GO:0003674|GO:0005575|GO:0005737|GO:0008060|GO:0008150|GO:0008270|GO:0032312|GO:0046872	ArfGAP with SH3 domain, ankyrin repeat and PH domain 3	7.89873	27.3097	3.09762	4.3308	10.0832	10.6431	5.54046	5.32812	17.4593	10.5161	30.2843	50.9792	3.03298	3.63997	3.14775	2.5698	4.0716	3.49798	4.6619	5.09171
ASMM10P036500	1.67965e-05	0.00370091	2.48711	down	protein_coding	NM_026734	CCDS21448.1	Tmem126b	RefSeq	890	chr7	-	90468828	90475995		chr7:90468896-90469161	ATGGCATGAACTTCTTTATAGACGGACTTTGCCACTGGTCTAAGAGGGAAAAGGAACTTT	68472	Mm.289791	GO:0003674|GO:0005575|GO:0005739|GO:0008150|GO:0016020|GO:0016021	transmembrane protein 126B	220.725	797.123	8.01155	9.32602	218.656	217.418	169.738	277.089	598.362	689.628	704.937	1195.57	8.01302	7.95105	8.00476	8.07739	9.14228	9.36932	9.1946	9.59788
ASMM10P037610	0.00434617	0.0960221	2.1343	down	protein_coding	NM_011835	CCDS23689.2	Katna1	RefSeq	1775	chr10	+	7725999	7763150		chr10:7743665+7743736	TTCACAATGACAGAGGGAAAGCTGTTCGTAGTCGTGAAAAGAAAGAACAGAGTAAGGGAA	23924	Mm.28127	GO:0000166|GO:0000922|GO:0001578|GO:0001764|GO:0005515|GO:0005524|GO:0005634|GO:0005634|GO:0005737|GO:0005811|GO:0005813|GO:0005813|GO:0005819|GO:0005856|GO:0005874|GO:0005886|GO:0006200|GO:0007049|GO:0007067|GO:0008017|GO:0008104|GO:0008568|GO:0010977|GO:0016787|GO:0016887|GO:0017111|GO:0030424|GO:0030424|GO:0030426|GO:0030496|GO:0031122|GO:0043025|GO:0045502|GO:0046982|GO:0051013|GO:0051013|GO:…	katanin p60 (ATPase-containing) subunit A1	54.35	151.277	5.89667	6.99043	71.4199	60.7672	26.0688	59.144	170.746	116.482	143.612	174.268	6.32719	6.09913	5.30434	5.856	7.32189	6.86832	6.90319	6.86832
ASMM10P008790	0.021317	0.222518	2.0887	down	protein_coding	NM_138952	CCDS17988.1	Ripk2	RefSeq	1923	chr4	-	16123374	16163498		chr4:16129076-16132776	CTGTTATTCAGCTAAAGAAAGCAAAGATACAGAGTTCCTCAAGTACTATTCACTTATGTG	192656	Mm.112765	GO:0000166|GO:0001961|GO:0002250|GO:0002827|GO:0004672|GO:0004674|GO:0004715|GO:0005524|GO:0005737|GO:0006468|GO:0006915|GO:0007249|GO:0016301|GO:0016310|GO:0016740|GO:0016772|GO:0030274|GO:0031398|GO:0031663|GO:0032722|GO:0032729|GO:0032743|GO:0032755|GO:0032760|GO:0032874|GO:0033091|GO:0034134|GO:0034142|GO:0042098|GO:0042803|GO:0042981|GO:0043065|GO:0043123|GO:0043123|GO:0043281|GO:0043330|GO:…	receptor (TNFRSF)-interacting serine-threonine kinase 2	7.19358	20.2235	3.03915	4.10176	5	5.7005	9.61251	8.4613	14.9724	17.6405	19.9399	28.3413	2.3218	2.81184	3.90019	3.12278	3.85282	4.21764	4.07395	4.26263
ASMM10P018387	0.0361981	0.285539	2.04778	down	protein_coding	NM_053129	CCDS29172.1	Pcdhb4	RefSeq	3719	chr18	+	37307454	37311173		chr18:37311010+37311173	CACAGCACCCAGCAGCAATTAATATTCGAGATTTCATTTTAATATAGACCAGAGGTTAAA	93875	Mm.196711	GO:0003674|GO:0005886|GO:0007155|GO:0016020|GO:0016021	protocadherin beta 4	11.9757	31.3104	3.7071	4.74116	17.3646	12.7973	11.7068	6.0342	36.6822	29.8358	24.7355	33.9883	4.05619	3.89328	4.17979	2.69914	5.12932	4.9467	4.3664	4.52223
ASMM10P005763	0.035643	0.283232	2.80243	down	protein_coding	NM_001177324	CCDS53051.1	Sept6	RefSeq	3494	chrX	-	36913443	36989695		chrX:36915301-36922839	AAGAGAAGAAGAATAACCCATGGCTGTGTATTGAATAGTATGGCCCGCTACAGCTGGACT	56526	Mm.260036	GO:0000166|GO:0000775|GO:0000776|GO:0005525|GO:0005694|GO:0005737|GO:0005856|GO:0007049|GO:0008021|GO:0031105|GO:0043679|GO:0051301	septin 6	11.9948	34.4024	3.39752	4.8842	21.9203	15.8816	5	5.17708	37.8019	29.9744	32.6167	37.2164	4.46599	4.18146	2.399	2.54361	5.17227	4.95304	4.76982	4.64166
ASMM10P030071	0.000144788	0.0149416	2.734	down	protein_coding	NM_001033326		Dhrsx	RefSeq	2211	chr4_GL456216_random	+	15880	36213		chr4_GL456216_random:34771+34831	CGGCACGCGGGGTGGGTCTTGCGCACGGTGAAGCGGTTCCTCGGGTGGCTCGTTTTCAAG	236082	Mm.305345	GO:0003674|GO:0005575|GO:0008150|GO:0008152|GO:0016491|GO:0055114	dehydrogenase/reductase (SDR family) X chromosome	17.3258	62.942	4.27638	5.72739	16.3914	14.9441	15.3015	22.6663	55.1119	47.9631	75.2678	73.4251	3.95153	4.10169	4.55261	4.49971	5.70812	5.61379	5.97421	5.61346
ASMM10P006792	0.00123271	0.0474041	3.59037	down	protein_coding	NM_008911	CCDS15487.1	Ppox	RefSeq	1821	chr1	-	171276991	171281186		chr1:171279525-171279868	TGGACCTGAGGTGGCATCTTTAGCCATGGACAGTCTTTGCCGAGGAGTATTTGCTGGCAA	19044	Mm.266888	GO:0004729|GO:0004729|GO:0005739|GO:0005739|GO:0005743|GO:0006779|GO:0006783|GO:0006783|GO:0016020|GO:0016491|GO:0031304|GO:0031305|GO:0031966|GO:0046501|GO:0055114|GO:0055114	protoporphyrinogen oxidase	8.3645	32.6932	2.95692	4.80105	8.6671	5.90302	5	13.8879	25.2806	32.6972	36.487	36.3081	2.77217	2.85146	2.399	3.80505	4.59659	5.07237	4.92875	4.60649
ASMM10P017739	4.7936e-05	0.00751535	2.20182	down	protein_coding	NM_027733	CCDS29147.1	Spata24	RefSeq	726	chr18	-	35660015	35662186		chr18:35660099-35660282	AAGTGCCTTCAGGGACCAGGCAGGTCACGGAAATGATGGACATGATCAGATCAGCGTGCG	71242	Mm.151498	GO:0003677|GO:0005515|GO:0005634|GO:0005634|GO:0005737|GO:0005737|GO:0006351|GO:0006355|GO:0007275|GO:0007283|GO:0008150|GO:0030154|GO:0042803	spermatogenesis associated 24	60.9715	180.155	6.11571	7.2544	65.3452	58.0429	41.3355	79.1623	175.985	171.552	172.496	200.589	6.195	6.0356	5.95048	6.28175	7.37024	7.4063	7.17399	7.06708
ASMM10P007771	2.85186e-05	0.00540693	2.52667	down	protein_coding	NM_023598	CCDS35929.1	Arid5b	RefSeq	4494	chr10	-	68095592	68278726		chr10:68135064-68186025	TGTGTGTGATGAGTTCGCGCCAAATCTTAAAGGCAGACCACGCAAAAAGAAAACATGTCC	71371	Mm.440357	GO:0001822|GO:0003677|GO:0003713|GO:0005622|GO:0005634|GO:0006351|GO:0006355|GO:0006807|GO:0008584|GO:0008585|GO:0009791|GO:0010761|GO:0030325|GO:0035264|GO:0044212|GO:0045444|GO:0048008|GO:0048468|GO:0048644|GO:0048705|GO:0051091|GO:0051091|GO:0060021|GO:0060325|GO:0060612|GO:0060613	AT rich interactive domain 5B (MRF1-like)	194.884	692.419	7.84206	9.17929	216.335	209.716	159.044	194.442	620.319	644.007	745.242	760.107	7.99395	7.89678	7.90193	7.57557	9.19876	9.26669	9.28897	8.96275
ASMM10P035987	1.36279e-05	0.00326768	2.75932	down	protein_coding	NM_001199330		AI987944	RefSeq	2948	chr7	-	41372929	41393379		chr7:41388121-41388255	AGACTTCATATTGACACTGTACAAGGCACCCCGATAAGAGGAAAAGAGTCTTAGAAGCAG	233168	Mm.379390	GO:0003674|GO:0005575|GO:0008150|GO:0046872	expressed sequence AI987944	6.68315	23.6195	2.88766	4.35198	9.15455	6.29059	5.102	6.18546	24.4738	21.3983	21.5958	27.01	2.86626	2.92659	3.02698	2.73083	4.54824	4.48376	4.18215	4.19376
ASMM10P048826	4.15029e-06	0.0016505	2.34801	down	protein_coding	NM_145429	CCDS24946.1	Arrb2	RefSeq	1955	chr11	+	70432579	70440828	NM_001271358	chr11:70440689+70440755	TTCTGTCAGCGGAGTTTAAGGGGTGTCCAGTGTACCCATCCATGATGCTTTTTTCTACAT	216869	Mm.203747	GO:0001664|GO:0001932|GO:0001932|GO:0001934|GO:0002031|GO:0002032|GO:0002092|GO:0005102|GO:0005515|GO:0005622|GO:0005634|GO:0005737|GO:0005886|GO:0005905|GO:0006309|GO:0006366|GO:0006810|GO:0006897|GO:0007165|GO:0007179|GO:0007186|GO:0007628|GO:0008277|GO:0008277|GO:0009968|GO:0014069|GO:0015031|GO:0016020|GO:0016323|GO:0016567|GO:0019904|GO:0030139|GO:0031397|GO:0031398|GO:0031410|GO:0031623|GO:…	arrestin, beta 2	155.627	511.328	7.49819	8.72963	143.061	149.829	127.383	202.235	416.814	477.295	514.09	637.113	7.37061	7.40665	7.58068	7.63483	8.63296	8.84466	8.7357	8.70521
ASMM10P023082	0.000624418	0.0329636	2.22022	down	protein_coding	NM_001033284	CCDS15399.1	BC026585	RefSeq	1289	chr1	+	157458581	157488733		chr1:157472325+157472416	AGTGTTTTCCAAGAGCATGTCCACAGCCATGCAGTACTGCCAGCAAGGGCTCATCCACCC	226527	Mm.215960	GO:0005739|GO:0008270|GO:0016491|GO:0055114	cDNA sequence BC026585	12.9547	37.8661	3.87224	5.02294	14.5047	12.4064	11.9117	12.9958	39.8052	34.4351	40.1838	37.0401	3.72222	3.85251	4.20416	3.71007	5.24425	5.1397	5.07237	4.63546
ASMM10P037854	0.00893732	0.14017	2.13325	down	protein_coding	NM_010115		Egfbp2	RefSeq	858	chr7	+	44012696	44016968	NM_010644	chr7:44016905+44016965	ATGAAAAATGCCTGAGTGTCACATTGTCCCATGTTCTTAATAAAGCCCACCATGAAGCAA	13647	Mm.439663	GO:0003824|GO:0004252|GO:0005615|GO:0006508|GO:0008233|GO:0008236|GO:0016787|GO:0031638	epidermal growth factor binding protein type B	11.6346	34.0716	3.67125	4.76431	19.4955	9.91546	7.9641	9.16331	28.0211	19.5401	30.4954	58.23	4.26197	3.54285	3.64345	3.23673	4.7434	4.3613	4.67325	5.27928
ASMM10P027942	0.000150989	0.0153867	3.26912	down	protein_coding	NM_001081651	CCDS38898.1	Rab42	RefSeq	735	chr4	-	132302193	132303356		chr4:132302207-132302682	GAGAAAGGGTTAAAGTGGTAACTGCCTCAGACTCTCTGGTGACACAGGAGGACAACAGAC	242681	Mm.331927	GO:0000166|GO:0003674|GO:0005525|GO:0005575|GO:0008150	RAB42, member RAS oncogene family	77.8076	353.602	6.50061	8.20951	86.9865	81.7867	76.4673	65.9899	338.782	361.158	316.682	397.787	6.6286	6.53201	6.83041	6.01141	8.32407	8.44074	8.04485	8.02839
ASMM10P048881	0.000856219	0.0389963	2.95004	down	protein_coding	NM_008399	CCDS24995.1	Itgae	RefSeq	3836	chr11	+	73090594	73147449		chr11:73145591+73145651	ATTGGCAGCAGCATCGGAGGCCTCCTGGTCTTGGTTGTGATTATAGCCATTTTGTTCAAG	16407	Mm.96	GO:0007155|GO:0007229|GO:0008305|GO:0009897|GO:0016020|GO:0016021|GO:0046872	integrin alpha E, epithelial-associated	6.93381	27.7707	2.9873	4.54803	5	9.03352	5.52723	8.1745	22.6485	25.7526	23.9038	38.7779	2.3218	3.41052	3.14363	3.07324	4.4378	4.73613	4.31986	4.69832
ASMM10P025409	7.74663e-05	0.0103765	2.4899	down	protein_coding	NM_027816	CCDS51069.1	Cyp2u1	RefSeq	2331	chr3	-	131290490	131303227		chr3:131290504-131291307	ATAGAGCTAGGATGAAATGTCCCCTTGCCCAGTATGTTGAGAAAATGAAAAGCATCCTCT	71519	Mm.473179	GO:0004497|GO:0005506|GO:0005783|GO:0016020|GO:0016021|GO:0016491|GO:0016705|GO:0016712|GO:0020037|GO:0043231|GO:0046872|GO:0055114|GO:0070330	cytochrome P450, family 2, subfamily u, polypeptide 1	19.2447	63.0944	4.40854	5.72463	22.0676	18.0285	11.1602	25.7223	57.7471	44.8343	67.81	81.9862	4.47743	4.3674	4.10834	4.681	5.7798	5.51589	5.82403	5.77881
ASMM10P012796	0.0222754	0.227985	6.77246	down	protein_coding	NM_001143686	CCDS49662.1	Apol11b	RefSeq	2057	chr15	-	77633950	77643286		chr15:77634091-77635649	CTGGTTCCATGGTAGTGATGTTTTATTGACTATAGTATAGAGTTCATTGCTTGTGCTAAA	328563	Mm.17957	GO:0003674|GO:0005575|GO:0008150	apolipoprotein L 11b	22.9186	158.957	4.15014	6.90982	14.8276	44.3982	5	27.4487	182.003	206.618	191.598	55.6076	3.76579	5.66085	2.399	4.77494	7.42611	7.66351	7.33398	5.21569
ASMM10P053227	8.63553e-06	0.00244889	2.86682	down	protein_coding	NM_177382	CCDS21761.1	Cyp2r1	RefSeq	1639	chr7	-	114550167	114562972		chr7:114550199-114550257	CTTGTTGAATCACAATAATGGTGTTTGGGCCAAAGCCACATTTTTATAAAGCCAAGTAAA	244209	Mm.108037	GO:0004497|GO:0005506|GO:0005783|GO:0016020|GO:0016491|GO:0016705|GO:0020037|GO:0030343|GO:0042359|GO:0043231|GO:0046872|GO:0047749|GO:0055114|GO:0055114	cytochrome P450, family 2, subfamily r, polypeptide 1	5	17.3672	2.35128	3.87073	5	5	5	5	15.0187	11.0757	18.8117	24.5628	2.3218	2.34925	2.399	2.33505	3.85659	3.57291	3.99194	4.06148
ASMM10P036537	0.00170766	0.0573545	3.72381	down	protein_coding	NM_001081167	CCDS40027.1	B3gnt6	RefSeq	2367	chr7	-	98192414	98199475		chr7:98192564-98194751	CTAATCTCTTCATGTTGTAAAGCCAGATCACTAGGTATATTATTGATCATCATGTCGTTC	272411	Mm.98333	GO:0005794|GO:0006486|GO:0008378|GO:0016020|GO:0016021|GO:0016740|GO:0016757	UDP-GlcNAc:betaGal beta-1,3-N-acetylglucosaminyltransferase 6 (core 3 synthase)	11.6762	52.0774	3.54492	5.4417	8.36016	10.3062	7.06876	20.9697	49.1303	39.4283	45.8485	73.9025	2.71519	3.59689	3.47947	4.38811	5.54728	5.3337	5.26055	5.62525
ASMM10P052606	0.00408833	0.0928416	2.46578	down	protein_coding	NM_001076790	CCDS36631.1	Serpinb6d	RefSeq	1467	chr13	+	33661404	33671585		chr13:33670718+33670778	GCTGGGAATAAGCTGAACATGATCATCATGCTTCCAGATGAACATGTTGAACTTAGAATG	238568	Mm.249698	GO:0003674|GO:0005575|GO:0008150	serine (or cysteine) peptidase inhibitor, clade B, member 6d	9.14742	25.1756	3.1241	4.42615	9.50352	10.0555	5	12.0307	23.758	19.0648	25.7454	32.1344	2.93055	3.56307	2.399	3.60379	4.50908	4.32665	4.4273	4.44156
ASMM10P036256	0.00267152	0.0736776	2.53359	down	protein_coding	NM_146191	CCDS21344.1	Lrrk1	RefSeq	7467	chr7	-	66258746	66388341		chr7:66282243-66282337	ATTTACAGTTTTACAGGGAGCCAGAGAAACCGCTGCAGTACATTCCGAGTCCGAAGAAAT	233328	Mm.33284	GO:0000166|GO:0004672|GO:0004674|GO:0005524|GO:0005525|GO:0005622|GO:0005737|GO:0005739|GO:0006468|GO:0007264|GO:0008150|GO:0016301|GO:0016310|GO:0016740|GO:0016772|GO:0042802|GO:0046872	leucine-rich repeat kinase 1	6.79182	20.4677	2.79571	4.1369	10.7408	5	6.42652	5	20.8542	15.8113	19.3384	25.8671	3.15196	2.34925	3.34659	2.33505	4.32253	4.06216	4.0285	4.13441
ASMM10P053845	0.0119275	0.166021	2.25417	down	protein_coding	NM_001145209	CCDS48513.1	Hbs1l	RefSeq	2673	chr10	+	21295978	21311198		chr10:21309290+21309350	AAAGTGAAAAGGAACTAGAATCATGTAAGTTAACAAAAGAGCTGGCTCTAGCTCACCTGA	56422	Mm.25527	GO:0000166|GO:0003746|GO:0003924|GO:0005525|GO:0005575|GO:0006412|GO:0006414|GO:0008150	Hbs1-like (S. cerevisiae)	11.4282	31.7905	3.58607	4.75867	9.70202	7.80482	10.4661	17.7398	35.3633	28.8597	25.1588	37.7802	2.96466	3.20822	4.01627	4.15515	5.07788	4.90005	4.39397	4.66279
ASMM10P038149	0.000171058	0.0161184	3.98523	down	protein_coding	NM_008580	CCDS35857.1	Map3k5	RefSeq	5393	chr10	+	19934525	20142750		chr10:20142690+20142750	TTCCTATGTAAGCAGGATGAGGTCTGGAGCTCCTAGGTGGATAAATAAAATTAATTTCCT	26408	Mm.6595	GO:0000165|GO:0000166|GO:0000186|GO:0000187|GO:0000287|GO:0001934|GO:0004672|GO:0004674|GO:0004709|GO:0004709|GO:0005515|GO:0005524|GO:0005622|GO:0005737|GO:0005783|GO:0006468|GO:0006915|GO:0006919|GO:0006950|GO:0007254|GO:0008631|GO:0008631|GO:0008656|GO:0010941|GO:0016301|GO:0016310|GO:0016740|GO:0016772|GO:0019901|GO:0019903|GO:0023014|GO:0042803|GO:0043065|GO:0043065|GO:0043280|GO:0045087|GO:…	mitogen-activated protein kinase kinase kinase 5	6.23789	30.4168	2.6658	4.66047	6.48121	7.00845	5	6.4619	21.4466	23.4082	43.7199	33.0923	2.42303	3.05909	2.399	2.78209	4.3626	4.60602	5.18934	4.48391
ASMM10P023605	0.00802707	0.132875	2.27329	down	protein_coding	NM_010865	CCDS15422.1	Myoc	RefSeq	2093	chr1	+	162639149	162649694		chr1:162647484+162647569	AAGTCAGAGTTAACTGAGGTTCCTGCTTCCCAAATCTTGAAGGAAAATCCATCTGGCCGA	17926	Mm.10694	GO:0005515|GO:0005576|GO:0005615|GO:0005615|GO:0005783|GO:0005929|GO:0042995|GO:0070062	myocilin	9.06731	26.862	3.30806	4.49284	9.72449	6.19612	10.5766	9.77205	16.94	25.2208	31.4338	33.8537	2.96828	2.90956	4.03072	3.32367	4.02863	4.70785	4.71896	4.51593
ASMM10P031894	0.000377399	0.0258677	3.41373	down	protein_coding	NM_026878	CCDS39113.1	Rasl11b	RefSeq	1860	chr5	+	74195325	74199477		chr5:74197269+74197343	ATCTCTACACAAGACAAGTTCACATAGAAGGAGAAACGCTGGCTATTCAGGTCCAGGACA	68939	Mm.293316	GO:0000166|GO:0003924|GO:0005525|GO:0006184|GO:0007165|GO:0007264|GO:0016020	RAS-like, family 11, member B	7.97306	35.1429	3.13706	4.90841	8.03914	7.03428	8.15979	8.65905	35.111	35.5968	29.7725	40.0913	2.6493	3.06345	3.67749	3.15798	5.06755	5.18267	4.6359	4.74751
ASMM10P004375	0.00192834	0.06165	2.71498	down	protein_coding	NM_011860	CCDS20930.1	Nlrp5	RefSeq	3511	chr7	+	23385896	23441921	NM_001039143	chr7:23385960+23404101	GCACTTAGAGAAAGCACAATGGGTCCTCCAGAAAAAGAAAGTAAAGCAATCTTGAAAGCA	23968	Mm.333653	GO:0000166|GO:0001701|GO:0005515|GO:0005524|GO:0005634|GO:0005730|GO:0005737|GO:0005739|GO:0005829|GO:0005938|GO:0007566|GO:0009566|GO:0009887|GO:0031647|GO:0043234|GO:0043487|GO:0043623|GO:0045179	NLR family, pyrin domain containing 5	15.7364	54.892	4.09208	5.53303	25.427	13.8755	8.31854	15.3246	64.6115	49.3346	42.3378	63.284	4.71359	4.00711	3.70226	3.94536	5.9293	5.65474	5.1464	5.40167
ASMM10P005355	0.000725127	0.035916	2.45609	down	protein_coding	NM_001163521		1700034F02Rik	RefSeq	2152	chr11	+	29547949	29578352		chr11:29553767+29556068	TTTCGACAAGGTAATAGACTATGTCAGTGCATACAAGTCCATTCTTACTGCAATCAAAAA	73324	Mm.69388	GO:0003674|GO:0005575|GO:0008150	RIKEN cDNA 1700034F02 gene	7.15064	22.3507	2.98048	4.27684	10.756	6.84353	5.50847	5.49453	25.5458	20.9883	20.8176	22.0509	3.15523	3.02763	3.13805	2.60099	4.61149	4.45654	4.13068	3.90864
ASMM10P015162	7.2506e-05	0.0101044	2.04587	down	protein_coding	NM_170599	CCDS28175.1	Igsf11	RefSeq	3430	chr16	+	38902344	39027157		chr16:38902499+38902559	GCTCCGGCATGACTCGGCGGCGCTCCGCTCCGGCGTCCTGGCTGCTCGTGTCGCTGCTCG	207683	Mm.245564	GO:0005886|GO:0007155|GO:0016020|GO:0016021|GO:0040008	immunoglobulin superfamily, member 11	35.8487	99.46	5.37556	6.40828	36.3952	38.7294	30.3441	37.9262	95.2558	94.7994	97.9441	109.841	5.30141	5.45629	5.51846	5.22609	6.50291	6.57685	6.35317	6.20017
ASMM10P015738	6.80238e-05	0.00964459	2.54621	down	protein_coding	NM_198937	CCDS28504.1	Hn1l	RefSeq	2606	chr17	-	24942469	24960623		chr17:24942505-24944439	GAATCTGTAAATTAGTGCCCAGCTAAATCCAGTAATATACAATTGTCACCTACATTAAGC	52009	Mm.371601	GO:0005634|GO:0005737|GO:0005886	hematological and neurological expressed 1-like	560.175	2016.62	9.35058	10.6989	475.619	723.386	432.906	608.79	1791.6	1969.76	2048.37	2256.74	9.13094	9.66931	9.3767	9.22537	10.71	10.8514	10.7353	10.499
ASMM10P030651	7.1891e-05	0.0101044	2.5555	down	protein_coding	NM_175270	CCDS19435.1	Sowahb	RefSeq	3900	chr5	-	93041122	93045022		chr5:93041169-93045022	CTGATCGTTGCTGATGTTCTTACATAATGAAGTCTGTGATTGTCCAATCTTTTTTGTTTC	78088	Mm.245085	GO:0003674|GO:0005575|GO:0008150	sosondowah ankyrin repeat domain family member B	203.067	734.925	7.89234	9.24594	169.22	199.187	201.618	242.244	599.142	677.557	720.729	942.273	7.61672	7.81353	8.25908	7.88002	9.14314	9.34183	9.2321	9.26669
ASMM10P000165	9.51698e-07	0.000580074	3.80403	down	protein_coding	NM_001081419	CCDS35944.2	Dip2a	RefSeq	6370	chr10	-	76263048	76345291		chr10:76279737-76279856	GGCTCGCAAGTTCCTGTTCCTGGCAGACGTGCTGCAGTGGCGGGCTCACACCACTCCTGA	64451	Mm.33183	GO:0003674|GO:0003824|GO:0005575|GO:0005634|GO:0007275|GO:0008134|GO:0008150|GO:0008152	DIP2 disco-interacting protein 2 homolog A (Drosophila)	22.8964	117.674	4.71044	6.63796	28.9778	21.3602	17.5469	23.7008	115.789	93.4964	119.908	141.502	4.92517	4.61164	4.73861	4.56632	6.78048	6.55687	6.64522	6.56928
ASMM10P027960	6.2457e-06	0.00212159	2.1048	down	protein_coding	NM_201368	CCDS18732.1	Xkr8	RefSeq	4238	chr4	-	132724903	132732546		chr4:132724945-132728505	CACACTCGACAGCTCTGAAATCCATTCCATTTCTATACCTTAAAAAGCAGTGTATTTTAG	381560	Mm.44558	GO:0003674|GO:0005886|GO:0006915|GO:0016020|GO:0016021|GO:0043652|GO:0070782|GO:0070782	X Kell blood group precursor related family member 8 homolog	176.098	524.041	7.69223	8.76591	194.141	179.16	142.877	188.213	457.297	482.327	498.567	657.972	7.82714	7.6681	7.74574	7.52795	8.76685	8.85984	8.68582	8.75115
ASMM10P005314	0.00214462	0.0651666	2.25972	down	protein_coding	NM_001163328		Ralyl	RefSeq	2426	chr3	+	13471654	14182287		chr3:13471948+13776824	CTCCCGCTCGGATTGAAACAAGGTGAACCAACCATGACGGGCAAAACACAAACAAGCAAC	76897	Mm.422625	GO:0000166|GO:0003676|GO:0003723|GO:0005575|GO:0008150	RALY RNA binding protein-like	69.2941	213.817	6.32545	7.50159	86.7522	65.8434	60.1554	64.4257	241.788	219.749	188.449	205.281	6.62487	6.21869	6.48288	5.97536	7.84264	7.75597	7.31021	7.09753
ASMM10P022686	0.0027481	0.0746763	2.18465	down	protein_coding	NM_001001602	CCDS15965.2	Dab2ip	RefSeq	6424	chr2	+	35691993	35730994		chr2:35692117+35692332	AGACATTTTTGAGAGTTTCAACGTGGTGGACACAGACATAGTGTGTGCTCTGTGGTAAGG	69601	Mm.29629	GO:0000122|GO:0000185|GO:0001525|GO:0001933|GO:0001933|GO:0005096|GO:0005099|GO:0005099|GO:0005123|GO:0005515|GO:0005622|GO:0005622|GO:0005737|GO:0005737|GO:0005737|GO:0005886|GO:0005886|GO:0006915|GO:0006950|GO:0006954|GO:0006986|GO:0007049|GO:0007165|GO:0007252|GO:0007257|GO:0007275|GO:0008285|GO:0008625|GO:0010596|GO:0010596|GO:0010633|GO:0010719|GO:0010976|GO:0014067|GO:0016020|GO:0016525|GO:…	disabled 2 interacting protein	6.25199	16.4042	2.69193	3.81933	5.61011	7.84014	5	6.55769	16.4904	14.037	13.1541	21.9352	2.35225	3.21376	2.399	2.80271	3.99008	3.89798	3.48659	3.90268
ASMM10P007967	1.10605e-05	0.00290874	4.12419	down	protein_coding	NM_026138	CCDS35875.1	Soga3	RefSeq	3948	chr10	+	29143995	29199628		chr10:29197445+29198944	CGTGAGTCAGATGTTCCAGCCCATCATTCTGCTTATCCTCATCCTCGTCTTGTTCTCGTC	67412	Mm.390264	GO:0003674|GO:0005575|GO:0005615|GO:0008150|GO:0010506|GO:0016020|GO:0016021	SOGA family member 3	249.174	1470.95	8.18023	10.2243	196.512	229.627	237.381	333.175	1254.44	1189.89	1483.66	1955.81	7.84401	8.02994	8.50453	8.34245	10.2101	10.1319	10.2562	10.2992
ASMM10P053304	0.00662928	0.120906	2.49482	down	protein_coding	NM_007404		Adam9	RefSeq	4003	chr8	-	24949610	25016922	NM_001270996	chr8:24949630-24949688	ATTGTTTGTGTATATATACATATTAAAATAAAAACATTTACAACAAATAAAATACTTGAA	11502	Mm.28908	GO:0000186|GO:0004222|GO:0004222|GO:0005080|GO:0005178|GO:0005515|GO:0005518|GO:0005615|GO:0005615|GO:0005737|GO:0005886|GO:0006508|GO:0006509|GO:0006509|GO:0007155|GO:0007160|GO:0007179|GO:0007179|GO:0007229|GO:0008233|GO:0008237|GO:0008270|GO:0009986|GO:0009986|GO:0010042|GO:0016020|GO:0016021|GO:0016323|GO:0016787|GO:0017124|GO:0017124|GO:0031233|GO:0033627|GO:0033630|GO:0034241|GO:0034612|GO:…	a disintegrin and metallopeptidase domain 9 (meltrin gamma)	35.5408	112.536	5.23301	6.55195	43.8765	50.6217	14.1533	33.5115	82.7437	105.755	110.338	151.308	5.58737	5.84486	4.44722	5.0526	6.28849	6.72692	6.52286	6.66952
ASMM10P049138	0.00148271	0.0527852	2.02793	down	protein_coding	NM_008795	CCDS15281.1	Cdk18	RefSeq	3061	chr1	-	132113546	132139685		chr1:132113613-132114763	CAAAAAGCAGTGAGCAGTCTCATTCAGAAAAGGAGACTGATAGGACAATGCCAGAGACAG	18557	Mm.28130	GO:0000166|GO:0004672|GO:0004674|GO:0004693|GO:0005524|GO:0006468|GO:0016301|GO:0016310|GO:0016740|GO:0016772	cyclin-dependent kinase 18	52.1514	143.031	5.87773	6.89774	56.9222	49.7856	32.2075	69.6904	154.049	124.916	107.107	186.053	5.99377	5.82259	5.59577	6.09881	7.18328	6.96498	6.48039	6.96231
ASMM10P030730	0.000919117	0.0404674	2.48813	down	protein_coding	NM_001163772	CCDS51577.1	Gm17660	RefSeq	540	chr5	-	104070059	104077608		chr5:104070075-104070216	CCAATACCACAGGCAAATCTACTATCTACAGCCATACAATCTTAATAAAATTCTCCCTAA	100271704	Mm.366664		predicted gene, 17660	59.2436	200.508	6.08196	7.39702	83.4392	55.9494	48.9773	48.6084	193.519	179.458	175.318	253.739	6.56689	5.98426	6.19488	5.58181	7.5167	7.47203	7.201	7.39837
ASMM10P011884	0.00583718	0.113141	2.0675	down	protein_coding	NM_030098	CCDS27037.1	Rnase6	RefSeq	1072	chr14	+	51129067	51131121		chr14:51131061+51131121	TTTGGTCAGGGTGGGCTCAGCGTCGCTATGTAACCAAGAGTGGTTATCAACTCTTATTAA	78416	Mm.103835	GO:0003674|GO:0003676|GO:0004518|GO:0004519|GO:0005575|GO:0008150|GO:0016787|GO:0016892	ribonuclease, RNase A family, 6	5.69101	14.2471	2.56429	3.61218	5	7.76404	5	5	10.3639	14.4499	13.2355	18.9392	2.3218	3.20131	2.399	2.33505	3.32077	3.93707	3.4955	3.69536
ASMM10P013040	3.98674e-07	0.000382375	12.8771	down	protein_coding	NM_207533	CCDS37183.1	Dbx2	RefSeq	2271	chr15	-	95623562	95654771		chr15:95623660-95625017	CACCACCCAGATGTTTTATGATTACCTTGTAATAGTCTTTGTGTAAAATCACATTTCTGG	223843	Mm.152937	GO:0003677|GO:0005575|GO:0005634|GO:0008150	developing brain homeobox 2	7.30741	109.353	2.84604	6.53277	10.1874	6.70161	5	7.34057	101.968	96.4436	102.03	136.969	3.05226	2.99757	2.399	2.9353	6.59906	6.5988	6.40811	6.52513
ASMM10P020946	0.000303431	0.0233385	2.38173	down	protein_coding	NM_146845	CCDS38174.1	Olfr1098	RefSeq	948	chr2	-	86922582	86923530	NM_146843	chr2:86922603-86923530	CAAAGAAGTGAAAAGTGCTGTTGTTAGAGTTATGAAGAAGAGAGAGTGCATCCAGAAACT	258842	Mm.389311	GO:0004871|GO:0004930|GO:0004984|GO:0005886|GO:0007165|GO:0007186|GO:0007608|GO:0016020|GO:0016021|GO:0050896	olfactory receptor 1098	6.17788	16.0598	2.55572	3.80773	8.23674	5	5	6.47477	13.9444	17.2637	15.0667	17.9642	2.68956	2.34925	2.399	2.78507	3.75063	4.18865	3.6707	3.62095
ASMM10P021518	0.0320235	0.269702	2.0655	down	protein_coding	NM_181589	CCDS16724.1	Ckap2l	RefSeq	3154	chr2	-	129268209	129297212		chr2:129268261-129269263	TAGGAAAGCCTGGTTGGCAATTTTTAAACCTTAGCTTTGTTCCTATGATTACTAAGTACT	70466	Mm.491209	GO:0003674|GO:0005813|GO:0008150	cytoskeleton associated protein 2-like	5.89463	15.3001	2.55329	3.59978	5	5	5	8.57853	7.40922	16.7271	11.3935	25.6706	2.3218	2.34925	2.399	3.14309	2.84912	4.14291	3.28264	4.12443
ASMM10P033427	2.05562e-05	0.00435283	3.00538	down	protein_coding	NM_023493	CCDS20300.1	Cml5	RefSeq	986	chr6	-	85817217	85820972		chr6:85817361-85818050	GGGATTCCAAAGGACAGGAAAATACTCAGAGATCAGCATTATCAAATGGTTAATTACATT	69049	Mm.441449	GO:0001702|GO:0005615|GO:0005783|GO:0005794|GO:0007162|GO:0007275|GO:0007369|GO:0008080|GO:0016020|GO:0016021|GO:0016740|GO:0016746	camello-like 5	85.0946	348.993	6.59886	8.1864	87.1937	99.0122	55.8468	98.3258	352.728	327.747	295.163	420.332	6.6324	6.8001	6.38074	6.58218	8.38228	8.31357	7.93912	8.11064
ASMM10P006294	0.00445059	0.0973635	2.428	down	protein_coding	NM_008357	CCDS40401.1	Il15	RefSeq	1297	chr8	-	82331623	82402586	NM_001254747	chr8:82334562-82337565	TGACTTTCATCCCAGTTGCAAAGTTACTGCAATGAACTGCTTTCTCCTGGAATTGCAGGT	16168	Mm.4392	GO:0001779|GO:0001866|GO:0005125|GO:0005125|GO:0005126|GO:0005576|GO:0005615|GO:0005737|GO:0006955|GO:0008284|GO:0009986|GO:0030212|GO:0032740|GO:0032819|GO:0032825|GO:0032825|GO:0042102|GO:0042517|GO:0045062|GO:0045580|GO:0048469|GO:0048535|GO:0048662|GO:0050691|GO:0050778	interleukin 15	10.6278	32.5756	3.4916	4.77137	8.11313	10.8191	8.35932	15.2195	27.4307	26.4702	30.0304	46.3712	2.66522	3.65889	3.70932	3.93295	4.71151	4.77391	4.64875	4.95129
ASMM10P013866	0.0147889	0.185203	2.4238	down	protein_coding	NM_001164594	CCDS49710.1	Pdzrn4	RefSeq	3393	chr15	+	92597108	92771819		chr15:92597376+92597436	AACTTGTGCACTTTTCAGAAAAGAGAGGAACATTACAAACTGCTCTACGAAGTTTCCCAG	239618	Mm.309826	GO:0003674|GO:0005575|GO:0008150|GO:0046872	PDZ domain containing RING finger 4	6.63977	18.4446	2.68479	3.96206	6.08325	10.4758	5	5	11.6855	19.3484	23.4391	19.3054	2.38606	3.61904	2.399	2.33505	3.48582	4.34729	4.29428	3.72087
ASMM10P035757	0.0121182	0.167873	2.92229	down	protein_coding	NM_001039243	CCDS20987.1	Gm7092	RefSeq	910	chr7	-	25614620	25615892		chr7:25614650-25615300	CGATCAACAGTTTAAACAGCTCGACAACTACAGGTTGAAATGATATTCTGAATATGTGAA	632778	Mm.423112	GO:0003674|GO:0005575|GO:0008150	predicted gene 7092	10.2859	31.3743	3.21244	4.75954	9.13536	17.8602	5	9.14818	33.7933	29.3236	29.8105	32.5696	2.86356	4.35337	2.399	3.23383	5.01828	4.92166	4.6379	4.46031
ASMM10P047711	0.000716222	0.0356036	2.87896	down	protein_coding	NM_025300	CCDS35504.1	Mrpl15	RefSeq	1931	chr1	-	4773199	4785726	NM_001177658, NR_033530	chr1:4773214-4774516	CACCAGTCTTCCCTTCTGCAGTTTGTTCAATAAACAGAATTCCTAAATCTAATAACCTTA	27395	Mm.182927	GO:0000002|GO:0003735|GO:0005739|GO:0005739|GO:0005762|GO:0005840|GO:0006412|GO:0015934|GO:0030529	mitochondrial ribosomal protein L15	35.873	133.56	5.29272	6.81826	38.8962	51.834	18.313	34.4488	131.928	117.957	119.212	165.144	5.40087	5.87631	4.80079	5.09288	6.96041	6.88762	6.6367	6.78832
ASMM10P024043	1.22141e-05	0.00306386	2.72033	down	protein_coding	NM_001160262	CCDS35764.1	Fam78b	RefSeq	4986	chr1	+	167001416	167091302		chr1:167079724+167079785	TCGCATCCACTCACTCGCCTCTTTCCAAAGAGATTGCTCATTCTAAGTGTTGCTAGTTAC	226610	Mm.389217	GO:0003674|GO:0005575|GO:0008150	family with sequence similarity 78, member B	13.544	48.9979	3.92977	5.37355	14.3618	12.8672	11.715	15.2322	42.7084	43.9048	45.5086	63.8697	3.70216	3.90174	4.18044	3.93472	5.34326	5.48622	5.25066	5.41403
ASMM10P034792	0.000769944	0.036815	2.18582	down	protein_coding	NM_026414	CCDS39542.1	Asprv1	RefSeq	1550	chr6	+	86628173	86629704		chr6:86629625+86629702	GTCACTTGCCTTGAATCTCATGGAGCCTGTATCAATAATTCAATTATTTCAAAACACCAA	67855	Mm.183043	GO:0004190|GO:0004190|GO:0006508|GO:0008233|GO:0016020|GO:0016021|GO:0016485|GO:0016485|GO:0016787|GO:0043588	aspartic peptidase, retroviral-like 1	63.8391	188.409	6.19306	7.32124	66.2139	82.9489	48.2237	57.9698	200.237	164.375	187.89	201.135	6.22032	6.55403	6.1702	5.8277	7.56767	7.34169	7.30549	7.07011
ASMM10P048934	0.000433939	0.027424	2.49847	down	protein_coding	NM_008850	CCDS25052.1	Pitpna	RefSeq	3724	chr11	+	75588107	75628778		chr11:75628713+75628778	CCCAGTTTATTTACAGGAGAGGATTATGAGAAGATACAGTGGTATTTCTGACATTTTATG	18738	Mm.3128	GO:0000062|GO:0005543|GO:0005622|GO:0005737|GO:0006810|GO:0008289|GO:0008526|GO:0015914|GO:0016021|GO:0035091|GO:0070540	phosphatidylinositol transfer protein, alpha	648.915	2265.41	9.50357	10.8246	622.765	745.539	333.03	894.326	1834.02	1821.8	2091.14	3314.69	9.52609	9.71714	9.00717	9.7639	10.7385	10.7454	10.7597	11.0549
ASMM10P035540	0.01079	0.15583	2.18234	down	protein_coding	NM_134205	CCDS20803.1	Vmn1r76	RefSeq	975	chr7	-	11930310	11931285		chr7:11930324-11931285	CTTATCAGCAACATGAAGTCTAGGGCCAGTGTGTTTTTACCCTGCTTTTGTAAGAGATAA	171239	Mm.377195	GO:0005550|GO:0005887|GO:0007186|GO:0016503|GO:0019236	vomeronasal 1 receptor 76	6.18267	17.2134	2.72141	3.84728	8.18136	5	5.93569	5.61363	24.7573	10.1315	15.7093	18.2556	2.67963	2.34925	3.2357	2.62104	4.56488	3.44395	3.73507	3.64523
ASMM10P039223	0.000237524	0.0198607	4.96181	down	protein_coding	NM_029674	CCDS22212.1	Got1l1	RefSeq	1451	chr8	-	27197458	27202547		chr8:27197472-27197681	GCCCCTGACTGGAACGAAAGCTTTACGCTGTCTTTGAAAATAAAAATCCTGGAGGAACTA	76615	Mm.272794	GO:0003824|GO:0005575|GO:0005737|GO:0006520|GO:0008150|GO:0008483|GO:0009058|GO:0016740|GO:0030170	glutamic-oxaloacetic transaminase 1-like 1	15.8948	101.602	4.12202	6.43289	21.8404	20.4922	11.3484	9.89814	86.9898	106.904	102.156	110.356	4.46047	4.552	4.13341	3.34222	6.36944	6.74281	6.41147	6.20784
ASMM10P022900	0.0186782	0.20888	2.2875	down	protein_coding	NM_178244	CCDS15380.1	Teddm1	RefSeq	1415	chr1	+	153891645	153893060		chr1:153892931+153893060	AGAGAGAGAGTGAAACAATGGCGTTAAAGAGAGGAATCTCTGCTCAAGCCCAGAATTCTG	240819	Mm.453236	GO:0003674|GO:0005575|GO:0008150|GO:0016020|GO:0016021	transmembrane epididymal protein 1	48.6374	141.098	5.70107	6.89484	51.4841	80.7863	25.5347	36.7443	143.215	170.841	119.977	130.357	5.83486	6.51218	5.2753	5.18195	7.07957	7.40052	6.64651	6.45278
ASMM10P012062	0.00333009	0.0831502	2.00369	down	protein_coding	NM_177337	CCDS27182.1	Arl11	RefSeq	1505	chr14	+	61309752	61311936		chr14:61311853+61311936	CTGCTTTCCAACTCCAACTAACTTTTCTCTGCCCTACATCATATGTTGTAAAAAAGTAAA	219144	Mm.206566	GO:0000166|GO:0005525|GO:0005575|GO:0005622|GO:0007264|GO:0008150	ADP-ribosylation factor-like 11	51.0738	139.623	5.88444	6.8871	45.0493	49.8697	59.3411	50.0352	118.622	139.035	138.822	162.014	5.62571	5.82527	6.46298	5.6238	6.81254	7.11364	6.86043	6.76177
ASMM10P035870	2.71705e-05	0.00521194	5.38512	down	protein_coding	NM_011980	CCDS21079.1	Zfp146	RefSeq	2045	chr7	-	30161267	30169727		chr7:30161281-30162723	AAACCTGCACACCACAAACTATAACCGATAGTAAAAGTCAGATATATGGGGGGTATTGAA	26465	Mm.456449	GO:0003676|GO:0003677|GO:0005634|GO:0005730|GO:0005737|GO:0046872	zinc finger protein 146	109.801	809.37	6.97253	9.40151	136.638	123.32	72.4792	106.766	885.523	821.566	667.064	863.328	7.30032	7.12524	6.75274	6.71181	9.72368	9.61829	9.11331	9.15075
ASMM10P004406	7.57987e-07	0.000537347	20.6524	down	protein_coding	NM_001039533	CCDS37261.1	Pdxdc1	RefSeq	3224	chr16	-	13833929	13903135		chr16:13834797-13837042	AGGCTTCCAGATGGGAACCAGGGTGCAGAGACTTAAGGTTTAGCCGACCTGTAAACTCTC	94184	Mm.171484	GO:0003824|GO:0005575|GO:0008150|GO:0016829|GO:0016831|GO:0019752|GO:0030170	pyridoxal-dependent decarboxylase domain containing 1	10.9198	304.626	3.59759	7.96583	10.852	12.2831	10.3676	10.1765	230.175	250.697	312.421	425.212	3.17207	3.83864	4.00286	3.3768	7.77348	7.94029	8.02326	8.12628
ASMM10P042877	0.00158837	0.0548695	2.06855	down	protein_coding	NM_133982	CCDS23222.1	Rpp25	RefSeq	1361	chr9	+	57504101	57505447		chr9:57505012+57505447	AAGAGAGGATCCTTGAAGTCCAAGGAAACTTTGTGGGACATGTTACCAGAAGCCACAGAA	102614	Mm.274421	GO:0003674|GO:0003676|GO:0003723|GO:0004526|GO:0005634|GO:0005739|GO:0005813|GO:0008033|GO:0008150|GO:0016787	ribonuclease P/MRP 25 subunit	40.927	114.073	5.55469	6.60331	33.1907	43.3354	41.6779	45.504	106.795	113.029	110.935	125.531	5.14471	5.62925	5.96234	5.48246	6.66108	6.82337	6.53134	6.39745
ASMM10P031097	3.17528e-06	0.00143814	5.25594	down	protein_coding	NM_172885	CCDS39287.1	Tmem132d	RefSeq	4278	chr5	-	127783490	128433077		chr5:127783507-127784943	AGGAGGTTTAGTATGCATGGCAAGATGTTGTCAAACCTGGAACAAAGATGCGCGTTTAAG	243274	Mm.447698	GO:0003674|GO:0005575|GO:0010923|GO:0016020|GO:0016021	transmembrane protein 132D	52.3047	376.305	5.90117	8.29512	57.3184	60.1811	34.8867	56.8325	374.13	379.362	314.815	436.91	6.00523	6.08644	5.71102	5.80199	8.46325	8.51691	8.03526	8.16505
ASMM10P013192	8.22499e-06	0.00244889	3.75627	down	protein_coding	NM_001163643	CCDS27885.1	Map3k12	RefSeq	5528	chr15	-	102497646	102517004	NM_009582	chr15:102497667-102498775	GGGGAAGGGGTATATCCCGGAAACTAGAAGTCATTCTTCAATTAAAATATGTTTTCTTTA	26404	Mm.172897	GO:0000166|GO:0000186|GO:0004672|GO:0004674|GO:0004709|GO:0005524|GO:0005737|GO:0005829|GO:0005886|GO:0006468|GO:0006468|GO:0007254|GO:0016020|GO:0016301|GO:0016310|GO:0016572|GO:0016740|GO:0016772|GO:0018105|GO:0018107|GO:0019901|GO:0030424|GO:0030426|GO:0042803|GO:0046777	mitogen-activated protein kinase kinase kinase 12	22.5271	115.076	4.6889	6.5982	22.503	22.7879	19.0963	25.7211	86.3989	120.473	112.287	141.147	4.50814	4.70752	4.85911	4.68082	6.35937	6.91508	6.55194	6.56641
ASMM10P035986	3.1288e-07	0.000340101	9.91383	down	protein_coding	NM_183167	CCDS39920.1	AI987944	RefSeq	2664	chr7	-	41372929	41393260	NM_001199330	chr7:41374255-41375066	GAGCCAATTTATATTGCAGAGGAACCCTATAAATATAGTCAATGTGGTAAAGTTTTGCAC	233168	Mm.379390	GO:0003674|GO:0005575|GO:0008150|GO:0046872	expressed sequence AI987944	39.2397	536.759	5.5031	8.81254	45.6656	39.1492	31.2483	40.8958	533.978	541.835	503.441	567.78	5.64729	5.47378	5.55667	5.33466	8.98429	9.03172	8.70142	8.53273
ASMM10P015514	0.000405984	0.0266695	4.34503	down	protein_coding	NM_147155	CCDS49940.1	Tagap1	RefSeq	2358	chr17	-	6954964	6961156		chr17:6954986-6957024	TAAAAATCCACCAAGAACATTATCCACACACTGTTCCATTCAGCCAGTGTCTGTTCACTA	380608	Mm.371734	GO:0003674|GO:0005575|GO:0008150	T cell activation GTPase activating protein 1	20.5472	118.595	4.49857	6.61793	15.1257	26.4863	17.9905	22.5862	75.3966	115.873	139.989	143.122	3.80139	4.92323	4.7754	4.49425	6.15282	6.86027	6.87096	6.58768
ASMM10P026556	0.00287067	0.0767315	2.17173	down	protein_coding	NM_001033155	CCDS51077.1	Dnajb14	RefSeq	1851	chr3	+	137867674	137908931		chr3:137905997+137906057	GTGTGGAAGAGGATTACGTGACTAATATTCGAAATAACTGCTGGAAAGAAAGACAGCAGA	70604	Mm.256488	GO:0005575|GO:0008150|GO:0016020|GO:0016021	DnaJ (Hsp40) homolog, subfamily B, member 14	367.854	1083.24	8.69665	9.8155	478.991	375.679	196.181	420.565	1038.85	1182.13	957.83	1154.13	9.13948	8.74639	8.21673	8.68399	9.94493	10.1232	9.64359	9.55031
ASMM10P049756	8.98657e-05	0.011629	2.41335	down	protein_coding	NM_030696	CCDS25761.1	Slc16a3	RefSeq	2493	chr11	+	120948483	120959000		chr11:120948511+120948579	TGAGTCTTCCTAACTAGGGAAGACAGCTGCCACAGCCACACAATAGCCCAGGCTGAGGCA	80879	Mm.28632	GO:0005886|GO:0006810|GO:0015293|GO:0015355|GO:0015629|GO:0015711|GO:0016020|GO:0016021|GO:0031965|GO:0035879|GO:0055085	solute carrier family 16 (monocarboxylic acid transporters), member 3	18.1742	57.2393	4.33873	5.60976	23.1938	18.1857	10.7623	20.5549	56.7948	49.1839	61.7354	61.2432	4.56125	4.37747	4.05666	4.35954	5.75536	5.65025	5.68276	5.3507
ASMM10P051342	0.000420024	0.0271765	2.58667	down	protein_coding	NM_018859	CCDS26226.1	Akr1e1	RefSeq	1729	chr13	-	4592489	4609164		chr13:4592503-4593298	GTATCACCATTTTTTCCTAGCCAACTGTTAGTTGGAATAAAGAAAATGTGGGAGCCCCAA	56043	Mm.251908	GO:0005737|GO:0016491|GO:0050571|GO:0055114	aldo-keto reductase family 1, member E1	119.271	422.137	7.10183	8.47293	133.504	148.399	89.131	106.052	426.238	413.973	425.377	422.962	7.26294	7.38819	7.05561	6.70059	8.66374	8.63963	8.46711	8.12125
ASMM10P047030	0.000908806	0.0404674	3.33539	down	protein_coding	NM_177776	CCDS24985.1	Smtnl2	RefSeq	2624	chr11	-	72390113	72411713		chr11:72390127-72391413	TGCCCATCTATCCCTTAGATATTGGCAAATATATTATGATAAAAAGTGGCCCAAAGTTGA	276829	Mm.46732	GO:0003674|GO:0005575|GO:0008150	smoothelin-like 2	90.5644	393.218	6.62413	8.36198	112.749	122.47	42.8492	84.1894	414.487	364.822	343.238	450.325	7.01032	7.11469	6.00469	6.3668	8.62382	8.4602	8.15527	8.20864
ASMM10P047304	4.55979e-08	0.000123912	5.03526	down	protein_coding	NM_007946	CCDS25220.1	Epx	RefSeq	2691	chr11	-	87863997	87875536		chr11:87864804-87864907	AATCTCTTTATCTCGGATTGTATGCGACAATACTGGCATCACCACGGTTTCGAGGGACAT	13861	Mm.1315	GO:0002215|GO:0004601|GO:0006979|GO:0016491|GO:0020037|GO:0032693|GO:0032714|GO:0032753|GO:0042744|GO:0046872|GO:0072677	eosinophil peroxidase	5	30.1477	2.35128	4.68334	5	5	5	5	26.928	23.4099	34.9863	35.2665	2.3218	2.34925	2.399	2.33505	4.68523	4.60621	4.87152	4.57042
ASMM10P051942	0.00297835	0.0776993	2.31961	down	protein_coding	NM_001038651	CCDS49301.1	Zfp953	RefSeq	4641	chr13	-	67339308	67360572		chr13:67339322-67342555	GTGTTTTGTAAACATATACCTCTCTTACTTTCGGATTGTCTCAATAAAGAACTGATGGCC	629016	Mm.440800	GO:0003674|GO:0005575|GO:0008150|GO:0046872	zinc finger protein 953	38.7735	122.916	5.48491	6.69879	45.0228	42.8055	37.4526	29.813	123.276	130.118	98.3513	139.918	5.62511	5.61251	5.81329	4.8887	6.86683	7.01671	6.35967	6.55194
ASMM10P027859	0.00383207	0.0895156	3.76893	down	protein_coding	NM_205823	CCDS18673.1	Tlr12	RefSeq	3174	chr4	-	128615445	128618619		chr4:128615459-128617501	CCGCGGGGTATGTGACATTCCCAAGATCTTCAAATCCTCAGTAAACTTGCTAAATTCATG	384059	Mm.331901	GO:0004888|GO:0006954|GO:0007165|GO:0009617|GO:0016020|GO:0016021|GO:0034174|GO:0045087	toll-like receptor 12	25.3364	116.894	4.71037	6.62452	14.1598	19.0668	28.6091	39.51	93.5552	118.187	109.579	146.254	3.67452	4.44387	5.44065	5.28242	6.47793	6.89055	6.50896	6.62066
ASMM10P050014	3.07205e-05	0.00556553	2.61657	down	protein_coding	NM_026998	CCDS36447.1	Snx6	RefSeq	1879	chr12	-	54746356	54795662	uc011yly.1	chr12:54746375-54747059	GTTTTGACTCCATGCTCCTTGTATGGCTCTGGAATTCAGGGTAGCGATAATAAATCTACT	72183	Mm.28240	GO:0005634|GO:0005737|GO:0005768|GO:0006810|GO:0006886|GO:0007154|GO:0008289|GO:0015031|GO:0016020|GO:0030512|GO:0031410|GO:0031901|GO:0035091|GO:0042147|GO:0042803|GO:0043231|GO:0045892	sorting nexin 6	863.346	3248.7	9.98091	11.3686	789.022	1012.93	585.518	1065.91	2523.64	3377.1	3246.85	3847.2	9.87231	10.1757	9.84198	10.0336	11.1813	11.63	11.3918	11.2713
ASMM10P033953	0.0051599	0.105297	3.06404	down	protein_coding	NM_008597	CCDS20659.1	Mgp	RefSeq	614	chr6	-	136872434	136875805		chr6:136872475-136872788	CTCCTTCCTTCTGCGGGTTGAAAGTAATGAAAGAACAGTATTAAGAAGTGTGTTTATATA	17313	Mm.243085	GO:0001503|GO:0005509|GO:0005576|GO:0005615|GO:0005783|GO:0006461|GO:0007275|GO:0030154|GO:0030324|GO:0030500|GO:0031012|GO:0031012|GO:0043234|GO:0048306|GO:0048754|GO:0051216	matrix Gla protein	760.553	3171.96	9.65686	11.2723	578.574	1123.19	312.499	1027.95	2436.54	2068.08	4639.12	3544.11	9.40929	10.326	8.91398	9.97817	11.1272	10.9245	11.8899	11.1476
ASMM10P012811	0.000384491	0.0259055	2.02074	down	protein_coding	NM_009218	CCDS27617.1	Sstr3	RefSeq	3928	chr15	-	78537014	78544345		chr15:78537031-78540585	GTCAGTTGAGAAATTCTTCGCTGCTTCTGACCTGAGCGCCTATCAATAAAGACAGTGACT	20607	Mm.211411	GO:0004871|GO:0004930|GO:0004994|GO:0005737|GO:0005886|GO:0005929|GO:0007165|GO:0007186|GO:0016020|GO:0016021|GO:0031513|GO:0060170	somatostatin receptor 3	319.506	898.4	8.51922	9.5341	298.322	346.185	203.581	429.937	711.247	968.374	822.009	1091.97	8.46286	8.62935	8.27008	8.71459	9.39447	9.84002	9.42891	9.473
ASMM10P027712	7.31491e-05	0.0101076	2.91002	down	protein_coding	NM_001012400	CCDS18575.1	AU022252	RefSeq	1867	chr4	-	119225137	119232724		chr4:119225151-119225638	AATCATGAACTGAATAGACGGGTGTAGCTCAATGATGGTGTGTTTACACAGTATTCATGA	230696	Mm.473722	GO:0003674|GO:0005575|GO:0008150	expressed sequence AU022252	5	17.8054	2.35128	3.8923	5	5	5	5	14.3485	15.2564	13.3651	28.2515	2.3218	2.34925	2.399	2.33505	3.79159	4.01155	3.50795	4.25814
ASMM10P004329	0.0134571	0.177414	2.30822	down	protein_coding	NM_001037878	CCDS22755.1	Tcf25	RefSeq	2738	chr8	+	123373823	123401892		chr8:123400676+123401075	TTCTTCCGGTCCTTGTTGCCAAATTACACCACAGAGGGGGAGAGGCTGGAGGAAGGAGTG	66855	Mm.178818	GO:0000122|GO:0003677|GO:0003700|GO:0005634|GO:0005634|GO:0005730|GO:0005737|GO:0005739|GO:0006351|GO:0006355	transcription factor 25 (basic helix-loop-helix)	508.807	1508.04	9.05362	10.2604	464.108	661.27	182.07	727.78	1083.87	1316.26	1773.1	1858.95	9.09248	9.54438	8.10386	9.47375	10.0019	10.2758	10.5264	10.2376
ASMM10P037852	0.000116378	0.0130865	4.56053	down	protein_coding	NM_010116	CCDS21191.1	Klk1b9	RefSeq	870	chr7	+	43976060	43980376		chr7:43980314+43980376	CAAAAAACCTCTGAGTGATACACTGTCTGCCTTTCTCAATAAAATTCACTATGCAACAAA	13648	Mm.440884	GO:0003824|GO:0004252|GO:0006508|GO:0008233|GO:0008236|GO:0016787|GO:0031638	kallikrein 1-related peptidase b9	15.4928	91.7113	4.08846	6.27766	14.3781	22.0816	12.3167	13.1946	94.0642	79.5916	78.8152	114.374	3.70457	4.6624	4.2552	3.73166	6.48254	6.33689	6.03716	6.25405
ASMM10P027132	2.17478e-05	0.00448858	3.38977	down	protein_coding	NM_019427	CCDS51180.1	Epb4.1l4b	RefSeq	2966	chr4	-	57061725	57143156		chr4:57061739-57063029	AGTGTATGTACTGCATCCATCTGAATAAACGTGTTCTGGGTCTCTTCATCTTACTGCTAA	54357	Mm.28217	GO:0005515|GO:0005737|GO:0005856|GO:0008092|GO:0019898|GO:0031032|GO:0045177	erythrocyte protein band 4.1-like 4b	49.1547	229.857	5.82622	7.5874	40.9844	54.7265	48.0347	52.8731	202.463	193.353	237.365	286.248	5.48467	5.95275	6.16474	5.7027	7.58211	7.57557	7.6263	7.56563
ASMM10P018760	0.0020981	0.0645462	2.22546	down	protein_coding	NM_010253	CCDS29396.1	Gal	RefSeq	699	chr19	-	3409916	3414457		chr19:3409963-3410165	CAATCGTCTGTTCTCTGCTTTGAAGCTGTGTTATGATTAAGATGTTTTGATTGGAGTAAT	14419	Mm.4655	GO:0005179|GO:0005576|GO:0005737|GO:0005794|GO:0006954|GO:0007218|GO:0007399|GO:0007631|GO:0008285|GO:0030141|GO:0031943|GO:0043065|GO:0050672	galanin	535.913	1611.13	9.2011	10.3552	404.909	715.786	282.799	740.159	1277.08	1406.93	1622.73	2137.77	8.88749	9.65079	8.7664	9.49974	10.2319	10.3741	10.3855	10.4293
ASMM10P040520	8.71116e-06	0.00244889	2.30516	down	protein_coding	NM_177900	CCDS40365.1	Hapln4	RefSeq	3576	chr8	+	70083528	70090862		chr8:70087071+70087131	GATATCGTCATAACGCTGAGGAACGCTACGATGCCTTCTGCTTCACGTCCAACCTCCCGG	330790	Mm.152048	GO:0005540|GO:0005575|GO:0005576|GO:0005578|GO:0007155|GO:0008150	hyaluronan and proteoglycan link protein 4	73.0162	232.124	6.40409	7.60896	74.42	81.7359	60.0928	75.8161	200.351	221.151	222.556	284.439	6.38702	6.53091	6.48063	6.21781	7.5686	7.76675	7.5441	7.55639
ASMM10P030321	0.0407453	0.301178	2.26472	down	protein_coding	NM_001042615	CCDS39071.1	Htra3	RefSeq	2211	chr5	-	35661558	35679782		chr5:35661601-35662264	TAAGTGGGGTCCATTGACTTAAAGTCCTTCTGAAATTTGTGCTTATTTATGCTTTTCCAT	78558	Mm.274255	GO:0001558|GO:0003824|GO:0004175|GO:0004252|GO:0005515|GO:0005520|GO:0005576|GO:0006508|GO:0006508|GO:0008233|GO:0008236|GO:0008236|GO:0016787|GO:0030512|GO:0030514	HtrA serine peptidase 3	13.5586	37.9009	3.79763	4.97696	7.09931	16.7614	12.3998	17.9741	26.3992	29.3802	46.6828	49.1414	2.4948	4.25564	4.26364	4.17642	4.65928	4.92438	5.28817	5.03601
ASMM10P046775	0.000529617	0.0311748	3.36162	down	protein_coding	NM_173785	CCDS24758.1	Iba57	RefSeq	4027	chr11	-	59155368	59163745		chr11:59155382-59158659	TGTAAACAGTACAAAGCTTTGAAAAATAAACCAATCAAGGGGGGAAAGGGTGTAGATCTT	216792	Mm.266175	GO:0003674|GO:0004047|GO:0005737|GO:0005739|GO:0006546|GO:0006783|GO:0008150|GO:0016740	IBA57, iron-sulfur cluster assembly homolog (S. cerevisiae)	23.5068	100.496	4.64986	6.39901	19.9284	31.6549	11.8852	30.5586	92.1891	94.0027	81.5218	134.271	4.29883	5.17599	4.20032	4.92428	6.45231	6.56295	6.08644	6.49435
ASMM10P004306	0.00125704	0.0480002	2.0101	down	protein_coding	NM_001035243		Trpm3	RefSeq	6676	chr19	+	22139116	22989882	NM_001035239, NM_001035242, NM_001035244	chr19:22889449+22897669	TGTCAAAAAGGGAAACCTGCCCCCGGACTACAGAATCAGCCTGATAGACATTGGCCTGGT	226025	Mm.440339	GO:0005261|GO:0006810|GO:0006811|GO:0006812|GO:0016020|GO:0016021|GO:0034220	transient receptor potential cation channel, subfamily M, member 3	51.3807	139.519	5.85404	6.8613	43.8526	50.0622	37.337	74.2709	124.385	97.6501	175.121	160.919	5.587	5.82963	5.80856	6.19096	6.87843	6.61487	7.19907	6.75284
ASMM10P031060	0.000846502	0.0388795	2.34819	down	protein_coding	NM_029929	CCDS19666.1	Vps33a	RefSeq	4114	chr5	-	123528759	123573015		chr5:123528849-123531221	TCTGCTCTGTTCTCCGTTGTACATAGAAGGTAGCTACAAGGACACAGTGGCATGTCTTTA	77573	Mm.41372	GO:0005764|GO:0005765|GO:0005768|GO:0005769|GO:0005770|GO:0006810|GO:0006904|GO:0015031|GO:0016020|GO:0016192|GO:0030220|GO:0030897|GO:0031410|GO:0032400|GO:0032403|GO:0032418|GO:0043473|GO:0048070|GO:0048471	vacuolar protein sorting 33A (yeast)	5.47713	15.5015	2.46163	3.69318	5.66996	5	5	6.23858	15.053	11.4126	11.0379	24.5027	2.35705	2.34925	2.399	2.74123	3.86012	3.61816	3.23629	4.05814
ASMM10P041622	2.40747e-07	0.000301952	10.4617	down	protein_coding	NM_032002	CCDS52801.1	Nrg4	RefSeq	1952	chr9	-	55220221	55283625		chr9:55220238-55221221	GTGCGGAAACTGGTATTGAAAACCTCCTTTTAATAAACTCCGACTCTACTTTGCACTAGC	83961	Mm.443874	GO:0005576|GO:0005886|GO:0008083|GO:0016020|GO:0016021	neuregulin 4	5	62.6859	2.35128	5.73832	5	5	5	5	67.2773	60.1694	53.8701	69.4268	2.3218	2.34925	2.399	2.33505	5.99031	5.94062	5.48876	5.53359
ASMM10P032236	0.000877306	0.039524	2.65303	down	protein_coding	NM_001177504	CCDS51616.1	Gm6588	RefSeq	2313	chr5	+	112449425	112451738		chr5:112451622+112451738	CCTTTGGCTTACAGAGTTAACTTGCATGTGAAATGTTCTGTTCTTAAGCAACGTTATTAA	625464	Mm.389676	GO:0003674|GO:0005575|GO:0008150	predicted gene 6588	5.5686	19.6432	2.66688	4.07453	5.08067	5	6.23397	5.95976	16.7982	15.4843	20.9338	25.3565	2.32481	2.34925	3.30639	2.68708	4.01748	4.03565	4.13763	4.10734
ASMM10P004305	0.0283115	0.253076	2.0412	down	protein_coding	NM_001035242		Trpm3	RefSeq	6706	chr19	+	22139116	22989882	NM_001035239, NM_001035240, NM_001035241, NM_001035243	chr19:22139306+22697421	GCAGACACCGGCTCAGAAATCCTGGATTGAAAGAGCATTTTATAAAAGAGAATGTGTTCA	226025	Mm.440339	GO:0005261|GO:0006810|GO:0006811|GO:0006812|GO:0016020|GO:0016021|GO:0034220	transient receptor potential cation channel, subfamily M, member 3	22.0323	53.7813	4.45823	5.48764	19.1092	23.1751	8.00003	37.845	45.8865	37.4429	67.9516	63.8441	4.22847	4.7311	3.64975	5.22359	5.45134	5.25909	5.82645	5.41369
ASMM10P019081	0.000382658	0.0259055	2.08356	down	protein_coding	NM_001114174	CCDS50408.1	Fam189a2	RefSeq	2565	chr19	-	23972749	24031019		chr19:23972763-23973631	TCATGCTTGCAAACTAGAAGACAGAACAGAGAATAAAGCGCTGGCGTTGGAAAGTCTGGA	381217	Mm.426078	GO:0003674|GO:0005575|GO:0008150	family with sequence similarity 189, member A2	914.211	2697	10.0513	11.1103	1010.23	1034.28	547.677	1064.66	2494.13	2650.47	2815.02	2828.38	10.2177	10.2101	9.7458	10.0314	11.1644	11.264	11.1932	10.8195
ASMM10P055717	0.0323379	0.271291	2.09671	down	protein_coding	NM_008806	CCDS19510.1	Pde6b	RefSeq	2831	chr5	+	108388372	108431742	uc012eas.1	chr5:108388401+108388461	GGGGTGGAGAAAGCCCCGGGCACAGCAGCAGGAACACCATGAGCCTCAGTGAGGAACAGG	18587	Mm.1372	GO:0003824|GO:0004114|GO:0007165|GO:0007601|GO:0008081|GO:0009583|GO:0016020|GO:0016787|GO:0046037|GO:0046872|GO:0047555|GO:0050896|GO:0051480|GO:0060041	phosphodiesterase 6B, cGMP, rod receptor, beta polypeptide	7.5053	17.6676	2.80349	3.87162	14.6655	5.35572	5	5	19.942	9.01007	18.4665	23.2518	3.7421	2.73782	2.399	2.33505	4.25557	3.2841	3.96607	3.98075
ASMM10P053537	0.00297127	0.0776387	2.85281	down	protein_coding	NM_144533	CCDS23423.1	Nmnat3	RefSeq	2160	chr9	+	98296582	98411428		chr9:98411367+98411427	CTGCCTGCTTGTTTGAATATTGGCAAAAAGATAAATAATAAATTGACATCAAAAATACTA	74080	Mm.294082	GO:0000166|GO:0000309|GO:0003824|GO:0004515|GO:0005524|GO:0005739|GO:0005739|GO:0009058|GO:0009435|GO:0009611|GO:0016740|GO:0016779|GO:0019363	nicotinamide nucleotide adenylyltransferase 3	55.4967	206.423	5.89694	7.40932	69.2125	73.6203	23.5776	55.5764	167.749	215.446	158.528	283.967	6.28103	6.3711	5.16401	5.77161	7.3011	7.72853	7.05343	7.55423
ASMM10P004567	0.0399361	0.298705	2.24642	down	protein_coding	NM_001081133	CCDS38251.1	Kif16b	RefSeq	5446	chr2	-	142618344	142901464		chr2:142714683-142739522	ATAACCCTGGACTTGAGTTTGAGAGACAACAGCGTGAAGAACTTGAAAAACTCGAAAGTA	16558	Mm.251934	GO:0000166|GO:0001704|GO:0001919|GO:0003777|GO:0005524|GO:0005547|GO:0005737|GO:0005768|GO:0005769|GO:0005856|GO:0005871|GO:0005874|GO:0006810|GO:0006895|GO:0007018|GO:0007154|GO:0007173|GO:0007492|GO:0008017|GO:0008289|GO:0008543|GO:0008574|GO:0016020|GO:0017137|GO:0032266|GO:0032801|GO:0035091|GO:0043325|GO:0045022|GO:0080025	kinesin family member 16B	8.90966	21.3378	3.02326	4.19089	9.89468	15.6006	5	5.14333	26.2797	19.5014	15.7384	23.8316	2.99709	4.15924	2.399	2.53771	4.65339	4.35802	3.73696	4.0152
ASMM10P011017	5.77121e-05	0.00896186	2.14312	down	protein_coding	NM_177625		Ttc5	RefSeq	2403	chr14	-	50775449	50785518		chr14:50775508-50776099	GAGGATAGAAATATAATCTACAGTTTGTGCGTGTATGGAAATGTCATAGTGAAACTCATG	219022	Mm.276362	GO:0003677|GO:0003682|GO:0005634|GO:0005737|GO:0006281|GO:0006974|GO:0045944	tetratricopeptide repeat domain 5	224.95	678.788	8.04533	9.14505	246.934	230.897	178.607	243.363	552.519	620.884	785.014	756.735	8.17971	8.03793	8.07739	7.8863	9.03651	9.21909	9.36558	8.959
ASMM10P035934	1.50728e-05	0.00341336	4.39644	down	protein_coding	NM_008155	CCDS21138.1	Gpi1	RefSeq	2856	chr7	-	34201326	34230305		chr7:34201343-34202158	TACTTTCCACCATGTTAATTAGGCCCATTTGATGGCCAGTCAATAAAAAGACTTGGTACA	14751	Mm.589	GO:0001525|GO:0004347|GO:0004347|GO:0004347|GO:0005125|GO:0005515|GO:0005576|GO:0005615|GO:0005634|GO:0005737|GO:0005829|GO:0005886|GO:0005886|GO:0005975|GO:0006006|GO:0006094|GO:0006096|GO:0008083|GO:0016853|GO:0016866|GO:0019242|GO:0043005|GO:0043154|GO:0043524|GO:0046185|GO:0048029|GO:0051156|GO:0060170	glucose phosphate isomerase 1	128.51	772.057	7.19525	9.33159	145.192	160.383	81.1031	127.361	711.151	771.219	717.788	888.071	7.39079	7.50976	6.91549	6.96498	9.39359	9.52521	9.22281	9.18474
ASMM10P008384	0.00358547	0.0871131	2.53607	down	protein_coding	NM_029095	CCDS23638.1	Hhatl	RefSeq	1870	chr9	-	121784015	121792507		chr9:121790714-121792262	AGCCTCTTCAAGCCCTCTCCAGGCCATGGGCATCAAGACAGCACTGCCTGCAGCTGAGCT	74770	Mm.44195	GO:0005515|GO:0005783|GO:0016020|GO:0016021|GO:0048471|GO:0060262	hedgehog acyltransferase-like	226.756	845.669	7.98215	9.32474	268.916	189.107	128.429	320.574	602.922	571.518	633.545	1574.69	8.31384	7.74327	7.59259	8.27889	9.15183	9.10794	9.04514	9.99405
ASMM10P039474	0.000415982	0.0271255	3.67724	down	protein_coding	NM_182991	CCDS22368.1	Tmem59l	RefSeq	1491	chr8	-	70483866	70487358		chr8:70483883-70484434	GTGAGAACTCCTTCCTGGGAGGAGATAAGGAGATATAAACCTTTAAATAAAGTGAATAAA	67937	Mm.23002	GO:0003674|GO:0005575|GO:0005794|GO:0008150|GO:0016020|GO:0016021	transmembrane protein 59-like	2901.38	15096.3	11.673	13.5517	3314.03	4112.98	1331.1	2847.42	11076.2	16120.2	15239.3	17949.7	11.9507	12.1884	11.0891	11.464	13.3451	13.8359	13.5617	13.4639
ASMM10P041279	0.00431686	0.095736	4.39246	down	protein_coding	NM_025807	CCDS23913.1	Slc16a9	RefSeq	3563	chr10	+	70245275	70285951		chr10:70256093+70256192	TTGGGGTCTTGTATGTAGAATGGCTGGATGCCTTCGGTGAAGGAAAAGGAAAAACAGCTT	66859	Mm.19325	GO:0003674|GO:0005575|GO:0005886|GO:0006810|GO:0015293|GO:0016020|GO:0016021|GO:0046415|GO:0055085	solute carrier family 16 (monocarboxylic acid transporters), member 9	14.863	70.8313	3.75951	5.89454	16.7318	16.9623	5	20.7577	79.2407	56.9437	57.3839	89.7567	3.98961	4.27599	2.399	4.37345	6.22582	5.86168	5.57793	5.91274
ASMM10P008864	0.0326302	0.27228	2.90029	down	protein_coding	NM_145380	CCDS16495.1	Eif3m	RefSeq	1230	chr2	-	104999656	105017027		chr2:105014867-105016945	ATCGATATCAGCGAGGAAGACCAGGCTGCTGAACTTCGAGCTTATCTGAAATCAAAAGGA	98221	Mm.379278	GO:0003674|GO:0003743|GO:0005737|GO:0005852|GO:0006412|GO:0006413|GO:0008150	eukaryotic translation initiation factor 3, subunit M	28.625	161.537	5.01505	6.55124	36.0945	25.8329	18.4244	34.1481	67.1351	73.6108	67.7722	437.628	5.28556	4.88671	4.80927	5.07865	5.98664	6.22717	5.8232	8.16796
ASMM10P036006	0.00155948	0.0545652	2.35373	down	protein_coding	NM_138956	CCDS24211.1	Rassf3	RefSeq	3425	chr10	-	121410350	121476250		chr10:121410470-121413085	AGGGTGGCGCAGGGAAGCTTTTAAATCTAAAGTGAAAAGCTATATTTATAATGTTGAGGA	192678	Mm.41265	GO:0005737|GO:0005856|GO:0005874|GO:0005886|GO:0007165|GO:0042802	Ras association (RalGDS/AF-6) domain family member 3	150.531	473.772	7.3885	8.62345	174.351	188.156	75.1698	164.445	440.086	453.689	414.02	587.29	7.67112	7.73724	6.80501	7.34062	8.70734	8.77221	8.43159	8.58265
ASMM10P006141	0.000688769	0.0349856	3.21923	down	protein_coding	NM_001252266		Ica1	RefSeq	1614	chr6	-	8630526	8758458		chr6:8653507-8656361	GAGCACAAAGATTCATCTGCTTATAAGAGACCCATAGATGAACTATTAGACGGGAAACCC	15893	Mm.275683	GO:0000139|GO:0005634|GO:0005737|GO:0005794|GO:0005795|GO:0005829|GO:0006810|GO:0006836|GO:0016020|GO:0019904|GO:0030054|GO:0030425|GO:0030667|GO:0030672|GO:0031410|GO:0043496|GO:0045202|GO:0046928|GO:0048471	islet cell autoantigen 1	46.2418	191.708	5.66268	7.3494	64.9856	54.881	23.1703	41.9302	193.185	181.193	188.319	204.137	6.18706	5.95649	5.14031	5.36686	7.5135	7.48384	7.30889	7.09135
ASMM10P037860	0.00032446	0.0241567	2.72428	down	protein_coding	NM_008693	CCDS21199.1	Klk1b3	RefSeq	888	chr7	+	44198190	44202351		chr7:44202273+44202351	GGATAAAAGACACTATGGCAAAAAACCCCTAAGTATCACAACTGTCTGTTCTCAATAAAA	18050	Mm.439740	GO:0003824|GO:0004252|GO:0005057|GO:0006508|GO:0007165|GO:0008083|GO:0008233|GO:0008236|GO:0016787|GO:0046872	kallikrein 1-related peptidase b3	6.26789	20.0184	2.66229	4.10816	6.95652	7.2262	5	5.88882	15.7321	20.9738	19.1431	24.2245	2.47838	3.10105	2.399	2.67074	3.92248	4.45558	4.01472	4.03987
ASMM10P053754	0.0024238	0.0695777	3.22696	down	protein_coding	NM_183151	CCDS41215.1	Mid1	RefSeq	3974	chrX	+	169879621	169990797	uc029xol.1	chrX:169879639+169879699	CTAGCCTGCGCCCGACTTTTCATAGGCTGGAAAAGGAAAGGTTGAGAAACTTGACATTGT	17318	Mm.34441	GO:0005515|GO:0005622|GO:0005737|GO:0005856|GO:0005874|GO:0005881|GO:0007026|GO:0008270|GO:0015630|GO:0016874|GO:0031625|GO:0032874|GO:0046872	midline 1	7.65457	26.1668	2.77534	4.46551	8.46067	5	5	12.1576	32.3147	17.7336	23.0827	31.5362	2.73456	2.34925	2.399	3.61853	4.94724	4.22581	4.27321	4.41579
ASMM10P051029	1.34894e-07	0.000244382	41.8719	down	protein_coding	NM_010500	CCDS15382.1	Ier5	RefSeq	3272	chr1	-	155096366	155099636		chr1:155096413-155099636	GCAAGGGAGCTGTTACTTTTCTACTCCATCACCATAATCATGTACATAATACATAGAATA	15939	Mm.12246	GO:0003674|GO:0005575|GO:0008150	immediate early response 5	6.0052	277.396	2.48074	7.86865	9.02079	5	5	5	285.665	293.011	247.489	283.42	2.83964	2.34925	2.399	2.33505	8.08343	8.16019	7.68025	7.55072
ASMM10P037453	0.000208991	0.0183699	4.49173	down	protein_coding	NM_175668	CCDS20893.1	Gpr4	RefSeq	2884	chr7	+	19212537	19224176		chr7:19224113+19224176	AGATCCTGCTATCAGGGAGGTAGGACTAACAATAAAAAATAAACATAGCAAGACAATTCC	319197	Mm.135984	GO:0004871|GO:0004930|GO:0005886|GO:0007165|GO:0007186|GO:0016020|GO:0016021	G protein-coupled receptor 4	12.3113	69.7309	3.71245	5.87972	19.8548	10.7006	5.86801	12.8219	66.5603	74.2373	53.2716	84.8544	4.29341	3.64569	3.22159	3.68912	5.97536	6.24037	5.47483	5.82834
ASMM10P049908	3.52985e-07	0.000359714	34.6761	down	protein_coding	NM_001161411	CCDS49040.1	Trappc12	RefSeq	2911	chr12	-	28709506	28750453		chr12:28709523-28710387	ACTTGATCACGGCGGTGAGCTCGTAAGACACCCAATAATAAAGAATGCATTTCAGCCTCT	217449	Mm.132006	GO:0003674|GO:0005575|GO:0006810|GO:0008150|GO:0016192	trafficking protein particle complex 12	5.9704	261.559	2.6588	7.77467	5	7.86266	5	6.01895	208.374	251.249	269.028	317.587	2.3218	3.21828	2.399	2.69611	7.62517	7.94337	7.80793	7.72221
ASMM10P051932	0.0487348	0.322595	2.7679	down	protein_coding	NM_025547	CCDS26611.1	Mterfd1	RefSeq	1486	chr13	-	66912097	66933072		chr13:66912143-66912236	CTTTAGTTTTTGATGAATGTTTAAATATATTCTTGTAAATATATATATGAATAAATGTAT	66410	Mm.347939	GO:0003677|GO:0005739|GO:0005739|GO:0006351|GO:0006355|GO:0044212|GO:0045892|GO:0045892	MTERF domain containing 1	15.5088	51.4901	3.76831	5.2371	14.1089	18.2914	5	24.6349	25.9524	32.6467	40.5134	106.848	3.66838	4.38495	2.399	4.62091	4.63534	5.07001	5.08297	6.16008
ASMM10P014405	0.000824603	0.0380882	2.09884	down	protein_coding	NM_134102	CCDS28166.1	Pla1a	RefSeq	1994	chr16	-	38396116	38433145		chr16:38396162-38396535	GATTACCTCACACCCTTAAGCATCTATACTTAGGATTTAATAGAAATGTACGCAGAGAAA	85031	Mm.279805	GO:0003674|GO:0003824|GO:0005575|GO:0005576|GO:0006629|GO:0008150|GO:0016042|GO:0016787	phospholipase A1 member A	127.096	367.929	7.20524	8.27484	130.649	151.844	98.8312	127.059	376.008	381.204	353.742	360.762	7.22842	7.42385	7.20738	6.96131	8.47392	8.52642	8.2028	7.89621
ASMM10P012780	0.00692206	0.123349	2.47636	down	protein_coding	NM_001168288	CCDS49654.1	Arhgap39	RefSeq	4587	chr15	-	76723984	76818170		chr15:76730377-76730456	ACAGTAAGAAGAAGTCCAAACTGAGAAAGAAACCCAAGCCTTATGTTGAAGAGCCAGATG	223666	Mm.322931	GO:0003674|GO:0005622|GO:0005634|GO:0005856|GO:0007165	Rho GTPase activating protein 39	26.9021	86.2769	4.85384	6.16206	38.2781	32.5739	11.5709	25.1855	103.812	57.0278	74.615	109.653	5.37951	5.21856	4.16412	4.65317	6.6234	5.86463	5.96213	6.19808
ASMM10P039228	0.00684318	0.122344	3.24419	down	protein_coding	NM_021369	CCDS40312.1	Chrna6	RefSeq	2921	chr8	-	27403211	27413944		chr8:27403225-27404522	CCACGAGCCCTTCTCTAGCTCACTGCATGGAGATGAAATAAAATCGATATGAAATTTTAA	11440	Mm.283137	GO:0004889|GO:0005216|GO:0005230|GO:0005515|GO:0005886|GO:0005892|GO:0005892|GO:0006810|GO:0006811|GO:0006812|GO:0008144|GO:0014059|GO:0016020|GO:0016021|GO:0030054|GO:0034220|GO:0045202|GO:0045211|GO:0051291|GO:0051899	cholinergic receptor, nicotinic, alpha polypeptide 6	13.155	50.4407	3.70475	5.40261	14.1285	24.4046	6.52575	7.56109	59.6722	38.8455	41.7011	61.544	3.67096	4.80547	3.37034	2.97223	5.82113	5.31107	5.12334	5.35489
ASMM10P038396	0.000498074	0.0301899	2.33697	down	protein_coding	NM_009464	CCDS21497.1	Ucp3	RefSeq	2448	chr7	+	100472990	100486432		chr7:100486343+100486432	AGCGCCCTATACATGTGACTGTACATATGTACAAACACGATAAAGATGGAAACACATGTA	22229	Mm.6254	GO:0000303|GO:0000303|GO:0001666|GO:0005739|GO:0005739|GO:0005739|GO:0005743|GO:0006631|GO:0006810|GO:0006839|GO:0015992|GO:0016020|GO:0016021|GO:0017077|GO:0031966|GO:0055085	uncoupling protein 3 (mitochondrial, proton carrier)	132.076	418.905	7.2359	8.46053	165.787	151.332	85.9545	125.229	399.648	410.048	404.382	461.542	7.58377	7.41932	7.00265	6.93784	8.57122	8.63055	8.39611	8.24426
ASMM10P049412	0.000946866	0.040843	2.40326	down	protein_coding	NM_025404	CCDS36336.1	Arl4d	RefSeq	1397	chr11	+	101665540	101667832		chr11:101667717+101667832	GGCCCTTTTTATAAGCCTCGAGTGTCCTCTGTATTACTGTATTTTGTTTGTTTTTTGGGT	80981	Mm.266840	GO:0000166|GO:0003674|GO:0005525|GO:0005622|GO:0005634|GO:0005737|GO:0005886|GO:0007264|GO:0008150|GO:0016020	ADP-ribosylation factor-like 4D	52.7438	168.262	5.87106	7.13605	53.9639	48.8136	30.7658	77.4319	116.369	171.395	195.674	189.608	5.90758	5.79345	5.53607	6.24714	6.78712	7.40438	7.36562	6.98707
ASMM10P007894	0.0327697	0.272895	2.01324	down	protein_coding	NM_025654	CCDS25477.1	Rdm1	RefSeq	1098	chr11	+	101627948	101636081		chr11:101628069+101628272	AGCCTTAAGTCATTCTCTGTTCACAGTGTTCTCTCAGTTTGGCCTTCTGTATTCAGTCCG	66599	Mm.41449	GO:0000166|GO:0003674|GO:0003676|GO:0003677|GO:0003723|GO:0005634|GO:0005730|GO:0005737|GO:0008150	RAD52 motif 1	7.31552	17.0134	2.82243	3.83195	5	5.56942	5	13.6927	11.7293	15.0027	15.4594	25.8623	2.3218	2.78482	2.399	3.78412	3.49121	3.99038	3.71197	4.13425
ASMM10P036055	6.38394e-07	0.000488903	3.69766	down	protein_coding	NM_010189	CCDS52243.1	Fcgrt	RefSeq	1738	chr7	-	45092992	45103822		chr7:45093006-45093355	TGCATCGTTATTCTCAAGTTTCAAGCAGCTGGAATAAATTGAACGCGTCTGGGAAAGATC	14132	Mm.3303	GO:0002416|GO:0003823|GO:0005886|GO:0006955|GO:0016020|GO:0016021|GO:0019770|GO:0019864|GO:0019882|GO:0030881|GO:0030881|GO:0038094	Fc receptor, IgG, alpha chain transporter	167.326	854.632	7.59544	9.48205	167.778	191.075	116.7	193.752	816.831	760.022	867.753	973.924	7.60171	7.75614	7.45369	7.57022	9.60283	9.50411	9.50931	9.31196
ASMM10P048571	0.00854045	0.137185	7.07561	down	protein_coding	NM_019440	CCDS48803.1	Irgm2	RefSeq	3537	chr11	+	58214976	58222783		chr11:58222569+58222771	AGCAGGGTGTGAATTCTCTCCGTGTCTTAGGTCATAGACATAGATTTTCTCTTTGCTGGT	54396	Mm.458517	GO:0003924|GO:0005794|GO:0006184|GO:0020003|GO:0034341|GO:0034341|GO:0042742|GO:0042832	immunity-related GTPase family M member 2	53.8986	381.959	5.39074	8.21359	16.7841	21.5899	38.3287	138.892	228.756	433.883	258.181	607.019	3.99567	4.62836	5.84533	7.09358	7.76584	8.71014	7.74391	8.63447
ASMM10P055554	0.00168456	0.057168	3.45887	down	protein_coding	NM_001161797	CCDS51318.1	Phactr4	RefSeq	4504	chr4	-	132355924	132422446	NM_175306	chr4:132358228-132358284	CCATGAAGCTGAAGCCTGAGAAAGGAGCTAAAGGACCACAGGAAAAGGAAAAGCATGGCT	100169	Mm.158361	GO:0001755|GO:0001843|GO:0003779|GO:0004864|GO:0005622|GO:0005737|GO:0007266|GO:0007275|GO:0007399|GO:0008157|GO:0030027|GO:0030036|GO:0042995|GO:0043085|GO:0043085|GO:0048484|GO:0051726|GO:0061386|GO:0071862|GO:0071862|GO:2001045	phosphatase and actin regulator 4	13.2292	56.3446	3.78773	5.57803	22.6881	7.77226	7.02764	15.4288	62.9886	54.7257	44.563	63.101	4.52304	3.20287	3.47132	3.95368	5.89642	5.80187	5.21603	5.39779
ASMM10P011550	0.00157128	0.0547127	3.50088	down	protein_coding	NM_177624	CCDS26822.1	Sntn	RefSeq	1240	chr14	+	13670875	13683148		chr14:13679052+13679112	AAACTTGGGAAAGCCACTGCCAAGAAACTGCTACAAACCCAATTTAAAAAATTCACAGAG	218739	Mm.39919	GO:0003674|GO:0005509|GO:0005575|GO:0005929|GO:0008150|GO:0042995	sentan, cilia apical structure protein	7.58214	29.1029	2.81946	4.62718	14.7435	5.58509	5	5	27.782	21.6177	30.2168	36.795	3.75459	2.78921	2.399	2.33505	4.72814	4.49684	4.65848	4.62527
ASMM10P009363	0.0277923	0.249673	2.29173	down	protein_coding	NM_176962	CCDS50000.1	Zfp944	RefSeq	2784	chr17	-	22337988	22361400		chr17:22358939-22359439	TATGCATGCGGTGTGAGCATCTATCAGTTTTGTTCCATGAAACGTTCCCGGTGCTTTCTG	319615	Mm.442162	GO:0003674|GO:0005575|GO:0008150|GO:0046872	zinc finger protein 944	9.91201	28.8702	3.36686	4.5633	6.93684	7.13141	9.66853	15.9113	28.4678	22.9644	18.8078	45.2407	2.47549	3.08332	3.90917	3.99944	4.7664	4.58171	3.99142	4.91365
ASMM10P012004	0.000174693	0.0161839	2.06192	down	protein_coding	NM_020002	CCDS27120.1	Rec8	RefSeq	2055	chr14	+	55618165	55625395		chr14:55624726+55624786	CTCCCTAGAAGCAGCAGAAGATGAAAAGTCTCGTACTAGCCTCATCCCCCCAGAATGGTG	56739	Mm.23149	GO:0000228|GO:0000724|GO:0000775|GO:0000778|GO:0000780|GO:0000794|GO:0000795|GO:0000800|GO:0001556|GO:0001673|GO:0005515|GO:0005634|GO:0005694|GO:0007059|GO:0007126|GO:0007129|GO:0007141|GO:0007286|GO:0009566|GO:0030893|GO:0030999|GO:0034991|GO:0072520	REC8 homolog (yeast)	120.918	353.672	7.14367	8.18766	120.298	105.807	116.862	140.706	314.628	269.193	359.424	471.442	7.10546	6.8992	7.45639	7.11364	8.21771	8.03334	8.22643	8.27317
ASMM10P053793	0.000450248	0.0281276	4.96343	down	protein_coding	NM_027429	CCDS15414.1	Cenpl	RefSeq	4342	chr1	+	161070891	161086343		chr1:161083415+161083486	CTGTAGCTTCAGCACACACTGATGGGAAAATAAAGGTTAGTTTAAACAGATCAAATTAGA	70454	Mm.248212	GO:0000775|GO:0003674|GO:0005575|GO:0005634|GO:0005694|GO:0008150	centromere protein L	9.78605	54.1172	3.2075	5.51884	10.0654	13.319	5	10.7599	47.3159	49.6626	49.8945	69.5958	3.02953	3.95153	2.399	3.44994	5.49462	5.66255	5.38111	5.53707
ASMM10P018294	0.00795961	0.13216	3.19587	down	protein_coding	NM_001170967		Wdr33	RefSeq	1148	chr18	+	31804056	31841642	NM_001170970	chr18:31841517+31841642	CTGGGATTAAATTAAAGGCATGTAACACCATTGCCTGACTGTGTCTTCTTGTATTTAATA	74320	Mm.277705	GO:0003674|GO:0005581|GO:0005634|GO:0005634|GO:0006397|GO:0008150	WD repeat domain 33	14.7836	58.9967	3.94161	5.61781	8.31878	17.5228	15.8724	17.4203	49.9572	42.2777	63.7784	79.9735	2.70675	4.32441	4.60589	4.12938	5.56993	5.42943	5.7302	5.74169
ASMM10P027517	0.00206077	0.0637586	2.01695	down	protein_coding	NM_080458	CCDS18419.1	Bsnd	RefSeq	2716	chr4	-	106483457	106492243		chr4:106483471-106485445	CACATCAGACAGAGCAAAGTCAGCACCAGGGGATGAAATAAAAAAGTTTTTTAACTTCAA	140475	Mm.135448	GO:0005254|GO:0005515|GO:0005886|GO:0005887|GO:0006821|GO:0006873|GO:0007605|GO:0016020|GO:0016021|GO:0016323|GO:0017081|GO:0030007|GO:0030644|GO:0043234	Bartter syndrome, infantile, with sensorineural deafness (Barttin)	5.54738	13.2016	2.53017	3.54234	5.18433	7.00518	5	5	13.4119	11.8273	12.7432	14.824	2.32846	3.05816	2.399	2.33505	3.69828	3.66901	3.44415	3.35792
ASMM10P004084	0.00129034	0.0488144	2.06465	down	protein_coding	NM_001009951	CCDS22313.1	Cep44	RefSeq	1433	chr8	-	56531521	56550566		chr8:56532873-56538610	GTCAATTAGTGATGTGGACTTTGTACCCTATGATAAAAACTACAGTGTGGGGGGAGCAGC	382010	Mm.425534	GO:0000922|GO:0003674|GO:0005737|GO:0005813|GO:0005856|GO:0008150	centrosomal protein 44	103.424	289.36	6.88648	7.93238	134.994	113.258	73.0281	92.4162	266.985	285.65	276.07	328.737	7.28086	7.00265	6.76177	6.50064	7.99022	8.12401	7.84698	7.76831
ASMM10P026966	0.000224823	0.0192934	2.89319	down	protein_coding	NM_001193667		Gm1987	RefSeq	870	chr4	-	42772859	42773993	NM_023052	chr4:42772873-42773283	TTCCCTTGTCCTTGCACCTATGATTTATACCTAACTGAATAAAAAGGTGATCCAGCCTCA	100504362	Mm.220853	GO:0003674|GO:0005575|GO:0008150	predicted gene 1987	483.1	2047.08	9.13086	10.6635	378.586	549.439	379.891	624.485	2197.22	1548.92	1530.52	2911.65	8.79042	9.28059	9.19363	9.25879	10.9823	10.5094	10.2992	10.8632
ASMM10P031509	0.00213986	0.0651666	2.29563	down	protein_coding	NM_029020	CCDS19118.1	Abcb8	RefSeq	2962	chr5	+	24394155	24409947	ENSMUST00000136459	chr5:24408758+24408818	CTTAGTACTGTCCGTGCAGCCCACTCCATCATTGTCATGGCCAATGGCCAAGTCTGTGAG	74610	Mm.283914	GO:0000166|GO:0005524|GO:0005634|GO:0005730|GO:0005739|GO:0005739|GO:0005743|GO:0006810|GO:0016020|GO:0016021|GO:0016887|GO:0017111|GO:0042626|GO:0055085	ATP-binding cassette, sub-family B (MDR/TAP), member 8	39.8151	119.526	5.44918	6.64806	31.0425	55.5978	24.7489	47.8713	86.5201	110.581	138.313	142.69	5.03515	5.97155	5.23173	5.55826	6.36165	6.79308	6.85438	6.58315
ASMM10P021954	4.5228e-09	2.4581e-05	9.25285	down	protein_coding	NM_001130176	CCDS48377.1	Tnnt2	RefSeq	1150	chr1	+	135840860	135852261	NM_001130174, NM_001130175, NM_001130177, NM_001130178, NM_001130180, NM_011619	chr1:135851378+135851442	TATTCACAACCTGGAGGCTGAGAAGTTCGACCTGCAGGAAAAGTTCAAGCAGCAGAAATA	21956	Mm.247470	GO:0003779|GO:0005200|GO:0005523|GO:0005737|GO:0005861|GO:0005861|GO:0005865|GO:0006200|GO:0006936|GO:0006936|GO:0006937|GO:0007507|GO:0008016|GO:0008016|GO:0016887|GO:0030016|GO:0030016|GO:0030017|GO:0030049|GO:0030172|GO:0030674|GO:0031013|GO:0032780|GO:0032781|GO:0032972|GO:0045214|GO:0051291|GO:0051592|GO:0051764|GO:0055009|GO:0055010|GO:0055010|GO:0060048	troponin T2, cardiac	5.28939	56.4841	2.3687	5.5786	6.15758	5	5	5	50.1274	51.0854	50.8102	73.9133	2.39148	2.34925	2.399	2.33505	5.57511	5.70531	5.40809	5.62588
ASMM10P023746	0.00245731	0.070169	2.71924	down	protein_coding	NM_024237	CCDS38235.1	Fbln7	RefSeq	2922	chr2	+	128863931	128897034		chr2:128894844+128894904	TGTCAACCCTGAGTGTCCTGAGGGCAGCGGCAATATAAGCTACGTGAAGACATCTCCCTT	70370	Mm.5107	GO:0005509|GO:0005576|GO:0005578|GO:0007155|GO:0008201	fibulin 7	9.80898	34.709	3.42115	4.86436	8.35087	11.3714	10.0437	9.46996	26.0636	27.6513	40.0535	45.0674	2.71327	3.73072	3.96003	3.28059	4.64108	4.84004	5.0669	4.90941
ASMM10P027549	0.00747773	0.127005	2.0811	down	protein_coding	NM_001033634	CCDS18448.1	Zyg11b	RefSeq	10654	chr4	-	108227754	108301090		chr4:108227952-108236194	ACTGTTTCTGGCTAGAGAGAGAAATAACTCGACAGTTAAGAATGTGTACTTGGGGCTGGA	414872	Mm.426241	GO:0003674|GO:0005575|GO:0008150	zyg-ll family member B, cell cycle regulator	222.563	591.369	7.89114	8.94849	192.942	206.901	105.947	384.462	506.512	587.116	616.934	654.913	7.81817	7.87909	7.31521	8.55209	8.90724	9.14145	8.99983	8.74544
ASMM10P031648	0.00161522	0.0555617	2.33011	down	protein_coding	NM_001040435	CCDS39065.1	Tacc3	RefSeq	2637	chr5	+	33658146	33672197		chr5:33672137+33672197	CCTCTGTTCATTTCTAAATTACTTTATTTTGAAAAGACTAAAGTTTAATCTCAAACTCAA	21335	Mm.379024	GO:0000226|GO:0001666|GO:0005515|GO:0005737|GO:0005737|GO:0005813|GO:0005813|GO:0005813|GO:0008283|GO:0019904|GO:0021987|GO:0022008|GO:0022027|GO:0030097|GO:0030953|GO:0032886|GO:0042994|GO:0051726	transforming, acidic coiled-coil containing protein 3	137.08	429.566	7.25848	8.47888	168.683	164.12	71.8914	143.624	337.451	451.447	420.601	508.765	7.6106	7.54146	6.73918	7.14267	8.31826	8.76584	8.45139	8.38001
ASMM10P036005	0.000292503	0.0229292	2.24599	down	protein_coding	NM_001008427	CCDS39926.1	Gm5595	RefSeq	3166	chr7	-	42660107	42692718		chr7:42660121-42662996	CACTTTCTGAGCCTTCTTTGTCTACCTCACTATGTTATGAAGTAAAAGTTAACCACGGAA	434179	Mm.284947	GO:0003674|GO:0005575|GO:0008150|GO:0046872	predicted gene 5595	338.902	1050.49	8.5976	9.76495	289.261	357.652	222.589	486.104	1003.64	1079.21	887.702	1231.42	8.41896	8.6791	8.41005	8.88229	9.89626	9.99075	9.53817	9.63464
ASMM10P054707	0.000426047	0.0271952	2.60272	down	protein_coding	NM_019693	CCDS28695.1	Ddx39b	RefSeq	1756	chr17	+	35241745	35253707	NM_001252457	chr17:35253647+35253707	GTTTGTTTTTGTTTTTTAACAAAACTAAGAATGAAACAACCGTGTCTGTGGTGTCTGTAA	53817	Mm.439827	GO:0000166|GO:0000245|GO:0000346|GO:0000398|GO:0003676|GO:0003723|GO:0004004|GO:0004386|GO:0005524|GO:0005634|GO:0005681|GO:0005687|GO:0005688|GO:0005737|GO:0006397|GO:0006406|GO:0006810|GO:0008026|GO:0008186|GO:0008380|GO:0010501|GO:0016787|GO:0017070|GO:0030621|GO:0043008|GO:0046784|GO:0051028	DEAD (Asp-Glu-Ala-Asp) box polypeptide 39B	99.4409	342.12	6.76524	8.14526	83.9935	101.197	55.7668	156.807	291.138	289.038	321.642	466.661	6.57685	6.83368	6.37821	7.27223	8.11336	8.14197	8.06593	8.25979
ASMM10P033431	0.000518229	0.0307263	2.31356	down	protein_coding	NM_029331	CCDS39540.1	1700019G17Rik	RefSeq	3074	chr6	-	85899049	85904938		chr6:85899404-85901191	TGCAGAGAATACGTGACTGATCCTTTGATATAGCCCAATATTGGGCCATAGATGGAAGAA	75541	Mm.24454	GO:0003674|GO:0005575|GO:0008150	RIKEN cDNA 1700019G17 gene	76.4803	238.374	6.4466	7.65672	81.7348	100.711	54.5737	68.9019	233.658	222.352	240.709	256.779	6.53545	6.82557	6.34543	6.07994	7.79304	7.77323	7.64459	7.416
ASMM10P040440	0.00199965	0.0627006	2.60891	down	protein_coding	NM_008278	CCDS40341.1	Hpgd	RefSeq	1719	chr8	+	56294551	56321046		chr8:56319095+56319156	GCCAATATATAGAATATAAGGACCAGATCAAGGCTATGATGAAATTCTATGGGGTTTTAC	15446	Mm.18832	GO:0003824|GO:0004957|GO:0005634|GO:0005737|GO:0006629|GO:0006631|GO:0006693|GO:0007179|GO:0007565|GO:0007567|GO:0008152|GO:0016323|GO:0016404|GO:0016404|GO:0016491|GO:0045786|GO:0051287|GO:0055114|GO:0070403|GO:0097070	hydroxyprostaglandin dehydrogenase 15 (NAD)	17.3472	57.1265	4.22411	5.60756	12.909	18.1177	13.6084	24.7535	59.8963	50.9102	54.1367	63.5628	3.50082	4.37248	4.39438	4.62878	5.82626	5.70103	5.49401	5.40893
ASMM10P036707	0.0064395	0.11858	3.62636	down	protein_coding	NM_029000	CCDS21663.1	Gvin1	RefSeq	9040	chr7	-	106156535	106215340	NM_001039160	chr7:106157331-106165264	CTCCAGTATAGCTGAACAAGACTACAAAAATAAGATGTAAGAGAGATTGTTCCTTCGTAA	74558	Mm.458429	GO:0003674|GO:0005575|GO:0008150	GTPase, very large interferon inducible 1	108.541	535.919	6.84911	8.70764	70.6689	63.5141	112.144	187.836	340.526	688.737	341.58	772.831	6.30971	6.16718	7.3942	7.52537	8.33185	9.36715	8.14584	8.9857
ASMM10P029723	0.00488357	0.102705	3.3861	down	protein_coding	NM_011542	CCDS18803.1	Tcea3	RefSeq	1247	chr4	+	136247956	136274899		chr4:136273655+136273715	AGTGCTGATGAGCCCATGACCACTTTTGTCTTATGCAATGAATGTGGGAATCGCTGGAAG	21401	Mm.112	GO:0003676|GO:0003677|GO:0005634|GO:0006351|GO:0006355|GO:0006357|GO:0008270|GO:0032784|GO:0046872	transcription elongation factor A (SII), 3	30.4912	130.395	4.99188	6.75151	18.4624	22.8849	27.2844	53.333	140.428	80.4032	173.39	127.359	4.16577	4.71459	5.37057	5.7166	7.05102	6.35042	7.18328	6.4213
ASMM10P040506	0.00489039	0.102705	2.35138	down	protein_coding	NM_007509	CCDS40358.1	Atp6v1b2	RefSeq	2742	chr8	+	69088735	69113717		chr8:69109949+69110009	CAGATGATCTCCTTTACCTGGAATTTCTGCAGAAGTTTGAGAAGAACTTCATTACTCAGG	11966	Mm.249096	GO:0005524|GO:0005737|GO:0005765|GO:0005794|GO:0005829|GO:0005886|GO:0005902|GO:0006810|GO:0006811|GO:0015991|GO:0015992|GO:0016020|GO:0016021|GO:0016787|GO:0016820|GO:0033178|GO:0033180|GO:0043231|GO:0046034	ATPase, H+ transporting, lysosomal V1 subunit B2	137.383	421.094	7.17495	8.40845	102.597	138.671	68.6167	239.648	313.935	354.159	378.7	637.582	6.87267	7.2866	6.67459	7.86591	8.21547	8.4129	8.29783	8.70762
ASMM10P047858	0.00844903	0.136397	2.08256	down	protein_coding	NM_172658	CCDS35675.1	Slco4c1	RefSeq	2394	chr1	-	96818783	96872171		chr1:96818797-96819107	TCCAGAACGGAGGTGATCATTGCCTAGGTACAGATTCCTCATTTTCTTAAAACAAACAAC	227394	Mm.11662	GO:0005215|GO:0005886|GO:0006810|GO:0006811|GO:0007275|GO:0007283|GO:0008514|GO:0015711|GO:0016020|GO:0016021|GO:0016323|GO:0030154|GO:0034220	solute carrier organic anion transporter family, member 4C1	74.4999	209.054	6.41217	7.47053	90.8761	89.2165	61.4943	56.4128	203.85	234.425	205.8	192.141	6.69111	6.64968	6.51554	5.79234	7.59341	7.85272	7.42834	7.00764
ASMM10P053151	0.000965833	0.0408927	2.83151	down	protein_coding	NM_172742	CCDS39976.1	Mtmr10	RefSeq	5205	chr7	+	64287669	64340806		chr7:64338005+64338065	GAGACACTAGCAAATGAAGACTAAATTAAGGTATTTTTCTGGACATATTGAGAGAAGCTG	233315	Mm.214959	GO:0005575|GO:0016311|GO:0016791	myotubularin related protein 10	16.2973	60.1044	4.17024	5.67181	15.9036	22.8611	12.0858	14.3387	63.5773	59.731	47.2496	69.8596	3.89227	4.71206	4.22891	3.84772	5.9091	5.92941	5.3049	5.54384
ASMM10P037878	0.00120074	0.0465077	4.88285	down	protein_coding	NM_008437	CCDS21212.1	Napsa	RefSeq	1479	chr7	+	44572444	44586846		chr7:44586786+44586846	CGCCCTGGTTAGGGTACAAGCTCACCGGGCCACAGCAGCTATGCTTCTTTCCAATTAAAC	16541	Mm.383181	GO:0004175|GO:0004175|GO:0004190|GO:0005515|GO:0005576|GO:0005615|GO:0005764|GO:0005764|GO:0006508|GO:0008233|GO:0016787|GO:0033619|GO:0033619|GO:0043129|GO:0097208|GO:0097208	napsin A aspartic peptidase	9.85366	52.2171	3.14169	5.42942	8.95321	7.64595	5	17.8155	34.5921	43.3185	58.3011	72.6568	2.82669	3.17888	2.399	4.16221	5.05033	5.46615	5.60084	5.60036
ASMM10P054894	3.20743e-05	0.00574694	2.33408	down	protein_coding	NM_145497	CCDS37931.1	Nmrk1	RefSeq	1637	chr19	+	18632015	18652184		chr19:18651891+18651963	CTTTGTGCTTGTAGCCATAAATTCACTTGTAATTGTTAAATACTGTGTGTCTCTGTGAGA	225994	Mm.211595	GO:0000166|GO:0003674|GO:0005524|GO:0005575|GO:0008150|GO:0016301|GO:0016310|GO:0016740|GO:0019359|GO:0019363|GO:0046872|GO:0050262	nicotinamide riboside kinase 1	80.6601	257.046	6.51805	7.7409	87.5282	76.8518	53.3475	104.913	210.213	242.621	235.249	340.104	6.63821	6.43508	6.316	6.68291	7.63582	7.89852	7.61614	7.81313
ASMM10P051847	0.00204015	0.0634821	2.04642	down	protein_coding	NM_001048008	CCDS36687.1	Agtpbp1	RefSeq	2932	chr13	-	59493403	59557319		chr13:59493574-59493870	TGTGTGTGAAACAAAAGCCTTGCCTTTTATCTAGTGAAATAAAAGGAAGATCAGATAGTG	67269	Mm.153008	GO:0001754|GO:0004180|GO:0004181|GO:0005515|GO:0005634|GO:0005737|GO:0005739|GO:0005829|GO:0006508|GO:0007005|GO:0007628|GO:0008219|GO:0008233|GO:0008237|GO:0008270|GO:0015631|GO:0016787|GO:0021549|GO:0021680|GO:0021702|GO:0021772|GO:0035609|GO:0035610|GO:0042133|GO:0046872|GO:0050905|GO:0050905|GO:0060041	ATP/GTP binding protein 1	7.65606	17.9802	2.90856	3.94166	9.33297	8.07052	5	8.22075	14.1028	15.8066	17.3166	24.695	2.89856	3.25371	2.399	3.08297	3.76541	4.0613	3.87066	4.06929
ASMM10P055241	0.00758545	0.1283	2.04058	down	protein_coding	NM_009425	CCDS17272.1	Tnfsf10	RefSeq	4944	chr3	+	27317076	27339665		chr3:27335396+27335457	TTCCAAGATGGTCTCAAAGGACAAGGTGAGAACCAAACAGCTGGTGCAGTACATCTACAA	22035	Mm.1062	GO:0005125|GO:0005164|GO:0005615|GO:0006915|GO:0006955|GO:0016020|GO:0016021|GO:0032813|GO:0043065|GO:0043280|GO:0090200|GO:2001238	tumor necrosis factor (ligand) superfamily, member 10	6.84167	16.1319	2.74915	3.77813	8.49633	5.11017	5	8.76017	12.1781	19.2358	12.3806	20.7332	2.74159	2.68467	2.399	3.17135	3.54798	4.33949	3.40206	3.82301
ASMM10P004776	5.09463e-06	0.00184596	5.37468	down	protein_coding	NM_001110254	CCDS50005.1	Zfp945	RefSeq	6497	chr17	-	22846696	22867134		chr17:22861512-22865246	AAGAATCCAGAAACTTGGAAAAGAGCAATAAGAAGAATGACAGCTTCTTTGGTAAATGCT	240041	Mm.328828	GO:0003674|GO:0005575|GO:0008150|GO:0046872	zinc finger protein 945	5	33.3631	2.35128	4.77746	5	5	5	5	23.9418	30.1645	27.0822	52.264	2.3218	2.34925	2.399	2.33505	4.51969	4.9606	4.49926	5.13028
ASMM10P001752	8.97551e-05	0.011629	2.51021	down	protein_coding	NM_001111025	CCDS49824.1	Pigx	RefSeq	1013	chr16	-	32084415	32099727		chr16:32097014-32099475	TTCAGCGCTGGTGTAAGGGCCACTTGTTCTGAAATTATTTTAAGGCAAGAATTTTTGAAA	72084	Mm.37613	GO:0003674|GO:0005575|GO:0005783|GO:0005789|GO:0006506|GO:0016020|GO:0016021	phosphatidylinositol glycan anchor biosynthesis, class X	44.7123	149.652	5.64964	6.97745	41.0383	53.3154	27.5135	56.982	120.946	143.862	148.134	185.667	5.48793	5.92079	5.38472	5.8051	6.84051	7.15922	6.95096	6.9591
ASMM10P006414	0.0257028	0.241408	2.08561	down	protein_coding	NM_001271582		2700089E24Rik	RefSeq	488	chr6	+	133105238	133110899		chr6:133105609+133110792	TCCGCCTGCAGGTGAGACTCTGATGGGACCACCTGCTCAAACTCCTGCCACTCTATTTCT	381820	Mm.291762	GO:0003674|GO:0005575|GO:0008150	RIKEN cDNA 2700089E24 gene	13.4801	34.9365	3.83757	4.89804	8.9804	12.752	14.4309	17.7571	29.5036	31.8174	36.3643	42.0605	2.83153	3.88856	4.47313	4.15708	4.81928	5.03491	4.92467	4.81332
ASMM10P011130	0.0337978	0.276286	2.05536	down	protein_coding	NM_013542	CCDS27147.1	Gzmb	RefSeq	1418	chr14	-	56258857	56262260		chr14:56258985-56259562	GTAAACAGAATTCCTTTTGCCTCTCTGTACTATTTTCCCCCAAATACCAAGATTTGTATG	14939	Mm.14874	GO:0001913|GO:0003824|GO:0004252|GO:0005515|GO:0005737|GO:0005737|GO:0005769|GO:0006508|GO:0006915|GO:0006922|GO:0008233|GO:0008236|GO:0008626|GO:0008626|GO:0016787|GO:0019835|GO:0043231|GO:0044194	granzyme B	24.5723	59.1283	4.61057	5.64996	16.0794	16.5628	17.1952	48.4519	47.0027	62.0714	59.9653	67.4737	3.91434	4.23965	4.71218	5.57612	5.48456	5.98258	5.64261	5.49011
ASMM10P009177	0.00366352	0.0875861	2.58681	down	protein_coding	NM_172698	CCDS18494.1	Efcab14	RefSeq	4320	chr4	+	115738072	115777327		chr4:115774010+115775060	TTAGCTTTAGGATGCCTAAAGCCAAAATGTGGTCTGATGAAACAGGAAATCATATTCTTT	230648	Mm.283565	GO:0003674|GO:0005575|GO:0008150|GO:0046872	EF-hand calcium binding domain 14	13.385	43.8887	3.81769	5.18886	10.0423	14.0666	9.68685	19.7443	43.8107	29.3372	40.9223	61.4846	3.02604	4.02722	3.91114	4.30636	5.3828	4.92187	5.09674	5.35405
ASMM10P037714	0.00036563	0.0255719	3.43354	down	protein_coding	NM_172205	CCDS39891.1	Sbsn	RefSeq	2310	chr7	+	30751470	30756134		chr7:30752952+30753469	TATTAAACAGGCTGAAAAGGAAGCAGAAAAAGTGGCCCATGGGGTACAGAATGGAGTCAA	282619	Mm.250717	GO:0003674|GO:0005576|GO:0005737|GO:0008150	suprabasin	7.233	28.2359	2.83063	4.61032	11.3143	6.76126	5	5.85646	29.4007	27.8273	29.5809	26.1345	3.2509	3.00979	2.399	2.66282	4.8141	4.84981	4.62805	4.14934
ASMM10P048870	0.000559139	0.0318768	2.16833	down	protein_coding	NM_009671	CCDS24989.1	Ankfy1	RefSeq	8034	chr11	+	72690001	72772146		chr11:72772086+72772146	CATAAAGCCCTGATCAAGTCTAGTACCAAAAATAAAAATCTAGTGAGTGAACCTTCAGAA	11736	Mm.10313	GO:0005737|GO:0005765|GO:0005768|GO:0006897|GO:0010008|GO:0016020|GO:0043231|GO:0046872	ankyrin repeat and FYVE domain containing 1	64.7116	190.311	6.22381	7.34039	77.2626	66.5618	50.5801	64.4417	205.401	182.858	184.131	188.852	6.44626	6.23374	6.23935	5.97589	7.60526	7.49753	7.27646	6.98232
ASMM10P052298	0.000351663	0.0250387	2.25606	down	protein_coding	NM_001033228	CCDS36788.1	Itga1	RefSeq	5984	chr13	-	114958080	115101964		chr13:114958094-114960134	ACAGTTTGAACTTTTAAGAAAGGAGAGGAAGAGCCGTTTGGCCAGATAAAAAGATGTTAA	109700	Mm.317280	GO:0000187|GO:0001669|GO:0005102|GO:0005178|GO:0005515|GO:0005518|GO:0007155|GO:0007229|GO:0008285|GO:0008305|GO:0009897|GO:0009897|GO:0016020|GO:0016021|GO:0019903|GO:0030593|GO:0032516|GO:0042059|GO:0042311|GO:0043005|GO:0043204|GO:0043525|GO:0045121|GO:0045123|GO:0045178|GO:0046872|GO:0046982|GO:0048812|GO:0060326	integrin alpha 1	19.4242	57.9067	4.45607	5.62987	24.1822	22.0799	12.8416	18.593	53.3254	59.9041	56.2781	62.1191	4.62805	4.66226	4.31033	4.22362	5.66377	5.93469	5.55094	5.37007
ASMM10P041911	0.00135524	0.0503352	3.50297	down	protein_coding	NM_025274	CCDS23360.1	Dppa5a	RefSeq	647	chr9	-	78367053	78368199		chr9:78367072-78367294	CTGCGCATTCTGATGTGAATCCCAAGGTTACCACTCTAAATAAAAAATAAAATTGAAGTG	434423	Mm.139314	GO:0003723|GO:0003729|GO:0005737|GO:0007275|GO:0010468	developmental pluripotency associated 5A	21.7359	98.0722	4.52829	6.33687	24.484	27.1277	8.75548	26.5762	91.0942	60.0408	134.557	106.597	4.64855	4.95994	3.77285	4.73181	6.43867	5.93702	6.81378	6.15799
ASMM10P005582	0.049718	0.325563	2.08988	down	protein_coding	NM_001166465		Spock1	RefSeq	3131	chr13	-	57421194	57908332	NM_001166464	chr13:57423169-57436109	AATTCAGAAGCTAAGCAAGGGGAAAAGCCTACTGGGAACAACTTTGGAAAATGGGACCGT	20745	Mm.379020	GO:0004869|GO:0005509|GO:0005576|GO:0005578|GO:0005615|GO:0005737|GO:0007165|GO:0008191|GO:0010812|GO:0010951|GO:0010977|GO:0016528|GO:0031594|GO:0033268	sparc/osteonectin, cwcv and kazal-like domains proteoglycan 1	11.9648	26.1961	3.40302	4.46644	12.0441	8.9694	5	21.8456	18.4293	25.01	26.6747	34.6706	3.36693	3.40062	2.399	4.44551	4.14494	4.69627	4.47863	4.54591
ASMM10P026967	0.000822691	0.0380882	5.39713	down	protein_coding	NM_001277167		Gm12429	RefSeq	4146	chr4	-	42848070	42853888		chr4:42850133-42851903	CACAGGAAATGTTGAAAAGCCATTTTGATACCAAATGTGAACAGATCCGGGAGGGCAAGG	433698			predicted gene 12429	9.36557	61.6753	3.20968	5.64187	16.1366	5	5.26619	11.0595	68.9695	39.2073	45.4583	93.066	3.92303	2.34925	3.07289	3.49353	6.02518	5.32559	5.24879	5.96792
ASMM10P009405	2.48946e-05	0.00489045	2.95078	down	protein_coding	NM_177358	CCDS50004.1	Zfp945	RefSeq	6618	chr17	-	22846696	22867134		chr17:22861512-22861731	GGCAGCTGAGAAACTTGGAAAAGAGCAATAAGAAGAATGACAGCTTCTTTGGTAAATGCT	240041	Mm.328828	GO:0003674|GO:0005575|GO:0008150|GO:0046872	zinc finger protein 945	5	18.0541	2.35128	3.91237	5	5	5	5	12.5001	14.7749	17.1327	27.8088	2.3218	2.34925	2.399	2.33505	3.58981	3.96743	3.85688	4.23538
ASMM10P046427	2.95706e-06	0.00138228	4.11181	down	protein_coding	NM_001110133	CCDS24477.1	1700093K21Rik	RefSeq	1338	chr11	-	23516202	23519942	NM_026105	chr11:23516273-23516610	TTCGTGGAAGAAGAGAACTGTGCAAAATTCTGTACGTAAAATACTGAGCTCGAATATAGT	67358	Mm.87328	GO:0003674|GO:0005575|GO:0008150|GO:0016020|GO:0016021	RIKEN cDNA 1700093K21 gene	5.92183	29.1052	2.59948	4.63925	6.84477	5.78313	5	6.05941	23.8084	26.1756	32.2801	34.1568	2.46388	2.83088	2.399	2.70415	4.51327	4.75962	4.75578	4.52834
ASMM10P017482	8.01461e-08	0.000163348	9.62145	down	protein_coding	NM_015800	CCDS28976.1	Crim1	RefSeq	5995	chr17	+	78200247	78376592		chr17:78372685+78372768	TGTCCATCATAATAGCTTTCCTACTCATCAACCAGAAGAAGCAGTGGGTACCACTGCTGT	50766	Mm.311912	GO:0001558|GO:0004857|GO:0004867|GO:0005520|GO:0005576|GO:0016020|GO:0016021	cysteine rich transmembrane BMP regulator 1 (chordin like)	5	57.968	2.35128	5.61753	5	5	5	5	45.9405	59.59	55.6009	70.7405	2.3218	2.34925	2.399	2.33505	5.45248	5.9259	5.53359	5.55816
ASMM10P054434	0.0378649	0.291964	2.37046	down	protein_coding	NM_001160415	CCDS49669.1	Apobec3	RefSeq	2459	chr15	+	79892407	79908429	NM_030255	chr15:79907896+79907956	GAAGTCAAAGAAAGAAAGACAAGATTAAGTTGTGCATGATTGGGTCATATGTGTTTGAGG	80287	Mm.284059	GO:0003824|GO:0005515|GO:0005634|GO:0005737|GO:0008270|GO:0010529|GO:0010529|GO:0016787|GO:0016814|GO:0045071|GO:0045087|GO:0046872|GO:0047844|GO:0051607	apolipoprotein B mRNA editing enzyme, catalytic polypeptide 3	250.612	702.957	7.92371	9.16888	248.542	257.482	64.5589	431.865	650.118	521.507	669.707	970.496	8.1888	8.19773	6.58562	8.72269	9.2708	8.97812	9.11837	9.30822
ASMM10P012954	0.000558806	0.0318768	4.34982	down	protein_coding	NM_011105	CCDS27723.1	Pkdrej	RefSeq	7058	chr15	-	85814675	85821733		chr15:85814700-85821733	ACTCAGAAGCACGTGCCTTGATGTTGACGCCACTTTTAAGTTTTATATGAATTAAATTTG	18766	Mm.89965	GO:0005262|GO:0005886|GO:0050982|GO:0060046	polycystic kidney disease (polycystin) and REJ (sperm receptor for egg jelly homolog, sea urchin)	7.85039	38.6879	2.92651	5.04747	6.24134	8.91359	5	11.2466	36.843	37.572	35.0346	45.302	2.40044	3.39138	2.399	3.51523	5.13639	5.26513	4.87339	4.91496
ASMM10P036028	0.000169586	0.0161184	3.19651	down	protein_coding	NM_146189	CCDS52233.1	Mybpc2	RefSeq	3624	chr7	-	44501698	44524669		chr7:44501712-44501842	TTCCAGAATGATCACTGTGATAAAGAACTGTTGCTCAAATTATCATGTGTCCATCTTTCC	233199	Mm.358888	GO:0003779|GO:0005200|GO:0005856|GO:0006936|GO:0007155|GO:0032982	myosin binding protein C, fast-type	5.98273	21.5442	2.51872	4.19522	7.75521	5	5	6.17573	15.5234	25.4561	18.905	26.2924	2.59803	2.34925	2.399	2.72859	3.90359	4.71994	3.99911	4.15823
ASMM10P053624	0.0136613	0.178484	6.19532	down	protein_coding	NM_172510	CCDS15280.2	Mfsd4	RefSeq	2662	chr1	-	132026620	132068062		chr1:132026785-132026843	AACAAAACAAAAAAAACACAGTGGAAAAAAATTATACTTATATCCTAACTGTTTAAATAT	213006	Mm.208445	GO:0003674|GO:0005575|GO:0006810|GO:0008150|GO:0016020|GO:0016021|GO:0055085	major facilitator superfamily domain containing 4	15.3376	91.2401	3.56422	6.1954	33.0884	18.2618	5	5	136.612	55.2418	66.9682	106.138	5.13989	4.38293	2.399	2.33505	7.01089	5.81619	5.80251	6.15201
ASMM10P002879	9.61075e-05	0.0119621	3.77322	down	protein_coding	NM_001045536	CCDS36218.1	Zzef1	RefSeq	11150	chr11	+	72796225	72927120		chr11:72915320+72916472	GGAGGTGCAATGCAACACTGAGGAAGGCTGTGATGAACTAGCCATGTCCAGCAGTAGTGA	195018	Mm.272030	GO:0003674|GO:0005509|GO:0005575|GO:0008150|GO:0008270|GO:0046872	zinc finger, ZZ-type with EF hand domain 1	9.22085	44.8487	3.34217	5.25797	11.5568	11.1686	6.96449	7.19347	50.2683	37.4196	45.1759	46.5309	3.29249	3.7049	3.4586	2.91269	5.57903	5.25821	5.23825	4.95638
ASMM10P009688	0.0184794	0.208235	2.73195	down	protein_coding	NM_198652	CCDS15144.1	Hjurp	RefSeq	8449	chr1	-	88258855	88277579		chr1:88272734-88275041	GAAGAAGGAAGACAAGGAATACACTCAGGTGATTGACAGATTAAATGGGCAAGCTCCAGA	381280	Mm.384762	GO:0000775|GO:0000775|GO:0000777|GO:0005634|GO:0005730|GO:0005737|GO:0007059|GO:0034080|GO:0042393|GO:0043254|GO:0051101	Holliday junction recognition protein	91.5732	316.508	6.56517	8.01511	147.042	116.257	37.3964	65.5966	395.692	278.274	206.457	385.61	7.40665	7.04113	5.81097	6.00195	8.55436	8.08626	7.43342	7.98638
ASMM10P039489	0.000534658	0.0313583	2.11238	down	protein_coding	NM_053248	CCDS22385.1	Slc5a5	RefSeq	2943	chr8	-	70882888	70892757		chr8:70883058-70883968	TTTTATTTTTGACACAGTGTCTTAAGGTAGTCTGGCTGATGTCTGGCTATCACTCAGCGC	114479	Mm.172923	GO:0005215|GO:0005634|GO:0005886|GO:0006810|GO:0006811|GO:0006814|GO:0006820|GO:0008507|GO:0008507|GO:0015111|GO:0015293|GO:0015705|GO:0016020|GO:0016021|GO:0035725|GO:0055085	solute carrier family 5 (sodium iodide symporter), member 5	205.441	604.108	7.90225	8.98112	162.091	209.978	193.713	255.981	604.195	517.557	642.632	652.047	7.55122	7.89763	8.19967	7.96049	9.15496	8.96494	9.06469	8.73991
ASMM10P032217	0.0172272	0.201788	2.12588	down	protein_coding	NM_016681	CCDS19533.1	Chek2	RefSeq	2247	chr5	+	110840016	110874133		chr5:110849626+110849686	TCAGTCAGTTTATCCTAAGGAATTAAGAGACGAATACATCATGTCAAAAACTCTTGGAAG	50883	Mm.279308	GO:0000077|GO:0000086|GO:0000166|GO:0000781|GO:0004672|GO:0004674|GO:0005524|GO:0005634|GO:0006281|GO:0006302|GO:0006351|GO:0006355|GO:0006468|GO:0006915|GO:0006974|GO:0006975|GO:0007049|GO:0007067|GO:0008630|GO:0010332|GO:0016301|GO:0016310|GO:0016605|GO:0016740|GO:0016772|GO:0019901|GO:0031625|GO:0042176|GO:0042770|GO:0042770|GO:0042802|GO:0042803|GO:0044257|GO:0045893|GO:0046777|GO:0046872|GO:…	checkpoint kinase 2	6.54247	17.0819	2.73634	3.8244	10.8046	5	5.36526	5	12.724	12.3204	27.699	15.5842	3.16271	2.34925	3.09834	2.33505	3.61381	3.72003	4.53297	3.4308
ASMM10P028250	6.59667e-07	0.000488903	13.5076	down	protein_coding	NM_198619	CCDS38963.1	Zfp933	RefSeq	4283	chr4	-	147822985	147848375		chr4:147822999-147826746	GCAGGTGTATTCCTTTTCATTTGAAGCCAGACTACTCTACATTAAAGTGTCATTCCACAC	242747	Mm.332053	GO:0003674|GO:0005575|GO:0008150|GO:0046872	zinc finger protein 933	42.7202	806.69	5.63801	9.39372	44.5056	42.0321	43.2089	41.1344	782.662	819.351	713.464	911.283	5.60867	5.58395	6.01744	5.34198	9.53057	9.61341	9.2104	9.22049
ASMM10P004297	0.000347589	0.0250257	2.04156	down	protein_coding	NM_001034097		Tnfsf12Tnfsf13	RefSeq	2235	chr11	-	69682576	69696098	NM_023517	chr11:69684290-69684484	TACCTCCAAGGCAGACTCTGACGTGACAGAGGTGATGTGGCAACCAGTACTTAGGCGTGG	619441	Mm.8983	GO:0003674|GO:0005575|GO:0008150	Tnfsf12-Tnfsf13 readthrough transcript	8.73863	22.3718	3.23557	4.26525	11.3616	7.96836	5.06561	10.5589	19.658	22.7877	19.1283	27.9132	3.25991	3.23782	3.01955	3.42501	4.23516	4.57123	4.01386	4.24074
ASMM10P016483	0.000110594	0.0126101	2.81645	down	protein_coding	NM_009231	CCDS37704.1	Sos1	RefSeq	8919	chr17	-	80393751	80480453		chr17:80399792-80399859	TAAGTTTATCCAAGGGCACTGATGAAGTGCCTGTCCCCCCTCCTGTACCCCCTCGAAGAC	20662	Mm.360004	GO:0003677|GO:0005085|GO:0005088|GO:0005088|GO:0005089|GO:0005515|GO:0005886|GO:0007264|GO:0007265|GO:0008543|GO:0014069|GO:0017124|GO:0035023|GO:0043025|GO:0046982|GO:0048011|GO:0050790|GO:0051056|GO:0051057	son of sevenless homolog 1 (Drosophila)	2180.61	9174.43	11.3577	12.8516	1918.69	2362.36	1789.3	2652.1	8697.52	8603.86	10584.1	8812.25	11.1411	11.3952	11.5327	11.3617	12.9746	12.9634	13.0521	12.4161
ASMM10P050670	6.30362e-05	0.00932361	2.13823	down	protein_coding	NM_001098168	CCDS56832.1	Asap2	RefSeq	5566	chr12	+	21111755	21270171	NM_001004364, NM_001135192	chr12:21230896+21230956	GTTCATTACTCCAGGATGCAGTCCCTGACATTAGATGTATTGGGAACGTCTGAGCTTCTG	211914	Mm.358946	GO:0003674|GO:0005096|GO:0005575|GO:0005737|GO:0005794|GO:0005886|GO:0008060|GO:0008150|GO:0008270|GO:0016020|GO:0032312|GO:0046872	ArfGAP with SH3 domain, ankyrin repeat and PH domain 2	5	12.3895	2.35128	3.44769	5	5	5	5	13.4696	10.9544	11.2694	13.8647	2.3218	2.34925	2.399	2.33505	3.7044	3.55761	3.26557	3.26319
ASMM10P015949	0.000661239	0.0339883	5.79731	down	protein_coding	NM_019420	CCDS28638.1	B3galt4	RefSeq	1599	chr17	-	33949911	33951488		chr17:33950013-33951488	TTCTCACAGCAAACTCTGAAGCTGCAACCAACCAAGTTTACCAAGATAAACTTGGGCCCT	54218	Mm.11132	GO:0003674|GO:0005575|GO:0005794|GO:0006486|GO:0008150|GO:0008378|GO:0016020|GO:0016021|GO:0016740|GO:0016757|GO:0047915	UDP-Gal:betaGlcNAc beta 1,3-galactosyltransferase, polypeptide 4	24.4531	178.111	4.62437	7.15975	14.497	29.8913	13.5298	39.8942	114.337	132.956	190.355	274.798	3.72138	5.09244	4.38614	5.29753	6.76492	7.04733	7.32333	7.50344
ASMM10P029825	2.89842e-05	0.00543204	2.14039	down	protein_coding	NM_172520	CCDS18868.1	Arhgef19	RefSeq	3397	chr4	+	141242883	141257562		chr4:141256348+141256408	CAGATGAACTCACCTTGGAGAAGACAGACATCCTGGCAGTGAAGACCAGGACCAGCGATG	213649	Mm.134460	GO:0005085|GO:0005089|GO:0005096|GO:0032321|GO:0032956|GO:0035023|GO:0042060	Rho guanine nucleotide exchange factor (GEF) 19	16.2551	45.9042	4.17187	5.26974	18.5768	17.0591	9.89282	19.4915	36.2498	38.3395	48.2803	60.7471	4.17844	4.28288	3.93932	4.28684	5.11315	5.2932	5.3337	5.33891
ASMM10P027526	1.19318e-08	4.8637e-05	48.7221	down	protein_coding	NM_025617	CCDS18431.1	Tceanc2	RefSeq	6243	chr4	-	107134161	107178366		chr4:107134200-107139269	CTCTGGTCCTAAACAGACCATTTCTTTTAAAGGCATTTGATTGTGATTTATGGGAATTCA	66526	Mm.246956	GO:0003674|GO:0003677|GO:0005575|GO:0005634|GO:0006351	transcription elongation factor A (SII) N-terminal and central domain containing 2	6.01522	338.155	2.52756	8.13406	9.04944	5	5	5.01144	309.571	310.011	291.349	441.692	2.84666	2.34925	2.399	2.51531	8.19454	8.24096	7.92207	8.17866
ASMM10P005277	0.0141769	0.181951	3.07231	down	protein_coding	NM_001162918	CCDS52309.1	Ccdc90b	RefSeq	1513	chr7	+	92561148	92582294		chr7:92568566+92574621	GAGATGGTGACTAAAGCTCAGCAGAAAATGAAAATTGAACTAGATCAAGTTAAGCAGCAG	66365	Mm.21173	GO:0003674|GO:0005739|GO:0005739|GO:0008150|GO:0016020|GO:0016021	coiled-coil domain containing 90B	13.1575	43.6946	3.58907	5.2084	24.4564	11.7474	5	11.4261	40.3316	41.3558	36.3851	56.7058	4.64571	3.77729	2.399	3.53429	5.26304	5.40287	4.92532	5.24236
ASMM10P051792	0.000102229	0.012347	2.21029	down	protein_coding	NM_007453	CCDS15415.1	Prdx6	RefSeq	2334	chr1	-	161240111	161251166		chr1:161240300-161241563	AATTACTTTGGTCCCTGCTTTTAATGGGAAGTCTGGCTTCCAGTTCCTGTTGAGGCGTTT	11758	Mm.186185	GO:0000302|GO:0003824|GO:0004601|GO:0004602|GO:0004623|GO:0005737|GO:0005739|GO:0005764|GO:0005829|GO:0006629|GO:0006979|GO:0008152|GO:0009395|GO:0016042|GO:0016209|GO:0016491|GO:0016787|GO:0031410|GO:0032060|GO:0042744|GO:0051920|GO:0055114	peroxiredoxin 6	5	13.1867	2.35128	3.49551	5	5	5	5	12.6686	10.8002	10.225	19.0528	2.3218	2.34925	2.399	2.33505	3.6084	3.53788	3.13332	3.70244
ASMM10P020692	3.02424e-05	0.00554048	2.93983	down	protein_coding	NM_018732	CCDS50596.1	Scn3a	RefSeq	9560	chr2	-	65457117	65567492		chr2:65457131-65461737	AATTCTGACCCATGTCTTCAGCTCCATTTTTGGTATCAGATTAAAGGTGTAATTCTGTGG	20269	Mm.330256	GO:0005244|GO:0005267|GO:0005272|GO:0005737|GO:0006810|GO:0006811|GO:0006813|GO:0006814|GO:0016020|GO:0016021|GO:0034765|GO:0071805	sodium channel, voltage-gated, type III, alpha	25.6919	102.324	4.87962	6.43536	27.4084	23.9622	20.5609	30.8364	83.7682	113.194	98.3285	114.003	4.83549	4.78015	4.96575	4.9371	6.30751	6.82545	6.35922	6.24924
ASMM10P048273	0.000897033	0.0400982	3.27798	down	protein_coding	NM_176841	CCDS24494.1	Ccdc88a	RefSeq	8862	chr11	+	29374171	29510808		chr11:29461786+29461848	TGAAAGAGAAAGCTCAGCTTGAAAAAACAATAGAGACGCTCAGAGAGAATTCAGAGAGGC	108686	Mm.338284	GO:0001932|GO:0003779|GO:0005515|GO:0005737|GO:0005783|GO:0005794|GO:0005829|GO:0005886|GO:0006260|GO:0006275|GO:0007399|GO:0008017|GO:0010975|GO:0016020|GO:0016477|GO:0030027|GO:0030032|GO:0031410|GO:0031929|GO:0032148|GO:0032956|GO:0035091|GO:0042127|GO:0042803|GO:0042995|GO:0043422|GO:0043422|GO:0061024	coiled coil domain containing 88A	161.403	698.18	7.47957	9.19238	217.73	181.038	77.9209	168.925	642.494	763.415	691.251	695.56	8.00606	7.68234	6.85652	7.37338	9.25033	9.51273	9.17051	8.83596
ASMM10P035639	0.0163206	0.195524	2.56335	down	protein_coding	NM_001080815	CCDS39795.1	Gipr	RefSeq	1792	chr7	-	19157124	19166127		chr7:19157138-19157568	GGCAATTGGGATAGACATGATGCTTAGGTCATGGGTCATGTTTGAAAGAAGTGACTGGAG	381853	Mm.333633	GO:0002029|GO:0004871|GO:0004872|GO:0004888|GO:0004930|GO:0005886|GO:0007165|GO:0007166|GO:0007186|GO:0007204|GO:0007218|GO:0016020|GO:0016021|GO:0016519|GO:0017046|GO:0030819|GO:0031018|GO:0032024|GO:0038192|GO:0051592	gastric inhibitory polypeptide receptor	8.87424	28.2636	3.09133	4.44936	9.43748	10.0587	5	11.0008	22.3193	22.9332	14.8764	52.9253	2.91818	3.56335	2.399	3.48479	4.41694	4.57975	3.65298	5.14777
ASMM10P039593	0.00644351	0.11858	2.39102	down	protein_coding	NM_172503	CCDS22471.1	Zswim4	RefSeq	4348	chr8	-	84210941	84237042		chr8:84211049-84212805	GACGCACCTGTCTTCTCTCTTGTATATTAAGGAAAAAGTTGGCATCATTTTGTAACTTTT	212168	Mm.117094	GO:0003674|GO:0005575|GO:0008150|GO:0008270|GO:0046872	zinc finger SWIM-type containing 4	80.4985	252.416	6.41008	7.66771	94.1998	71.2241	33.3634	123.207	191.03	192.649	227.662	398.321	6.74517	6.32696	5.64951	6.91869	7.49703	7.56971	7.57347	8.03064
ASMM10P014353	0.000615809	0.0329636	2.24556	down	protein_coding	NM_198303	CCDS35544.1	Eif5b	RefSeq	7797	chr1	+	37998009	38055579		chr1:38051224+38051284	GGGGAATCTCCCAAAATGTTTGGGAGACATTTTGAAGCTACAGATATACTTGTCAGCAAG	226982	Mm.260943	GO:0000166|GO:0003743|GO:0003924|GO:0005525|GO:0005575|GO:0005737|GO:0006446	eukaryotic translation initiation factor 5B	15.7625	47.2676	4.12027	5.28734	16.3206	19.7274	10.0268	16.9755	33.4494	35.9228	57.7352	61.9629	3.94384	4.49034	3.95688	4.09001	4.99917	5.19634	5.58737	5.36649
ASMM10P025601	0.000604288	0.0328802	2.27527	down	protein_coding	NM_173181	CCDS17230.1	Zc2hc1a	RefSeq	3361	chr3	+	7503425	7553848		chr3:7539122+7539183	ATTCTGTGGCAGGGGTGCTTACCAACAAAAGAAAGACTTTGACTGAGAACTATGCAGCCA	67306	Mm.332366	GO:0003674|GO:0005575|GO:0008150|GO:0046872	zinc finger, C2HC-type containing 1A	210.01	676.839	7.95979	9.14582	219.738	208.732	194.547	217.024	622.468	762.193	649.695	672.999	8.01994	7.88917	8.20613	7.7239	9.20661	9.51014	9.07706	8.78947
ASMM10P040884	0.00492886	0.103032	4.19928	down	protein_coding	NM_001047436	CCDS40462.1	Pard6a	RefSeq	1291	chr8	+	105701153	105703494		chr8:105701257+105701317	AGTACAACTCTAGAGCCGGAAAGGAAAAGGCAAGGACTAGATTGGATGAGAGCGATCCAG	56513	Mm.472753	GO:0005080|GO:0005515|GO:0005634|GO:0005737|GO:0005886|GO:0005923|GO:0005938|GO:0007049|GO:0016020|GO:0017048|GO:0030010|GO:0030054|GO:0030742|GO:0043025|GO:0043234|GO:0043234|GO:0044295|GO:0045177|GO:0045217|GO:0051301|GO:0060341	par-6 family cell polarity regulator alpha	11.5367	53.9756	3.4141	5.48424	21.3522	8.41724	5	11.3775	73.3863	45.1753	37.8269	59.5138	4.41915	3.30903	2.399	3.52922	6.11401	5.52679	4.9843	5.31186
ASMM10P007117	0.0110411	0.158115	2.28487	down	protein_coding	NM_010897	CCDS25119.1	Nf1	RefSeq	11847	chr11	+	79339891	79581609		chr11:79463277+79468716	ACAGTAAAAGAAAGAAAGGAAAACAAAAAATCAGTGGTTAGCCAGCGCTTCCCTCAGAAC	18015	Mm.255596	GO:0000165|GO:0001649|GO:0001656|GO:0001666|GO:0001889|GO:0001937|GO:0001937|GO:0001938|GO:0001952|GO:0001953|GO:0005096|GO:0005099|GO:0005099|GO:0005099|GO:0005515|GO:0005622|GO:0005634|GO:0005737|GO:0005737|GO:0006469|GO:0006469|GO:0007154|GO:0007165|GO:0007265|GO:0007265|GO:0007406|GO:0007420|GO:0007422|GO:0007507|GO:0007519|GO:0008017|GO:0008285|GO:0008285|GO:0008542|GO:0008542|GO:0008625|GO:…	neurofibromatosis 1	406.11	1231.1	8.78455	9.97667	576.67	472.942	176.686	398.144	1483.26	991.026	1044.65	1405.46	9.4059	9.06328	8.06216	8.60688	10.4305	9.87957	9.76545	9.83118
ASMM10P021951	0.00109171	0.0436284	3.67522	down	protein_coding	NM_001130177		Tnnt2	RefSeq	1220	chr1	+	135836333	135852268	NM_001130174, NM_001130175, NM_001130176, NM_001130178, NM_001130180, NM_011619	chr1:135850760+135850820	GATCCTGGCAGAGAGGAGGAAGGCGCTGGCCATCGACCACCTGAATGAAGACCAACTGAG	21956	Mm.247470	GO:0003779|GO:0005200|GO:0005523|GO:0005737|GO:0005861|GO:0005861|GO:0005865|GO:0006200|GO:0006936|GO:0006936|GO:0006937|GO:0007507|GO:0008016|GO:0008016|GO:0016887|GO:0030016|GO:0030016|GO:0030017|GO:0030049|GO:0030172|GO:0030674|GO:0031013|GO:0032780|GO:0032781|GO:0032972|GO:0045214|GO:0051291|GO:0051592|GO:0051764|GO:0055009|GO:0055010|GO:0055010|GO:0060048	troponin T2, cardiac	7.59006	33.8405	2.9824	4.86022	12.1145	5	7.5483	5.69747	35.0547	33.7075	29.7565	36.8432	3.3765	2.34925	3.56915	2.63467	5.0658	5.11279	4.63534	4.62697
ASMM10P055593	2.94201e-06	0.00138228	3.94901	down	protein_coding	NM_172049	CCDS49043.1	Tmem18	RefSeq	2971	chr12	+	30584442	30591219		chr12:30590572+30590632	TTGTTTTGTATTTTTAAACGCAAGTTTTGGATTAGAGAGATGGCTTCGTTGGCACTCTCC	211986	Mm.34035	GO:0003674|GO:0003677|GO:0005634|GO:0005737|GO:0006351|GO:0016020|GO:0016021|GO:0016477|GO:0031965	transmembrane protein 18	70.4864	381.416	6.33903	8.32053	62.8424	67.7092	59.5118	91.8823	375.024	352.971	384.414	413.256	6.14037	6.25906	6.46643	6.49029	8.46711	8.40691	8.32208	8.08599
ASMM10P025467	0.00313569	0.0800305	2.33241	down	protein_coding	NM_007560	CCDS17874.1	Bmpr1b	RefSeq	5376	chr3	-	141837135	141982264		chr3:141982027-141982264	CAGTGGCGAGAACTTGAATTTTGAGCATTTTTGTTCTAAAAGGAAATTTCTTTCTGTCAG	12167	Mm.39089	GO:0000166|GO:0001501|GO:0001502|GO:0001550|GO:0001654|GO:0002062|GO:0004672|GO:0004674|GO:0004675|GO:0005024|GO:0005025|GO:0005515|GO:0005524|GO:0006468|GO:0006468|GO:0006703|GO:0007178|GO:0007179|GO:0009953|GO:0016020|GO:0016021|GO:0016301|GO:0016310|GO:0016740|GO:0016772|GO:0030154|GO:0030154|GO:0030501|GO:0030509|GO:0030509|GO:0030509|GO:0031290|GO:0035108|GO:0042698|GO:0043010|GO:0045597|GO:…	bone morphogenetic protein receptor, type 1B	6.22525	15.8468	2.52034	3.74216	9.90099	5	5	5	19.5132	11.6027	11.2139	21.0575	2.99803	2.34925	2.399	2.33505	4.22239	3.64049	3.25921	3.84654
ASMM10P024802	0.0113394	0.16038	2.71892	down	protein_coding	NM_001081137	CCDS38454.1	Sis	RefSeq	5887	chr3	-	72888559	72966866		chr3:72888725-72889058	CAAGCAACAGCTAAACCTGGAAACTTGTTTGCATGTAACTAGGATAAGACTAAAGAAAGT	69983	Mm.261054	GO:0004564|GO:0004574|GO:0005903|GO:0005903|GO:0008152|GO:0016020|GO:0016787|GO:0016798|GO:0045121	sucrase isomaltase (alpha-glucosidase)	13.4849	43.4065	3.74432	5.18735	8.3727	18.4016	7.54271	19.6225	32.6945	41.0872	40.5272	59.3171	2.71882	4.39397	3.5683	4.2962	4.96535	5.39246	5.08356	5.30806
ASMM10P037850	0.0194793	0.212732	2.37969	down	protein_coding	NM_008457	CCDS21189.1	Klk1b8	RefSeq	848	chr7	+	43950671	43954938		chr7:43954878+43954938	TGACGAAAAATTCCTGAGTGTCACATTATCCCATGTTCTCAATAAAACCCACCATGAAGC	16624	Mm.435488	GO:0003824|GO:0004252|GO:0005575|GO:0006508|GO:0008233|GO:0008236|GO:0016787	kallikrein 1-related peptidase b8	7.41164	19.1507	2.7058	3.95657	14.6465	5	5	5	16.3217	10.2773	18.6021	31.4017	3.73988	2.34925	2.399	2.33505	3.97384	3.46565	3.97615	4.41065
ASMM10P027076	0.000134215	0.0142102	2.68025	down	protein_coding	NM_001004025	CCDS18179.1	Ppp3r2	RefSeq	2985	chr4	-	49678746	49681983		chr4:49678788-49681187	CTGGTAAGAAGAACAGAAAGATTGAAGGCCACAAAGACTGAGTTTGCTTTCTATTATATT	19059	Mm.46125	GO:0004723|GO:0005509|GO:0005977|GO:0006952|GO:0007321|GO:0016311|GO:0046872	protein phosphatase 3, regulatory subunit B, alpha isoform (calcineurin B, type II)	5	16.4185	2.35128	3.77364	5	5	5	5	13.1361	13.6599	12.3009	26.5768	2.3218	2.34925	2.399	2.33505	3.66755	3.86126	3.39285	4.17292
ASMM10P026166	0.012502	0.170012	2.47675	down	protein_coding	NM_001136117	CCDS50983.1	C2cd4d	RefSeq	1316	chr3	+	94362443	94364567		chr3:94364507+94364567	ATCCTTGCCACCTGCCCGGCATGTATTTATTTTTGTTAATAAAACATCAGTTTGTCTCTA	271944	Mm.271006	GO:0003674|GO:0005575|GO:0008150	C2 calcium-dependent domain containing 4D	21.8571	76.1775	4.5667	5.87515	17.7941	32.3525	13.672	23.6099	48.1799	37.9591	111.068	107.502	4.09801	5.20732	4.40105	4.56041	5.51981	5.27966	6.53308	6.16804
ASMM10P028245	1.47604e-05	0.0033897	2.08942	down	protein_coding	NM_145078		2610305D13Rik	RefSeq	2576	chr4	-	147611935	147642508		chr4:147611960-147614048	TGACCCCCTTTTGTTCTAGTCAACAACTCCTTCACTAATGTATTGTAAATAAAGCTGAAT	112422	Mm.327194	GO:0003674|GO:0005575|GO:0008150|GO:0046872	RIKEN cDNA 2610305D13 gene	177.054	520.542	7.69135	8.75445	174.06	165.416	149.823	218.919	427.642	506.777	492.099	655.65	7.66873	7.54974	7.81244	7.73448	8.67031	8.9343	8.66612	8.74708
ASMM10P038607	0.00573782	0.112042	2.81666	down	protein_coding	NM_177249		Usp47	RefSeq	5600	chr7	+	112023505	112111386		chr7:112046926+112046986	GATGTGTTTTGGAGATGCAGACAAAATATCTTTGATGAAATGAAGAAGAAATTTTTACAG	74996	Mm.16974	GO:0004221|GO:0004843|GO:0005737|GO:0006281|GO:0006284|GO:0006508|GO:0006511|GO:0006974|GO:0008233|GO:0008234|GO:0010972|GO:0010972|GO:0016787|GO:0019005|GO:0019005|GO:0030307|GO:0030307|GO:0034644|GO:0035520|GO:0042493|GO:0042493|GO:0043066|GO:0043154|GO:0043154|GO:0045892|GO:0045892|GO:0071987|GO:1902230	ubiquitin specific peptidase 47	11.0537	35.003	3.3948	4.88879	13.7002	11.9881	5	13.5264	34.7814	32.1249	27.6823	45.4233	3.61141	3.80278	2.399	3.76603	5.05661	5.04669	4.53179	4.92007
ASMM10P032313	4.55263e-05	0.00729922	2.23759	down	protein_coding	NM_007475	CCDS19594.1	Rplp0	RefSeq	1360	chr5	+	115559466	115563729		chr5:115563666+115563729	TGGTGCCATAGCTAGTCTGGGACAAAGATTTTCCAGGTGTGAATTAAAGGTGTATGTCAT	11837	Mm.371545	GO:0003735|GO:0005622|GO:0005634|GO:0005737|GO:0005840|GO:0006414|GO:0022625|GO:0030529|GO:0042254|GO:0071353	ribosomal protein, large, P0	74.0484	222.95	6.37929	7.54124	79.1824	73.4284	45.1747	98.4081	194.422	188.888	215.067	293.424	6.48693	6.3668	6.07994	6.58348	7.52358	7.54077	7.49835	7.60224
ASMM10P027962	0.00635019	0.118119	2.65374	down	protein_coding	NM_133888	CCDS18733.1	Smpdl3b	RefSeq	1925	chr4	-	132732965	132757171		chr4:132732995-132733759	TGGGAACGTACGTGGTGTGCAAAACCCCTTAGTACTTTTAAATAAAAGACTTTTTTGATT	100340	Mm.287187	GO:0003674|GO:0004767|GO:0005575|GO:0005576|GO:0005615|GO:0006685|GO:0008150|GO:0008152|GO:0016787|GO:0016798	sphingomyelin phosphodiesterase, acid-like 3B	16.4157	58.911	4.14576	5.55379	12.9852	17.8521	11.9168	22.9088	29.4392	59.9978	55.7964	90.4106	3.51099	4.3525	4.20462	4.51495	4.81575	5.9364	5.53804	5.92497
ASMM10P034283	0.000211809	0.0183699	2.27957	down	protein_coding	NM_027908	CCDS48671.1	Amdhd1	RefSeq	2421	chr10	-	93523337	93540033		chr10:93523361-93524502	GCCACACCCCCTTGAAAACTTGTAAACTATTTCAGTGAAATTTGCAATGCTAATACAAAT	71761	Mm.244518	GO:0005737|GO:0006547|GO:0016787|GO:0016810|GO:0016812|GO:0019556|GO:0046872|GO:0050480	amidohydrolase domain containing 1	8.19943	24.5167	3.1705	4.35926	9.31017	8.57691	6.07383	8.83681	18.3004	17.5836	29.633	32.5499	2.89423	3.336	3.26891	3.18284	4.13462	4.21292	4.63017	4.45932
ASMM10P027950	0.00119857	0.0465077	2.33777	down	protein_coding	NM_026039	CCDS18725.1	Med18	RefSeq	1677	chr4	-	132458728	132463921		chr4:132458745-132459954	TATACAAGGTTTACAATGGTGGTGTGAGCCAGCATTGTGTGGTAATAAAGACTGAAAAGA	67219	Mm.45929	GO:0001104|GO:0005634|GO:0006351|GO:0006355|GO:0006357|GO:0008150|GO:0016592|GO:0016592	mediator complex subunit 18	144.617	463.294	7.368	8.59313	192.164	154.625	91.6291	140.049	497.989	441.582	389.3	524.305	7.81244	7.45359	7.09928	7.10667	8.8829	8.73211	8.3388	8.41872
ASMM10P028403	0.00781083	0.130487	2.80007	down	protein_coding	NM_080445	CCDS19053.1	B3galt6	RefSeq	3213	chr4	-	155989465	155992678		chr4:155989479-155992678	AGAGACATGCCCTGATTGCCTGTCATTAATTTGCTTTTAAAATTTCAGGCTGTAAACTTG	117592	Mm.440185	GO:0005794|GO:0005797|GO:0005797|GO:0006024|GO:0006024|GO:0006486|GO:0008378|GO:0008499|GO:0016020|GO:0016021|GO:0016740|GO:0016757|GO:0035250|GO:0047220	UDP-Gal:betaGal beta 1,3-galactosyltransferase, polypeptide 6	7.25517	22.0489	2.72196	4.20743	5	5	5	14.0207	17.5463	16.9818	20.1292	33.5384	2.3218	2.34925	2.399	3.81779	4.07954	4.16412	4.08449	4.50156
ASMM10P027343	0.000191305	0.0173291	2.15374	down	protein_coding	NM_009096	CCDS18310.1	Rps6	RefSeq	1394	chr4	-	86854098	86857367		chr4:86854115-86854803	TTGTTACACATGACTATTCACAAATGTGCTGCAGACAGTAAAATGAGAAATACCCTTCCA	20104	Mm.379007	GO:0000082|GO:0001890|GO:0002309|GO:0002309|GO:0005737|GO:0005840|GO:0005844|GO:0006364|GO:0006924|GO:0007067|GO:0007093|GO:0007369|GO:0007369|GO:0022605|GO:0022627|GO:0030529|GO:0033077|GO:0033077|GO:0042274|GO:0043066|GO:0048471|GO:0048821	ribosomal protein S6	573.675	1770.11	9.4131	10.5199	590.572	555.851	509.281	638.996	1665.4	1807.19	1778.45	1829.38	9.43871	9.29615	9.61946	9.29807	10.6086	10.7353	10.5323	10.2035
ASMM10P005417	0.000772413	0.0368251	2.33423	down	protein_coding	NM_001163791	CCDS52623.1	Orc6	RefSeq	1533	chr8	+	85299631	85308279		chr8:85299997+85302795	GTGTACTGAGGCATATTTAATTAGGCTCTCTGGTTTGAACAAGATGGTGTATCAGAGCTG	56452	Mm.29709	GO:0000808|GO:0003674|GO:0003677|GO:0005634|GO:0005664|GO:0006260|GO:0006261	origin recognition complex, subunit 6	28.2612	84.716	4.95401	6.17696	34.0273	24.0604	15.3387	39.6185	83.9841	81.0412	78.6543	95.1846	5.18884	4.78541	4.5547	5.28708	6.31039	6.36344	6.03356	6.00043
ASMM10P039300	8.33818e-06	0.00244889	9.46611	down	protein_coding	NM_145594	CCDS22260.1	Fgl1	RefSeq	1120	chr8	-	41191433	41215156		chr8:41191505-41191680	GCCAAGTGATTTTATTCCAAATATTATTTAGTTGCCCTCATTGGGATCTCCTTTCTGTAA	234199	Mm.277955	GO:0005576	fibrinogen-like protein 1	6.46245	81.9698	2.88596	6.12873	5	5.65741	5.27623	9.91616	74.8744	76.0742	87.3857	89.5451	2.3218	2.80177	3.07561	3.34467	6.1443	6.27428	6.18807	5.9083
ASMM10P024907	2.31248e-07	0.000301952	7.10552	down	protein_coding	NM_030707	CCDS38471.1	Fcrls	RefSeq	1991	chr3	-	87250964	87263524		chr3:87250980-87251396	CATACAACAAAAGAAACTCTCAGTGCGTGTTCATTTCTTGACATGGGATGAAATTAGTTT	80891	Mm.45173		Fc receptor-like S, scavenger receptor	5	44.0982	2.35128	5.18022	5	5	5	5	33.6801	31.6228	44.1988	66.8911	2.3218	2.34925	2.399	2.33505	5.0118	5.02487	5.20498	5.47922
ASMM10P004643	0.000395265	0.026402	2.55768	down	protein_coding	NM_001081983	CCDS41139.1	Tmsb15b1	RefSeq	439	chrX	-	136974021	136976874	NM_001080967, NM_207267	chrX:136975453-136976758	GAACCGGCAGACAAGATGAGCGATAAACCAGACTTGTCAGAAGTTGAAACGTTTGACAAA	666244	Mm.381904	GO:0003674|GO:0005575|GO:0008150	thymosin beta 15b1	313.405	1087.83	8.46515	9.81999	389.316	300.901	172.494	390.911	1120.24	976.487	1033.18	1221.4	8.82936	8.42756	8.02618	8.57749	10.0537	9.85136	9.75107	9.62377
ASMM10P052180	0.000485437	0.0296456	2.52939	down	protein_coding	NM_008756	CCDS26731.1	Ocln	RefSeq	3192	chr13	-	100497366	100552498		chr13:100497442-100497762	CCCAATTTGGTCTGTTTTAGCTGAAAATGTTTTATATACCTTTCAGACATGGCAGTACAT	18260	Mm.4807	GO:0005198|GO:0005515|GO:0005829|GO:0005886|GO:0005886|GO:0005911|GO:0005911|GO:0005923|GO:0005923|GO:0008119|GO:0008757|GO:0009986|GO:0016020|GO:0016021|GO:0016324|GO:0016327|GO:0030054|GO:0030139|GO:0045216|GO:0046498|GO:0046500	occludin	29.5125	96.2887	5.0178	6.35659	25.0711	24.1118	22.0202	46.847	91.8641	80.8681	103.352	109.071	4.69202	4.78874	5.06239	5.52806	6.44809	6.35989	6.42715	6.19124
ASMM10P014381	8.29514e-07	0.000563551	16.4683	down	protein_coding	NM_001145899	CCDS49842.1	Slc15a2	RefSeq	1105	chr16	-	36771876	36784962		chr16:36771903-36772063	CATTGCAGTGGTTTCCCTTTGGGTTTGAAGATAAATTATGAATGGTGGTCAGAAATTAAA	57738	Mm.281804	GO:0005887|GO:0006810|GO:0006857|GO:0015334|GO:0016020|GO:0016021|GO:0042891|GO:0042895|GO:0042936|GO:0042938	solute carrier family 15 (H+/peptide transporter), member 2	46.8709	1081.46	5.7481	9.78972	47.6456	44.501	35.8854	59.4516	807.976	1172.51	1340.14	1005.21	5.71467	5.66355	5.75119	5.86298	9.57918	10.1107	10.1107	9.35836
ASMM10P000077	2.96718e-06	0.00138228	4.1799	down	protein_coding	NM_001131054	CCDS48771.1	Pttg1	RefSeq	748	chr11	-	43420247	43426248		chr11:43425646-43426200	GCAGTCTTCGAGTAATCCAGAATGGCTACTCTTATCTTTGTTGATAAGGATAATGAAGAA	30939	Mm.6856	GO:0001558|GO:0004869|GO:0005634|GO:0005737|GO:0006259|GO:0006281|GO:0006974|GO:0007049|GO:0007059|GO:0007067|GO:0008285|GO:0009987|GO:0010951|GO:0017124|GO:0031072|GO:0043022|GO:0045143|GO:0051276|GO:0051301	pituitary tumor-transforming gene 1	5	25.5678	2.35128	4.41474	5	5	5	5	20.3924	16.7453	30.942	34.1913	2.3218	2.34925	2.399	2.33505	4.28913	4.14515	4.69529	4.5294
ASMM10P039224	0.000913419	0.0404674	2.1131	down	protein_coding	NM_013462	CCDS22213.1	Adrb3	RefSeq	2795	chr8	-	27225775	27229588		chr8:27225809-27226000	GGGTTCATAGGAAGAAGTCAAACTATTGGAATGGGTCCTTTTTCCACTTAAAATCAAATT	11556	Mm.278475	GO:0002024|GO:0002025|GO:0004871|GO:0004930|GO:0004935|GO:0004939|GO:0005634|GO:0005886|GO:0007165|GO:0007186|GO:0007189|GO:0007189|GO:0007190|GO:0009409|GO:0015052|GO:0016020|GO:0016021|GO:0031649|GO:0031699|GO:0040015|GO:0042755|GO:0042803|GO:0043235|GO:0043410|GO:0050873|GO:0051379|GO:0051380|GO:0051380	adrenergic receptor, beta 3	41.2949	120.019	5.56479	6.64415	56.474	39.4719	31.6243	37.6095	89.3895	105.334	121.594	163.758	5.98225	5.48558	5.57511	5.21621	6.41147	6.72057	6.66739	6.77715
ASMM10P021395	0.0112848	0.159999	2.16635	down	protein_coding	NM_177846	CCDS50682.1	Lcmt2	RefSeq	3407	chr2	-	121137291	121140698		chr2:121137514-121138625	AGAGTTGTGCTGGCTCCTTGTTAGAGCTGAGCTGCATTACGCAATATACTTTTAATTACT	329504	Mm.219449	GO:0003880|GO:0005575|GO:0006481|GO:0008033|GO:0008168|GO:0016740|GO:0032259	leucine carboxyl methyltransferase 2	8.61748	20.9226	3.02042	4.13568	11.0664	5.55594	5	12.8475	13.7638	18.1381	22.8731	28.9153	3.20919	2.78171	2.399	3.69178	3.73166	4.25819	4.26121	4.29169
ASMM10P012826	0.000211048	0.0183699	3.09014	down	protein_coding	NM_025622	CCDS37135.1	Lgals2	RefSeq	607	chr15	-	78850859	78855529		chr15:78850873-78851150	GTGCTTTTCCCCAAGGTCAAGGTCAAATAAAAGAATCCACATTTATTATTTCCACAGCAA	107753	Mm.390793	GO:0016936|GO:0030246	lectin, galactose-binding, soluble 2	14.9705	62.7792	4.08609	5.71376	16.1321	15.3408	14.5696	13.8395	49.0874	50.0866	83.3408	68.602	3.92216	4.13795	4.48418	3.80008	5.54529	5.67485	6.11921	5.51571
ASMM10P027968	0.00691991	0.123349	2.37911	down	protein_coding	NM_145553	CCDS18738.1	Fam76a	RefSeq	3058	chr4	-	132899212	132922551		chr4:132910705-132910778	TCAAAATGAAATCCCAAAGAAAAAATCCAAGTTTGAGTCAATCACAACTAACGGAGACAG	230789	Mm.11473	GO:0003674|GO:0005575|GO:0008150	family with sequence similarity 76, member A	17.7572	53.0977	4.25569	5.50611	28.6155	18.5463	9.13397	14.7331	57.1448	55.5976	50.4507	49.1975	4.90325	4.40307	3.8288	3.88763	5.76446	5.8251	5.39666	5.0382
ASMM10P029690	9.57423e-05	0.0119621	2.35354	down	protein_coding	NM_019641	CCDS18772.1	Stmn1	RefSeq	1070	chr4	+	134468319	134473843		chr4:134473783+134473843	CACCAGATGCTACTGTACTTGAATGGTTAATAAACTGCACAGTGCTGTTGGTGGCAGTGA	16765	Mm.378957	GO:0005515|GO:0005622|GO:0005737|GO:0005829|GO:0005856|GO:0005874|GO:0007019|GO:0007052|GO:0007275|GO:0007399|GO:0007409|GO:0015631|GO:0016020|GO:0030154|GO:0031110|GO:0031115|GO:0051272	stathmin 1	6502.64	23186	12.8998	14.1346	7054.76	7229.62	3615.69	8110.49	17606.1	24183.1	21550.2	29404.6	13.034	13.0144	12.5797	12.971	13.9411	14.3272	14.0839	14.1862
ASMM10P049636	0.000877549	0.039524	4.3629	down	protein_coding	NM_183259		Smim5	RefSeq	956	chr11	+	115900138	115906269		chr11:115906202+115906269	GGCAGCATTCTGGTTAAAATTTGTCTGCTTATTTCCAAGTAAACACTTTTTGGTTATGTG	66528	Mm.275740	GO:0003674|GO:0008150|GO:0016020|GO:0016021	small integral membrane protein 5	43.2116	242.906	5.48337	7.60866	27.1122	45.0183	24.3895	76.3264	186.286	149.794	301.424	334.122	4.81652	5.67954	5.21027	6.22717	7.46007	7.21471	7.9722	7.78766
ASMM10P030930	1.38492e-05	0.00327262	2.96781	down	protein_coding	NM_019682	CCDS39227.1	Dynll1	RefSeq	2037	chr5	-	115297109	115300990		chr5:115297126-115298430	AGATGTGAGAACATGTTGCTATAGAAATAAAATTGGTTTGATGGTGTATGGAGTTTCTCC	56455	Mm.256858	GO:0000776|GO:0003774|GO:0004857|GO:0005515|GO:0005634|GO:0005737|GO:0005739|GO:0005813|GO:0005829|GO:0005856|GO:0005868|GO:0005868|GO:0005874|GO:0005875|GO:0006351|GO:0006355|GO:0006810|GO:0006915|GO:0007017|GO:0007018|GO:0008022|GO:0008180|GO:0016020|GO:0019899|GO:0019904|GO:0030235|GO:0030286|GO:0042326|GO:0042803|GO:0043086|GO:0045019|GO:0072686	dynein light chain LC8-type 1	108.784	438.537	6.94048	8.50988	106.617	113.132	66.7234	148.664	395.336	392.911	406.543	559.36	6.93488	7.00026	6.6324	7.19437	8.55259	8.57311	8.4046	8.50921
ASMM10P032930	0.000588606	0.0323139	2.27587	down	protein_coding	NM_001101443	CCDS51734.1	Prrt4	RefSeq	3429	chr6	-	29169229	29179584		chr6:29169256-29171568	CAGACTTTATCGCAACTGATTGGGAAATGAGCGTTTTCAGAGTCAATGTATCAATAAAAT	101359	Mm.22818	GO:0003674|GO:0005575|GO:0008150|GO:0016020|GO:0016021	proline-rich transmembrane protein 4	219.93	680.218	7.95651	9.14292	204.094	284.732	126.206	264.688	601.581	683.418	604.783	831.088	7.89977	8.34919	7.56676	8.01032	9.14833	9.35659	8.97181	9.09496
ASMM10P005589	0.0401891	0.299216	2.10157	down	protein_coding	NM_001166583	CCDS53069.1	Fam122b	RefSeq	3412	chrX	-	53243414	53269805		chrX:53245323-53254035	TTCAGTTCATGGTGGTGTTATCAAGGAGAAGAAATTCCTGCCTTGACCAGATGTGTGGAG	78755	Mm.28559	GO:0003674|GO:0005575|GO:0005581|GO:0008150	family with sequence similarity 122, member B	9.76629	24.3839	3.2904	4.36187	7.40267	6.32949	7.18806	18.145	15.4867	27.732	26.5799	27.737	2.53719	2.93285	3.50161	4.18997	3.90002	4.84421	4.47236	4.23088
ASMM10P043755	0.000423922	0.0271952	2.05123	down	protein_coding	NM_001243067		Zfp433	RefSeq	2391	chr10	+	81704824	81721976		chr10:81721826+81721976	GAGTCATCTCACTGGTGCTTATGTAAGATTAGTAGAACCATTTCATCCTTAAAATACTGT	73610	Mm.490466	GO:0003674|GO:0005575|GO:0008150|GO:0046872	RIKEN cDNA 1700123A16 gene	221.156	629.166	7.97903	9.01551	245.555	244.86	130.863	263.346	490.203	600.858	571.633	853.97	8.16932	8.12276	7.62139	8.00264	8.86026	9.17252	8.894	9.13527
ASMM10P035475	0.0159938	0.193145	2.30752	down	protein_coding	NM_011769	CCDS20782.1	Zim1	RefSeq	3528	chr7	-	6675442	6696432		chr7:6675524-6676006	GAGCTGCTTTGTAACGATGGGTTATTTACAAGTTTGCACTTAAAGACTACATTGCTATTT	22776	Mm.89976	GO:0046872	zinc finger, imprinted 1	9.90673	28.0852	3.36164	4.56799	6.01137	12.7996	6.18877	14.6271	22.7832	25.2264	25.6999	38.6312	2.38147	3.89372	3.29439	3.877	4.44661	4.70807	4.42573	4.69154
ASMM10P015797	0.000233901	0.0196585	4.55323	down	protein_coding	NM_146075	CCDS50043.1	Lemd2	RefSeq	2603	chr17	-	27189599	27204438		chr17:27189613-27190790	CAATGGCTTTTGTATTGGGGGTGGAACTGTTGGAAAAATAAAATATTTATTGAGAACGGA	224640	Mm.29689	GO:0003674|GO:0005634|GO:0005639|GO:0016020|GO:0016021|GO:0031965|GO:0031965|GO:0035914|GO:0035914|GO:0043409	LEM domain containing 2	601.848	3677.3	9.3544	11.5413	588.035	808.454	250.906	759.995	3088.07	3664.78	3313.03	4643.33	9.4307	9.85305	8.58751	9.54636	11.4715	11.7474	11.4142	11.5321
ASMM10P011084	0.000699309	0.0351924	2.30091	down	protein_coding	NM_016972	CCDS27101.1	Slc7a8	RefSeq	4064	chr14	-	54722214	54781886		chr14:54722279-54724251	GGGGGCAGAGCTAGAACCTTAATAATCTGTCACTGAGTTCATTTAGGTTTTAAATTTTAT	50934	Mm.276831	GO:0003333|GO:0005275|GO:0005737|GO:0005886|GO:0005886|GO:0006810|GO:0006865|GO:0006865|GO:0015101|GO:0015171|GO:0015179|GO:0015695|GO:0015807|GO:0016020|GO:0016021|GO:0019534|GO:0055085|GO:1901998	solute carrier family 7 (cationic amino acid transporter, y+ system), member 8	222.812	704.393	7.96342	9.16563	162.005	219.992	162.127	347.126	542.287	615.89	666.339	993.055	7.54974	7.96749	7.93218	8.40426	9.00562	9.20661	9.11169	9.33859
ASMM10P042068	0.00707545	0.124721	2.07754	down	protein_coding	NM_001166138		Armc8	RefSeq	3629	chr9	-	99518244	99568899		chr9:99518323-99520486	GTTTCAGTGTACTGATGTATGTATGAATAATCTTGATAAGAAATTTGCCAGGCCCCTCAA	74125	Mm.234823	GO:0003674|GO:0005575|GO:0008150	armadillo repeat containing 8	12.604	33.8404	3.79691	4.85179	20.5514	9.77294	9.44344	10.6483	37.4469	33.1155	26.9534	37.8457	4.3531	3.5245	3.8727	3.43736	5.15881	5.08936	4.49363	4.66535
ASMM10P041408	0.0131773	0.174771	2.48719	down	protein_coding	NM_146506	CCDS23042.1	Olfr945	RefSeq	960	chr9	-	39257719	39258679		chr9:39257736-39258679	GTTACAGTTGCACTGAAGAAAATACTTGAAAGAAAGAATTTCATGTGGTCAGAAGTCACA	258499	Mm.377538	GO:0004871|GO:0004930|GO:0004984|GO:0005886|GO:0007165|GO:0007186|GO:0007608|GO:0016020|GO:0016021|GO:0050896	olfactory receptor 945	10.898	33.8926	3.48807	4.80259	20.979	10.1981	5.30861	7.10636	34.8233	25.6073	23.9988	51.1411	4.38789	3.58257	3.08421	2.89763	5.05847	4.72851	4.32665	5.09674
ASMM10P004503	0.000119277	0.0131883	5.71488	down	protein_coding	NM_001077638	CCDS35942.1	Prmt2	RefSeq	2055	chr10	-	76207221	76237865		chr10:76236775-76237749	CGCGGCTGAGTAGGCATGGGAGAGAAACTGAAGTAAAGCCCCAGTTATGAGACATGATCA	15468	Mm.32020	GO:0001666|GO:0003713|GO:0005515|GO:0005634|GO:0005737|GO:0005829|GO:0006479|GO:0008013|GO:0008168|GO:0008469|GO:0016274|GO:0016571|GO:0016571|GO:0016740|GO:0030331|GO:0032088|GO:0032259|GO:0033142|GO:0033210|GO:0035189|GO:0035246|GO:0042054|GO:0042516|GO:0042803|GO:0042974|GO:0042975|GO:0043433|GO:0045892|GO:0045892|GO:0045893|GO:0046966|GO:0048588|GO:0050681|GO:0060765|GO:0097194|GO:2000134	protein arginine N-methyltransferase 2	6.57752	42.3966	2.6646	5.17932	11.0405	5.26955	5	5	46.6207	46.6507	36.8357	39.4795	3.20421	2.72013	2.399	2.33505	5.47416	5.57511	4.94335	4.72467
ASMM10P024810	0.00218475	0.065724	4.01202	down	protein_coding	NM_001013779	CCDS15529.2	Aim2	RefSeq	2541	chr1	+	173420603	173466036		chr1:173463987+173464047	GAGGTGTCAAAAAATGGAGTGAAAATTCAGTTGAAATCTGGACCTTGTAGCTTTTTTAAG	383619	Mm.131453	GO:0002218|GO:0002218|GO:0002230|GO:0003677|GO:0003690|GO:0003690|GO:0005515|GO:0005634|GO:0005737|GO:0005737|GO:0005739|GO:0006915|GO:0006954|GO:0032088|GO:0032461|GO:0032731|GO:0032731|GO:0032731|GO:0033209|GO:0035458|GO:0035690|GO:0042802|GO:0042802|GO:0045087|GO:0050702|GO:0050718|GO:0051092|GO:0070269|GO:0070269|GO:0097169|GO:0097169|GO:2001056|GO:2001056|GO:2001056	absent in melanoma 2	9.81383	49.5193	3.35251	5.35684	5.49561	12.4328	6.10654	15.2203	45.9929	40.6137	37.624	73.8467	2.34363	3.85545	3.27778	3.9332	5.45443	5.37627	4.97363	5.62304
ASMM10P013013	6.41574e-05	0.00932361	4.19636	down	protein_coding	NM_011994	CCDS27760.1	Abcd2	RefSeq	5540	chr15	-	91145870	91191807		chr15:91145898-91149205	GGGTTTTCCCTTCGATAGTTAATTTGACTTTTGTCCCAAATTTTGGTGTGTCAATAAAAG	26874	Mm.295456	GO:0000038|GO:0000166|GO:0005524|GO:0005739|GO:0005777|GO:0005778|GO:0006635|GO:0006635|GO:0006810|GO:0016020|GO:0016021|GO:0016887|GO:0017111|GO:0032000|GO:0042626|GO:0042760|GO:0042803|GO:0043231|GO:0055085	ATP-binding cassette, sub-family D (ALD), member 2	250.871	1454.09	8.13429	10.2034	221.374	363.615	140.588	277.904	1164.28	1196.72	1472.8	1982.55	8.02994	8.70198	7.7227	8.08256	10.1092	10.1419	10.246	10.3166
ASMM10P029641	0.0483653	0.322306	2.02862	down	protein_coding	NM_001081428	CCDS35901.1	Fam184a	RefSeq	3950	chr10	-	53633144	53750909		chr10:53633158-53633365	ATAATTCTAACTATATAATTGTTAACATTTATAAATCCAGAATAAAAGAATTTATGTAAA	75906	Mm.436785	GO:0003674|GO:0005575|GO:0008150	family with sequence similarity 184, member A	33.1263	80.2385	5.04421	6.06471	33.9078	51.9922	9.80701	36.7983	62.8725	62.9084	87.96	107.213	5.18323	5.88103	3.92787	5.18469	5.89405	6.00299	6.19779	6.16399
ASMM10P054563	0.00274464	0.0746763	2.58398	down	protein_coding	NM_028803		Gbe1	RefSeq	2988	chr16	+	70313948	70569720		chr16:70569477+70569537	GTTTAGAAATACTGTATTAAACACATAGCACTAATATAAAATGAGAATCTTATAAAAGAT	74185	Mm.396102	GO:0003824|GO:0003844|GO:0004553|GO:0005975|GO:0005978|GO:0016740|GO:0016757|GO:0030246|GO:0043169	glucan (1,4-alpha-), branching enzyme 1	67.9211	224.937	6.18282	7.55241	68.0886	96.7154	28.7586	78.122	178.534	209.216	235.195	276.801	6.25631	6.76895	5.4474	6.25861	7.39555	7.68179	7.61595	7.51637
ASMM10P051947	0.0106105	0.154704	2.37506	down	protein_coding	NM_177811	CCDS26615.1	Zfp459	RefSeq	3331	chr13	-	67405712	67421418		chr13:67405917-67408742	GTGATCTCACAGTTGTGTTTATTCATTTATGGGAACACTTATATTAGGGCCATTAAAACC	328274	Mm.222470	GO:0003674|GO:0005575|GO:0008150|GO:0046872	zinc finger protein 459	12.2218	37.3609	3.75308	5.00105	16.0576	10.9745	14.4351	7.42	32.5538	39.5542	38.2873	39.0485	3.91114	3.67825	4.47375	2.94917	4.95785	5.33777	5.00006	4.70851
ASMM10P028154	0.000339599	0.0249422	6.29949	down	protein_coding	NM_001033374	CCDS51347.1	Gm694	RefSeq	922	chr4	-	141432671	141436105		chr4:141432692-141433456	GCTTGGAAAGGGAGAGAGTTGAACAAGTGATCAAATAAATAAAAAACGCTGGTTTTGAGC	277744	Mm.33952	GO:0003674|GO:0005575|GO:0008150	predicted gene 694	51.2156	418.148	5.73267	8.38791	47.5131	59.5105	19.4299	78.409	256.143	349.163	573.032	494.253	5.71196	6.07026	4.88381	6.26466	7.92813	8.39109	8.89774	8.33466
ASMM10P014094	0.00272603	0.0746763	2.14785	down	protein_coding	NM_013694	CCDS27953.1	Tnp2	RefSeq	724	chr16	-	10787934	10788655		chr16:10787948-10788093	AACATGTCACTGCAGCAATTTCTATGCAACATGGATTAAAGCTTGTACCCTGGAAGACTA	21959	Mm.206798	GO:0000786|GO:0001673|GO:0003677|GO:0005634|GO:0005634|GO:0005694|GO:0007275|GO:0007283|GO:0007339|GO:0007340|GO:0007341|GO:0008270|GO:0030154|GO:0030317|GO:0046872	transition protein 2	6.65991	19.2798	2.89593	3.99882	9.83372	5.27449	6.3323	5.19915	12.8607	15.5276	18.5626	30.1683	2.98723	2.72111	3.32834	2.54702	3.63137	4.03917	3.97322	4.35151
ASMM10P013210	9.60564e-07	0.000580074	4.87285	down	protein_coding	NM_009267	CCDS57015.1	Spt1	RefSeq	651	chr15	-	103895855	103899312		chr15:103895928-103896055	ACAGACTAGCACATTCTTGATTTGATTTCCTCCAGTTATTTATCCTGACTATTCTCCCTC	20770	Mm.1280	GO:0003674|GO:0005575|GO:0005576|GO:0008150	salivary protein 1	5	29.976	2.35128	4.63604	5	5	5	5	21.6593	22.0076	33.488	42.7492	2.3218	2.34925	2.399	2.33505	4.37559	4.52368	4.80849	4.8364
ASMM10P051503	0.00189436	0.0611633	2.0376	down	protein_coding	NM_175938	CCDS36619.1	Btn2a2	RefSeq	2983	chr13	-	23477062	23488857		chr13:23477111-23477675	CATGCCTAACTAATGTCTGTTGCTGCATATGACATTTGAACTTTAGAACAGAAAAACAAC	238555	Mm.129668	GO:0003674|GO:0005575|GO:0016020|GO:0016021|GO:0031324|GO:0046007|GO:0050710	butyrophilin, subfamily 2, member A2	17.6238	47.1954	4.30837	5.33525	25.4217	17.5085	12.7709	14.7941	42.7664	47.8463	44.9182	53.2509	4.71331	4.32325	4.30332	3.89361	5.34637	5.61141	5.22883	5.15438
ASMM10P016173	0.0299134	0.260848	2.12924	down	protein_coding	NM_008585	CCDS37623.1	Mep1a	RefSeq	2937	chr17	-	43474328	43502773		chr17:43474353-43475109	TTCCACAGCATGGACTTTCTTTCTTGCTCTGGTTTTAAGGAAAAAACTTAATAAAACCAC	17287	Mm.5346	GO:0004222|GO:0006508|GO:0008233|GO:0008237|GO:0008270|GO:0016020|GO:0016021|GO:0016787|GO:0017090|GO:0046872	meprin 1 alpha	8.40802	19.751	2.97125	4.06159	14.1878	9.44432	5	5	16.9081	18.9372	14.6239	28.5349	3.6778	3.47314	2.399	2.33505	4.02619	4.31652	3.63073	4.27291
ASMM10P028224	0.0378573	0.291964	2.06817	down	protein_coding	NM_011610	CCDS18914.1	Tnfrsf1b	RefSeq	4913	chr4	-	145212367	145246870		chr4:145212484-145216100	GGTGCTGAATTCCCTAAATCTGGGATTACAGACAATTGTGCCAAATGGGTATTGGGAACC	21938	Mm.235328	GO:0005031|GO:0005031|GO:0005515|GO:0005634|GO:0006954|GO:0006955|GO:0007166|GO:0008219|GO:0008283|GO:0008630|GO:0012501|GO:0016020|GO:0016020|GO:0016021|GO:0030424|GO:0031625|GO:0033209|GO:0043025|GO:0043196|GO:0045121|GO:0045121|GO:0048471|GO:0050728|GO:0050779|GO:0051044|GO:0071222	tumor necrosis factor receptor superfamily, member 1b	17.0891	40.3979	4.06821	5.11657	21.7436	11.6436	5.75893	29.2101	37.821	41.754	42.5545	39.4621	4.4518	3.76368	3.1971	4.86027	5.17347	5.41403	5.15465	4.72412
ASMM10P002320	0.00180695	0.0592802	2.0674	down	protein_coding	NM_144830	CCDS25476.1	Tmem106a	RefSeq	2301	chr11	+	101582241	101591785		chr11:101582327+101582624	GCGTTGTCACCTGAGGCCCTTCTCCCCAAAGGAGCATTCCAGAAAACCCAATCTTGGAGC	217203	Mm.280559	GO:0003674|GO:0005575|GO:0008150|GO:0016020|GO:0016021	transmembrane protein 106A	4242.55	12935.3	12.2703	13.3181	3770.71	5470.12	2581.32	5148.04	10727.1	8694.03	16791.9	15528.1	12.1316	12.5986	12.0598	12.2911	13.3073	12.9836	13.7391	13.2424
ASMM10P048439	0.00137472	0.0507122	2.98904	down	protein_coding	NM_001011790	CCDS24615.1	Olfr1382	RefSeq	936	chr11	+	49535186	49536122	NM_146469, NM_207227, NM_207253, NM_207573	chr11:49535794+49536122	CATAATCTTAGTGTGTCCTTTACTGCTAATTCTAGGCTCCTATGCTCACATTGCCAGGGC	257971	Mm.377279	GO:0004871|GO:0004930|GO:0004984|GO:0007165|GO:0007186|GO:0007608|GO:0016020|GO:0016021	olfactory receptor 1382	5.60682	19.3051	2.4523	4.03198	7.19818	5	5	5.22909	26.437	18.9184	12.7529	19.1124	2.50749	2.34925	2.399	2.55345	4.66176	4.31444	3.44551	3.7062
ASMM10P053345	0.00169066	0.0571682	2.19088	down	protein_coding	NM_001163042	CCDS52579.1	Haus8	RefSeq	1686	chr8	-	71251123	71272590	NM_029621	chr8:71256021-71256073	GCTAAGTCCACATCTTTTATCAGCTGTGACAAAAAAAGAATCCTTCGGAAGAAAAGACGG	76478	Mm.27355	GO:0003674|GO:0005737|GO:0005813|GO:0005856|GO:0005874|GO:0007049|GO:0007067|GO:0051225|GO:0051297|GO:0051301|GO:0070652	4HAUS augmin-like complex, subunit 8	55.0045	162.177	5.95184	7.08335	46.9809	75.4578	38.7143	58.8651	170.743	153.687	123.283	200.994	5.69498	6.40501	5.85921	5.84816	7.32179	7.25149	6.69067	7.06944
ASMM10P052053	0.000110067	0.0126101	2.10926	down	protein_coding	NM_134071	CCDS26657.2	Ankrd32	RefSeq	3742	chr13	-	77043087	77135468		chr13:77043183-77043970	AGTGCTACAGGTCTGAAAATCATGGCAAGGATATTCATTCAAATGTGCTTCTATATACAT	105377	Mm.209730	GO:0005515|GO:0005634|GO:0005813	ankyrin repeat domain 32	504.145	1492.44	9.18919	10.2659	410.453	596.356	368.192	641.577	1316.19	1427.25	1487.69	1738.64	8.90531	9.40102	9.14619	9.30424	10.2734	10.3958	10.2588	10.1357
ASMM10P024813	0.00131195	0.0494025	2.56355	down	protein_coding	NM_172515	CCDS17412.1	Zbbx	RefSeq	2446	chr3	-	75037906	75143723		chr3:75037931-75038089	GAAAAGAGGGCTTAACCGTTCACTACTCTTCCATTCTGTACTCAGAATAAATCAAACAAC	213234	Mm.80075	GO:0003674|GO:0005575|GO:0005622|GO:0008150|GO:0008270|GO:0046872	zinc finger, B-box domain containing	6.82272	19.4148	2.71597	4.07411	10.2112	7.07967	5	5	20.4425	16.015	22.0942	19.1076	3.05716	3.07266	2.399	2.33505	4.29298	4.08449	4.21292	3.70605
ASMM10P034414	0.0237619	0.235595	2.23286	down	protein_coding	NM_012042	CCDS20095.1	Cul1	RefSeq	3171	chr6	+	47454323	47526139		chr6:47526079+47526139	GGTTTTGTTTTAAGTTTTTCTAATTTCTATATGTAAATAAAAGATTTAATGATTGTGCAA	26965	Mm.87611	GO:0004842|GO:0005515|GO:0006511|GO:0006513|GO:0006915|GO:0008283|GO:0009887|GO:0016567|GO:0016567|GO:0019005|GO:0019005|GO:0019048|GO:0031146|GO:0031146|GO:0031461|GO:0031625	cullin 1	134.561	456.286	7.20791	8.36681	138.172	153.515	64.9112	181.646	366.516	262.575	264.456	931.595	7.31683	7.4428	6.59423	7.4778	8.43523	7.99833	7.78224	9.25143
ASMM10P053332	0.000374757	0.0258677	4.46967	down	protein_coding	NM_172491	CCDS52565.1	D130040H23Rik	RefSeq	2002	chr8	+	69271079	69303375		chr8:69303138+69303198	TCACAGTTGTCTTTGAGGACATGAAAGAACTCATACTGAAAGGAATCTCTGACTATAAAG	211135		GO:0003674|GO:0005575|GO:0008150	RIKEN cDNA D130040H23 gene	14.9356	80.8022	3.9493	6.10947	14.6338	23.8995	6.78639	14.4227	79.3727	75.4514	78.3307	90.0538	3.73897	4.77695	3.42543	3.85585	6.22813	6.26213	6.02823	5.9194
ASMM10P048061	0.000163459	0.0159715	2.9635	down	protein_coding	NM_026175	CCDS24380.1	Sf3a1	RefSeq	4916	chr11	+	4160353	4182541		chr11:4177435+4177547	TGTTGTATCTGCAGTACCTGTCATGCCTCGGCCACCCATGGCATCTGTGGTCCGGCTGCC	67465	Mm.156914	GO:0000398|GO:0003723|GO:0005634|GO:0005681|GO:0005684|GO:0006396|GO:0006397|GO:0008380|GO:0071013	splicing factor 3a, subunit 1	33.7289	134.486	5.24893	6.81623	29.5881	26.2409	32.5566	46.53	115.785	112.527	127.152	182.481	4.95785	4.90958	5.61088	5.51742	6.78034	6.81496	6.73293	6.93671
ASMM10P001279	0.00614317	0.116878	2.34935	down	protein_coding	NM_011969	CCDS17166.1	Psma7	RefSeq	881	chr2	-	180036375	180042402	ENSMUST00000126021	chr2:180036524-180036937	GCCGCTCAAGATTCTAAATCCTGAAGAAATTGAGAAGTATGTTGCTGAAATTGAGAAGGA	26444	Mm.21728	GO:0000502|GO:0004175|GO:0004298|GO:0005634|GO:0005737|GO:0005839|GO:0006508|GO:0006511|GO:0008233|GO:0016787|GO:0019773|GO:0042802|GO:0051603	proteasome (prosome, macropain) subunit, alpha type 7	4157.48	14237.8	12.1982	13.4304	4008.14	4384.95	2009.35	6227.47	10362.3	10501.2	21947.5	14140.2	12.2206	12.2886	11.6868	12.5965	13.2443	13.2348	14.118	13.1246
ASMM10P033817	0.000105294	0.0123728	4.17032	down	protein_coding	NM_177003	CCDS20563.1	9630033F20Rik	RefSeq	3653	chr6	-	127085115	127109552		chr6:127085166-127088302	CCCATATTGTTTGAGGCACTATTTATTTGGGAATGTATGGATCTACTTAATTGTAACCAG	319801	Mm.101836	GO:0003674|GO:0003824|GO:0004331|GO:0005622|GO:0008152|GO:0010666|GO:0016787|GO:1901525|GO:2000378	RIKEN cDNA 9630033F20 gene	509.248	2860.31	9.12158	11.1817	537.001	539.635	229.452	730.905	2460.95	2610.84	2811.53	3557.9	9.30034	9.25332	8.45351	9.47913	11.1441	11.2378	11.1903	11.1548
ASMM10P055279	0.00292641	0.0772327	2.70897	down	protein_coding	NM_177394	CCDS25718.1	Endov	RefSeq	5164	chr11	+	119491619	119511465	NM_001164636	chr11:119509555+119509615	AACATAGGCCTGAGGCTTTGTCACAAACAAAAAGGATTCATTACCGTGTACAGCCATTAT	338371	Mm.271946	GO:0000287|GO:0003677|GO:0003723|GO:0003727|GO:0004518|GO:0004519|GO:0005634|GO:0005730|GO:0005737|GO:0006281|GO:0016787|GO:0016888|GO:0016891|GO:0043566|GO:0046872|GO:0090305	endonuclease V	9.45133	28.5946	3.17142	4.60917	10.6273	9.49497	5	12.6831	22.1588	26.7138	32.6928	32.8129	3.13001	3.48118	2.399	3.6755	4.40615	4.78518	4.77222	4.47313
ASMM10P035255	0.000240695	0.0200231	2.17302	down	protein_coding	NM_177688	CCDS20654.1	H2afj	RefSeq	1827	chr6	+	136808247	136810074		chr6:136809911+136810074	ATTTCATTCCCAGTATTGGTATGACGTCTACACCACGTGCTAGTAACTGAGGGTACAGCT	232440	Mm.154564	GO:0000786|GO:0003677|GO:0005575|GO:0005634|GO:0005694|GO:0006334|GO:0008150|GO:0046982	H2A histone family, member J	197.154	585.597	7.81084	8.93054	149.765	200.226	156.82	281.807	515.497	508.312	623.681	694.898	7.43342	7.82412	7.88396	8.10185	8.93108	8.93897	9.01832	8.8338
ASMM10P043307	0.00116757	0.0457625	2.365	down	protein_coding	NM_009082	CCDS23476.1	Rpl29	RefSeq	710	chr9	+	106429538	106431567		chr9:106429579+106429639	AGTGTTGGCCTTACGGCATCCGATGACATCCGTGACTACAGGGCGGCGGCGGGTCGCGAG	19944	Mm.288696	GO:0006412|GO:0008201|GO:0008283|GO:0019898|GO:0022625|GO:0022626|GO:0031589|GO:0035264|GO:0042788	ribosomal protein L29	41.9413	132.516	5.57462	6.81646	36.4997	32.5875	41.9115	56.7666	138.649	126.218	117.687	147.509	5.30651	5.21959	5.97262	5.79976	7.03408	6.97878	6.61747	6.63551
ASMM10P011849	0.000756981	0.0366589	3.07236	down	protein_coding	NM_172600	CCDS26993.2	Tmem260	RefSeq	5218	chr14	+	48446351	48515159		chr14:48515005+48515159	GCGCAGTTCCTAGAGCTTAGTCCCTCTTGTTTTTAAAAAGAATGTTTTAAAAGTTACATG	218989	Mm.85211	GO:0003674|GO:0005575|GO:0008150|GO:0016020|GO:0016021	transmembrane protein 260	75.1185	302.943	6.33042	7.94977	73.5788	72.9259	35.3766	118.593	276.732	235.576	248.926	450.539	6.3711	6.35922	5.72927	6.86211	8.03854	7.86038	7.69032	8.20984
ASMM10P037505	0.00267508	0.0736776	2.44681	down	protein_coding	NM_206868	CCDS20935.1	Vmn1r178	RefSeq	915	chr7	+	23893528	23894443	NM_203489	chr7:23894383+23894443	CCCTTACTGTTGATCTTCAGAGATCCTAAGTATCCTTGTTCTGTGCTCTTCAACTGTTGA	232959	Mm.377248	GO:0003674|GO:0005575|GO:0008150	vomeronasal 1 receptor 178	5.14003	16.776	2.42063	3.71154	5	5	5	5.56011	11.5494	10.9787	11.9295	32.6465	2.3218	2.34925	2.399	2.61248	3.471	3.56074	3.35082	4.46357
ASMM10P006734	0.00014186	0.0147464	3.12252	down	protein_coding	NM_008567	CCDS15252.1	Mcm6	RefSeq	2901	chr1	-	128331590	128359656		chr1:128332028-128333516	ATCATTGAGAAGGTTGTTCATCGTCTCACACACTACGATCACGTTCTGATTGAGCTCACC	17219	Mm.4933	GO:0000166|GO:0003677|GO:0003678|GO:0003697|GO:0004003|GO:0004386|GO:0005515|GO:0005524|GO:0005634|GO:0005634|GO:0006260|GO:0006268|GO:0006270|GO:0007049|GO:0016787|GO:0042555|GO:0042802	minichromosome maintenance deficient 6 (MIS5 homolog, S. pombe) (S. cerevisiae)	32.0157	136.039	5.18798	6.83069	28.0626	28.0661	30.514	41.4201	99.3657	141.493	130.817	172.481	4.8708	5.00305	5.52476	5.3533	6.56256	7.13627	6.77299	6.85093
ASMM10P052266	1.41031e-05	0.00328502	5.30845	down	protein_coding	NM_145513	CCDS15441.1	Tiprl	RefSeq	4395	chr1	-	165212285	165236958		chr1:165212342-165215880	GCTTGTTGTAGAAACTAGAGATGCTCTGATTTCTTCTTCCTTCTTATGGAATTCTTTTTC	226591	Mm.21520	GO:0000077|GO:0003674|GO:0005575|GO:0005737|GO:0034048	TIP41, TOR signalling pathway regulator-like (S. cerevisiae)	5.45142	34.6597	2.47885	4.88715	5	5	5	6.80568	29.2299	38.8133	31.8589	38.7367	2.3218	2.34925	2.399	2.84536	4.80461	5.30976	4.73747	4.69674
ASMM10P005819	2.36216e-05	0.00481437	2.62625	down	protein_coding	NM_001177806	CCDS50669.1	Eif2ak4	RefSeq	4916	chr2	+	118389111	118475234		chr2:118400633+118408351	GTTAAATGCCCACCTACATACCCAGATGTGTGATGATATTTGAACTGGCACACCATGTGC	27103	Mm.217616	GO:0000166|GO:0004672|GO:0004674|GO:0004694|GO:0005524|GO:0006446|GO:0006468|GO:0009267|GO:0016301|GO:0016310|GO:0016740|GO:0016772|GO:0017148|GO:0022626|GO:0030968|GO:0042803|GO:0043558	eukaryotic translation initiation factor 2 alpha kinase 4	16.5428	57.9875	4.22408	5.61708	18.1815	19.6593	12.9552	15.3753	53.2773	49.1306	55.8251	73.717	4.13834	4.48645	4.32223	3.9493	5.66171	5.64828	5.53908	5.61927
ASMM10P004680	8.71046e-06	0.00244889	3.8956	down	protein_coding	NM_001085530		Gm13298	RefSeq	4130	chr4	+	41966057	41971856	NM_001277167	chr4:41966241+41966848	AGGATTGAAGTGCGAAAATAGAAGAAGCTGCTGTCGGCGTCATCAAAAAGTCAGGCAAAG	545611	Mm.425173	GO:0003674|GO:0005575|GO:0008150	predicted gene 13298	5.08365	23.1931	2.35423	4.31608	5.33458	5	5	5	27.6645	17.6544	22.7023	24.7513	2.33361	2.34925	2.399	2.33505	4.72149	4.21916	4.2501	4.07356
ASMM10P013574	0.00754282	0.127844	3.2265	down	protein_coding	NM_028216	CCDS27526.1	Psca	RefSeq	876	chr15	+	74714838	74717065		chr15:74716037+74716128	TATTCATGCACAGCACAGATGAACAACAGAGACTGTCTGAATGTACAGAACTGCAGCCTG	72373	Mm.46395	GO:0016020	prostate stem cell antigen	7.16275	30.8778	2.81735	4.50732	9.0243	6.73547	5	7.89122	37.6348	10.7505	21.3431	53.7826	2.84091	3.00394	2.399	3.02556	5.16595	3.5303	4.1643	5.16873
ASMM10P024867	0.0263283	0.24286	2.0325	down	protein_coding	NM_001277170		Rbm46	RefSeq	3586	chr3	-	82836522	82876483		chr3:82842487-82842533	ACAGGGAACACAGTCTCTTCAGCCTGGACCTGTGTAGAAGAATTTGGAGGAAATAAGCAG	633285	Mm.265114	GO:0000166|GO:0003674|GO:0003676|GO:0003723|GO:0005575|GO:0008150	RNA binding motif protein 46	9.26906	21.4109	3.15631	4.17956	12.7611	7.70661	5	11.6086	14.6279	27.7896	19.6986	23.5276	3.48063	3.19073	2.399	3.55486	3.81904	4.84804	4.05549	3.99567
ASMM10P050706	0.000180026	0.0165838	6.02597	down	protein_coding	NM_201357	CCDS25855.1	Tssc1	RefSeq	1692	chr12	+	28751827	28867491		chr12:28864774+28864834	CTTTGGTCACCTGGTGGACGACGGTGACATCAGTGATCCAGAAGAGCACCATGCTGAAAA	380752	Mm.273724	GO:0003674|GO:0005575|GO:0008150	tumor suppressing subtransferable candidate 1	21.8199	170.614	4.58411	7.1753	35.6368	20.9979	13.4293	17.2156	188.616	166.259	184.283	143.298	5.26304	4.58696	4.37353	4.1129	7.47708	7.35652	7.27789	6.58972
ASMM10P002039	0.00170125	0.0573119	2.05447	down	protein_coding	NM_010899	CCDS17112.1	Nfatc2	RefSeq	6660	chr2	-	168476409	168590283	NM_001037177, NM_001136073	chr2:168571607-168590061	TCTTCGATTATGACTATCTGAACCCTATCGAAGAAGAACCGATCGCACATAAGGCCATCA	18019	Mm.116802	GO:0001816|GO:0003677|GO:0003700|GO:0005515|GO:0005634|GO:0005634|GO:0005667|GO:0005737|GO:0005737|GO:0005829|GO:0005829|GO:0005886|GO:0006351|GO:0006355|GO:0006355|GO:0006974|GO:0010628|GO:0015629|GO:0016477|GO:0030529|GO:0030890|GO:0042493|GO:0043565|GO:0044212|GO:0045893|GO:0045944|GO:0050853	nuclear factor of activated T cells, cytoplasmic, calcineurin dependent 2	6.59129	15.5881	2.71579	3.75456	10.471	5.87635	5	5.01782	17.4964	11.2385	15.353	18.2646	3.10058	2.84693	2.399	2.51666	4.07525	3.59603	3.70125	3.64569
ASMM10P023793	0.000103407	0.0123728	7.34358	down	protein_coding	NM_025922	CCDS16748.1	Itpa	RefSeq	1264	chr2	+	130667840	130681614		chr2:130681496+130681614	GGTTGTTTGTTCTTATATGGTTGAAGGTTTGGCAAAGAAACACACAACTTTTGGTTTTAG	16434	Mm.21399	GO:0000166|GO:0005737|GO:0006193|GO:0009117|GO:0009143|GO:0016787|GO:0035870|GO:0035870|GO:0036220|GO:0036222|GO:0046872|GO:0047429|GO:0051276	inosine triphosphatase (nucleoside triphosphate pyrophosphatase)	500.151	4782.35	9.03512	11.9116	534.095	484.931	186.401	795.178	3869.61	4201.48	4494.77	6563.54	9.29292	9.0985	8.1448	9.60428	11.8242	11.9456	11.8365	12.0401
ASMM10P017530	0.00313194	0.0800305	3.16307	down	protein_coding	NM_172256	CCDS29000.1	Dync2li1	RefSeq	1378	chr17	+	84626498	84655564		chr17:84649741+84649801	GCCCGAGACCCGCAGTATGCAGAAAGCGAAGTCGATGAGATGAGGGTTCAGAAGGACCAG	213575	Mm.246119	GO:0003674|GO:0003774|GO:0005737|GO:0005856|GO:0005874|GO:0005929|GO:0007275|GO:0007368|GO:0030030|GO:0030286|GO:0030990|GO:0031512|GO:0035085|GO:0042384|GO:0042995|GO:0045177	dynein cytoplasmic 2 light intermediate chain 1	112.028	446.867	6.88707	8.54839	149.362	91.2518	46.8894	160.609	419.083	527.679	402.926	437.779	7.42954	6.6817	6.13075	7.30627	8.63963	8.99632	8.38904	8.16858
ASMM10P042229	3.51596e-06	0.0015494	11.5193	down	protein_coding	NM_011562	CCDS40783.1	Tdgf1	RefSeq	1948	chr9	-	110939607	110946158		chr9:110939721-110940819	GAAGGCTTTCTCCAAGCTATATACAATTATTCAACTGTTGTGGAGGAAAGAAAGTGTTTA	21667	Mm.5090	GO:0000187|GO:0001570|GO:0001701|GO:0001763|GO:0001954|GO:0002042|GO:0005102|GO:0005515|GO:0005576|GO:0005615|GO:0005615|GO:0005634|GO:0005737|GO:0005794|GO:0005886|GO:0007173|GO:0007369|GO:0007507|GO:0007507|GO:0008083|GO:0008284|GO:0008595|GO:0009948|GO:0009966|GO:0009966|GO:0009986|GO:0009986|GO:0010595|GO:0015026|GO:0016020|GO:0016324|GO:0017147|GO:0018105|GO:0019897|GO:0030154|GO:0030334|GO:…	teratocarcinoma-derived growth factor 1	18.9811	281.666	4.36366	7.88964	20.2973	23.9156	9.46568	22.2457	306.528	249.885	262.844	307.406	4.32916	4.7779	3.87651	4.47106	8.17817	7.93537	7.77469	7.67031
ASMM10P011237	1.59677e-06	0.000867845	3.79218	down	protein_coding	NM_011200	CCDS14858.1	Ptp4a1	RefSeq	4153	chr1	-	30940302	30949755		chr1:30940338-30941591	CCACATTCTTGAGTCCTTGAATTAATGGTGTGTCTGCATTTTTAACTCATGAATTGGAAA	19243	Mm.491181	GO:0004721|GO:0004725|GO:0004727|GO:0005634|GO:0005737|GO:0005768|GO:0005783|GO:0005856|GO:0005886|GO:0006470|GO:0007049|GO:0007275|GO:0009898|GO:0016020|GO:0016311|GO:0016787|GO:0016791|GO:0030335|GO:0035335	protein tyrosine phosphatase 4a1	940.528	5085.66	10.0977	12.0208	952.353	1099.7	600.364	1109.7	4445.7	4952.51	4924.61	6019.84	10.1338	10.2917	9.8774	10.088	12.0151	12.1874	11.9626	11.9179
ASMM10P051670	0.0031453	0.0800305	2.32749	down	protein_coding	NM_172143	CCDS49241.1	Ofcc1	RefSeq	2816	chr13	-	40001881	40288011		chr13:40214464-40214526	GAAAAGGACTCAGCCAGAACATTCCCATGTCATGTTTAAAGAAAGAAAAAGCATTCAAGA	218165	Mm.364096	GO:0003674|GO:0005737|GO:0005783|GO:0005829|GO:0008150|GO:0015630|GO:0048471	orofacial cleft 1 candidate 1	26.3947	80.2415	4.85241	6.07119	41.4394	23.3196	13.6966	27.1232	82.087	66.3047	65.5855	106.989	5.50425	4.74113	4.40319	4.76107	6.27548	6.07894	5.769	6.16134
ASMM10P054476	2.9573e-06	0.00138228	4.1326	down	protein_coding	NM_009268		Mucl1	RefSeq	826	chr15	-	103751922	103899300		chr15:103752040-103752098	TTGAATAACATTCATGGTAGATGAGTTTGCATCTTCTACTACTGACCTTTCTGACACAGA	20771	Mm.30276	GO:0003674|GO:0005575|GO:0008150	mucin-like 1	5	25.0978	2.35128	4.39833	5	5	5	5	26.3328	16.7437	22.5878	34.7268	2.3218	2.34925	2.399	2.33505	4.65602	4.14501	4.24348	4.5488
ASMM10P028915	0.000852201	0.0389941	2.32366	down	protein_coding	NM_144821	CCDS35884.2	AI317395	RefSeq	2679	chr10	-	40001572	40025268		chr10:40001618-40003589	CCTTTGAAAAATACTATTTCAGTGCAGAATTGGGCACATTTGAAACCAGGATATTCCTTA	215929	Mm.55513	GO:0003674|GO:0005575|GO:0005886|GO:0006810|GO:0006811|GO:0006814|GO:0008150|GO:0008643|GO:0015293|GO:0016020|GO:0016021|GO:0055085	expressed sequence AI317395	19.9075	61.4908	4.49399	5.71038	19.0889	21.6648	15.4587	23.4178	56.0736	71.6227	56.1964	62.0705	4.22699	4.63399	4.56632	4.54865	5.73549	6.18807	5.54902	5.36896
ASMM10P010930	0.0321293	0.270314	4.27041	down	protein_coding	NM_008329	CCDS35792.1	Ifi204	RefSeq	2302	chr1	-	173747293	173766919		chr1:173747307-173747620	GTTCAATTTGCAATTTTTATGCCTAAAACTTATAAAAATAAATTCACACAATTTCTGTAA	15951	Mm.261270	GO:0003690|GO:0003712|GO:0005515|GO:0005634|GO:0005654|GO:0005730|GO:0006357|GO:0016607|GO:0035458|GO:0042771|GO:0045669|GO:0048839	interferon activated gene 204	18.3209	87.8927	4.00327	6.09764	5	9.97756	19.3162	38.99	50.3582	121.877	53.2093	126.126	2.3218	3.55214	4.8752	5.26393	5.58219	6.9308	5.47217	6.40541
ASMM10P048279	0.0124306	0.169749	2.02229	down	protein_coding	NM_133767	CCDS24496.1	Mtif2	RefSeq	2748	chr11	+	29526456	29545255		chr11:29545051+29545255	TCCAACTAAGACTTCCTGGGATCCAGGATTTTAAAAGCACATTAAAAATGGTAAATGGGA	76784	Mm.285429	GO:0000166|GO:0003743|GO:0003924|GO:0005525|GO:0005622|GO:0005739|GO:0005739|GO:0005739|GO:0006412|GO:0006413|GO:0008150	mitochondrial translational initiation factor 2	204.128	576.459	7.83611	8.85209	220.41	209.695	107.032	279.377	363.44	491.84	850.238	600.319	8.02387	7.8966	7.33157	8.09238	8.42287	8.88829	9.48133	8.61589
ASMM10P007233	0.0179928	0.205443	2.02512	down	protein_coding	NM_011748	CCDS39875.1	Zfp14	RefSeq	3491	chr7	-	30036358	30051396	NM_178733	chr7:30044761-30045738	ACGAGGAGAGAGCGTTGCTTGTTGACCCCCAGTTTATCACAAAGAAATACTGAAAAGAGC	243906	Mm.347644	GO:0003676|GO:0003677|GO:0005622|GO:0005634|GO:0006355|GO:0008150|GO:0046872	zinc finger protein 14	7.70729	17.5236	2.88705	3.90506	14.7104	5.8951	5	5.22369	17.4788	13.5908	15.0219	24.0029	3.74744	2.8497	2.399	2.55206	4.07375	3.85401	3.66646	4.02602
ASMM10P034611	0.00674738	0.122104	3.36042	down	protein_coding	NM_001161773	CCDS51801.1	4930544G11Rik	RefSeq	1467	chr6	+	65952570	65954014		chr6:65953947+65954012	GTCATTCTCACAGCAAGCATACTGGTTGAAAGAAAGAATTTGGAAATAAAGTCATATGGA	67653	Mm.389756	GO:0000166|GO:0003674|GO:0005525|GO:0005575|GO:0008150|GO:0016020	RIKEN cDNA 4930544G11 gene	11.1356	42.6518	3.38957	5.13821	19.5123	10.961	5	9.06909	50.6183	26.9395	35.9656	57.0838	4.26346	3.67563	2.399	3.22018	5.59021	4.79794	4.91151	5.25317
ASMM10P029064	0.00662883	0.120906	2.43487	down	protein_coding	NM_001081184	CCDS38798.1	Focad	RefSeq	5796	chr4	+	88094629	88411011		chr4:88196918+88197016	TCTTACTGCTGGCTTACCTGCTTGTTGAAGATGTAGGGCAGAATCTTCAGCAGATACTGA	230393	Mm.287210	GO:0003674|GO:0005925|GO:0008150|GO:0016020|GO:0016021|GO:0030054	focadhesin	8.06494	25.0109	3.12544	4.40928	5	7.62606	5.79256	13.8411	24.4722	17.1083	27.5992	30.8639	2.3218	3.17542	3.20408	3.80046	4.54799	4.17613	4.52714	4.38586
ASMM10P043305	0.00023133	0.0195439	2.36916	down	protein_coding	NM_027354	CCDS23474.1	Poc1a	RefSeq	1707	chr9	+	106281060	106349891		chr9:106329876+106330016	AAATGGATTTGCCTGTCCCACCAGGCAGAGACAGGAGTCTGGAGTCAGTTCAAGGCGAGC	70235	Mm.23054	GO:0000922|GO:0003674|GO:0005737|GO:0005813|GO:0005814|GO:0005856|GO:0005932|GO:0008150|GO:0030030|GO:0042995	POC1 centriolar protein homolog A (Chlamydomonas)	14.3262	44.1843	3.9879	5.23228	18.7061	13.1124	8.62991	16.8562	35.8157	48.0309	41.0826	51.808	4.19011	3.93004	3.75282	4.07864	5.09502	5.61583	5.1021	5.11616
ASMM10P035697	0.000984894	0.0408927	2.30634	down	protein_coding	NM_001166714	CCDS52090.1	Vmn1r122	RefSeq	918	chr7	-	21133210	21134128	NM_001166758	chr7:21133224-21134128	CCTTTTCTGTTGATCTTCAGAGATCCTAAAGATCCTTGTTCTGTGCTCTTCAACTGTTGA	435951	Mm.480280	GO:0003674|GO:0005575|GO:0008150	vomeronasal 1 receptor 122	5.59144	15.3203	2.53403	3.73964	5.29534	7.07044	5	5	14.5053	12.3621	18.0716	16.3421	2.33228	3.0698	2.399	2.33505	3.80669	3.72625	3.93267	3.49294
ASMM10P004579	0.0108546	0.156485	2.25942	down	protein_coding	NM_001081230	CCDS38461.1	Map9	RefSeq	6218	chr3	+	82358071	82395268		chr3:82383975+82391127	AATACGAAAAGTGGCTGGAAAAGAAAGAAAGGCAAGAAAGAATTGAACGGAAACAGAAGA	213582	Mm.271269	GO:0000910|GO:0005634|GO:0005737|GO:0005794|GO:0005856|GO:0005874|GO:0007049|GO:0007067|GO:0007088|GO:0051225|GO:0051301	microtubule-associated protein 9	568.785	1718.49	9.27056	10.4465	829.649	680.785	250.525	514.182	1798.01	1238.87	1709.75	2127.34	9.94234	9.58788	8.58551	8.96651	10.7166	10.19	10.4614	10.418
ASMM10P043308	0.00089763	0.0400982	2.09942	down	protein_coding	NM_029631	CCDS23478.1	Abhd14b	RefSeq	1490	chr9	+	106448639	106452918		chr9:106451574+106451634	GTACCAGTGGCTCCTATCTGCACAGACAAAATCAATGCTGTGGACTACGCCAGTGTGAAG	76491	Mm.335427	GO:0003674|GO:0005634|GO:0005730|GO:0005737|GO:0008150|GO:0016787	abhydrolase domain containing 14b	14.5287	40.5956	3.98678	5.05678	17.2901	13.5177	8.0489	19.2581	32.6824	29.1169	36.4731	64.1099	4.04808	3.96992	3.65901	4.27011	4.96441	4.91198	4.92841	5.4223
ASMM10P013085	0.000119344	0.0131883	2.9894	down	protein_coding	NM_010679	CCDS27795.1	Lalba	RefSeq	733	chr15	-	98480399	98482683		chr15:98480413-98480749	ATGGGGGTTTTACAAAATCGAGAGAGCCCTCTCCTGTCCCAAATAAAGGGCCAGACTTGA	16770	Mm.5074	GO:0004461|GO:0005509|GO:0005515|GO:0005576|GO:0005989|GO:0046872	lactalbumin, alpha	1683.04	7652.03	10.9863	12.5661	1734.77	1376.39	1551.88	2069.11	6360.64	7443.32	6077.24	10726.9	10.9956	10.621	11.3113	11.0172	12.546	12.747	12.2616	12.71
ASMM10P025219	0.00435992	0.0961955	2.79638	down	protein_coding	NM_009892	CCDS17718.1	Chil3	RefSeq	1567	chr3	-	106147553	106167564		chr3:106147590-106147872	GGCTAAGCTCTGAACATCTTTTGCTTCCTGTAAAACCACCATGCTTGTTTCTTGCTCTCA	12655	Mm.387173	GO:0004553|GO:0004563|GO:0004568|GO:0005576|GO:0005737|GO:0005975|GO:0006032|GO:0006954|GO:0008061|GO:0016023|GO:0030246	chitinase-like 3	6.72197	22.4164	2.78811	4.27167	5	8.98144	5	7.90646	21.9174	22.766	26.6693	18.3128	2.3218	3.40274	2.399	3.02891	4.39092	4.56884	4.47811	3.64881
ASMM10P024637	0.00292731	0.0772327	2.78117	down	protein_coding	NM_001167883	CCDS50897.1	Ankrd50	RefSeq	4915	chr3	-	38449260	38484816		chr3:38483109-38483250	TCTGCTGCAAGGGAAACAGTTTTACTGTCGAGAATGGGTTTTCCACAAACTTCAGCACTG	99696	Mm.290937	GO:0003674|GO:0005575|GO:0008150	ankyrin repeat domain 50	7.38447	23.4798	2.86298	4.33868	5.68974	7.70321	5	11.1449	22.4951	19.3545	27.7832	24.2865	2.35865	3.18979	2.399	3.50449	4.42759	4.34786	4.53665	4.0426
ASMM10P015026	0.0110646	0.158115	3.10053	down	protein_coding	NM_001160386	CCDS48253.1	Dnah7b	RefSeq	12318	chr1	+	46066737	46373550		chr1:46219485+46219545	GTGTTTATAGTGCCATTTCCTGAGAAGGGAACAATCTACGAATATCAGTTTATCCCGGAG	227058	Mm.296880	GO:0000166|GO:0003674|GO:0005524|GO:0005575|GO:0008150	dynein, axonemal, heavy chain 7B	5.15231	20.0437	2.35886	3.99138	5.60926	5	5	5	17.9328	36.14	13.2036	12.8984	2.35214	2.34925	2.399	2.33505	4.10876	5.20664	3.49275	3.15735
ASMM10P046126	0.0001012	0.0123139	2.4941	down	protein_coding	NM_001244618		B4galnt1	RefSeq	1528	chr10	+	127165830	127168523	NM_001244617	chr10:127168444+127168523	GCCTAAGCTTAGTTTCCTGCAATAGTTTATCTAGTAAGATTACCATGAAGATTAAATGGC	14421	Mm.386762	GO:0001574|GO:0001574|GO:0003947|GO:0005794|GO:0005886|GO:0006687|GO:0007283|GO:0008376|GO:0016020|GO:0016021|GO:0016740|GO:0016757|GO:0016758|GO:0019915|GO:0030173|GO:0030259	beta-1,4-N-acetyl-galactosaminyl transferase 1	55.9717	189.877	5.99998	7.3185	48.9276	63.8092	42.6562	68.494	174.515	201.394	164.657	218.943	5.75804	6.17469	5.99795	6.06922	7.35442	7.62794	7.10438	7.18725
ASMM10P010682	0.000349687	0.0250257	2.18716	down	protein_coding	NM_028934	CCDS26814.1	4930452B06Rik	RefSeq	2751	chr14	-	8431171	8666290		chr14:8431185-8431718	TTATGGCGTGTTTGTATTAAAAATAAAGTATAGAGGCCAAGAGAGTGCTTCCTTTTGTTC	74430	Mm.271901	GO:0003674|GO:0005575|GO:0008150	RIKEN cDNA 4930452B06 gene	116.765	360.322	7.0796	8.20865	107.414	136.091	92.3041	131.252	263.415	309.04	468.344	400.49	6.94591	7.25795	7.10947	7.00506	7.96749	8.23576	8.59231	8.03906
